# Supplementary material for: Gene essentiality profiling reveals a novel determinant of stresses preventing protein aggregation in Salmonella
Source: Emerg Microbes Infect. 2022 Jun 4;11(1):1554–71. doi: 10.1080/22221751.2022.2081618 (PMC9176671; doi:10.1080/22221751.2022.2081618)
Supplement: Supplemental Material [file TEMI_A_2081618_SM5510.zip]

Archive with 4 entries (4 files):
- Dataset S1.xlsx
- Dataset S2.xlsx
- Dataset S3.xlsx
- Supporting information.docx
