# Supplementary material for: Gene essentiality profiling reveals a novel determinant of stresses preventing protein aggregation in Salmonella
Source: Emerg Microbes Infect. 2022 Jun 4;11(1):1554–71. doi: 10.1080/22221751.2022.2081618 (PMC9176671; doi:10.1080/22221751.2022.2081618)
Supplement: Supplemental Material [file TEMI_A_2081618_SM5510.zip › Dataset S1.xlsx]

## Sheet: Dataset S1
Library		Replicate		No. of reads mapped to the genome	No. of reads (%) after trimming process	No. of reads (%) after filtering	No.of unique insertions	Insertions inside of CDS	Insertions located intergenic region
Input library		1		12017580	11050108(91.9)	9834680(89.0)	69930	59530	10400
		2		10556956	9886991(93.7)	8766403(88.6)	68838	58582	10256
		3		17447200	16252653(93.2)	14774219(90.9)	72050	61352	10698
output library	Anaerobiosis	1		10626056	10152760(95.5)	9173988(90.3)	69257	58927	10330
		2		6945942	6449103(92.8)	5795411(89.8)	64097	54558	9539
		3		20131682	19144471(95.1)	17493749(91.3)	71377	60735	10642
	Acidic pH	1		3009571	2747543(91.3)	2461678(89.5)	59866	51041	8825
		2		2093659	1439600(68.8)	1279551(88.8)	49098	41869	7229
		3		7224603	6591449(91.2)	5991041(90.8)	62265	52966	9299
	Bile	1		9280331	8384758(90.3)	7591686(90.5)	65078	55298	9780
		2		15657256	15134952(96.7)	13762542(90.9)	66636	56691	9945
		3		11508378	10545945(91.6)	9589939(90.9)	65261	55319	9942
	C Starvation	1		6095484	5518205(90.5)	4897633(88.)	66252	56372	9880
		2		5236660	4835846(92.3)	4328724(89.5)	65048	55295	9753
		3		27634341	26542486(96)	24003559(90.4)	72202	61431	10771
	LL-37	1		18041439	16768111(92.9)	15250746(90.9)	52817	44788	8029
		2		22058571	20832932(94.4)	18945661(90.9)	51852	44015	7837
		3		21991441	20937179(95.2)	19029857(90.8)	51488	43704	7784
	Cold	1		3643723	3348864(91.9)	2951310(88.1)	58825	50038	8787
		2		5289533	4834637(91.4)	4327744(89.5)	61191	52045	9146
		3		9163975	8587031(93.7)	7637181(88.9)	68527	58308	10219
	Desiccation	1		18678237	17774424(95.2)	16127293(90.7)	72854	62014	10840
		2		13371659	12747562(95.3)	11536520(90.0)	69883	59438	10445
		3		11891583	11120682(93.5)	10067599(90.0)	69271	58902	10369
	H2O2	1		10574281	6544616(61.9)	5807828(88.7)	64190	54608	9582
		2		6760279	6192718(91.6)	5547707(89.5)	65190	55478	9712
		3		22296251	21559424(96.7)	19374961(89.8)	69531	59183	10348
	Heat	1		4614424	4176527(90.5)	3758792(89.9)	62216	52994	9222
		2		16049488	15516653(96.7)	13997415(90.2)	67453	57405	10048
		3		9762629	9067592(92.9)	8201172(90.)	65344	55575	9769
	Low Fe2+	1		8462307	7937264(93.8)	7132037(89.8)	66451	56472	9979
		2		12669468	11365843(89.7)	10317829(90.)	68836	58587	10249
		3		31492151	30075185(95.5)	27034021(89.8)	70722	60160	10562
	N starvation	1		3516639	3154606(89.7)	2749379(87.1)	62641	53246	9395
		2		3066085	2721750(88.8)	2444798(89.8)	61562	52303	9259
		3		22150564	20929354(94.5)	18994986(90.7)	73421	62515	10906
	NO	1		6396337	5746072(89.8)	5085887(88.5)	64988	55350	9638
		2		24444575	17669882(72.3)	16048894(90.8)	70517	59979	10538
		3		15566899	14666179(94.2)	13521774(92.1)	69244	58862	10382
	Osmolarity	1		11311874	10859028(96)	9665358(89.0)	68738	58451	10287
		2		12988612	11882485(91.5)	10759128(90.5)	70847	60258	10589
		3		11134613	10481715(94.1)	9392179(89.6)	68730	58438	10292
	P starvation	1		26330278	25508847(96.9)	23051480(90.3)	73833	62809	11024
		2		19928777	19423380(97.5)	17688611(91.0)	73293	62337	10956
		3		19074024	17799403(93.3)	16293437(91.5)	72923	61994	10929
	PCN starvation	1		3867080	3527357(91.2)	3120777(88.4)	62220	52904	9316
		2		6006262	5302226(88.3)	4781607(90.1)	65806	55866	9940
		3		10741232	10324902(96.1)	9270149(89.7)	66835	56745	10090
	RAW	1	round1	12195666	10468746(85.8)	8065628(77.0)	48149	40946	7203
			round2	14242554	13254379(93.1)	8719260(65.7)	36288	30910	5378
			round3	14584454	13515492(92.7)	7706176(57.0)	22021	18776	3245
		2	round1	6597673	5837738(88.5)	5177277(88.7)	55730	47366	8364
			round2	22795623	22081459(96.9)	19627278(88.9)	48981	41661	7320
			round3	19472358	18764827(96.4)	16809599(89.6)	43617	37191	6426
		3	round1	6130062	5477928(89.4)	4995456(91.2)	55625	47236	8389
			round2	22358955	21346006(95.5)	18975110(88.9)	48359	41078	7281
			round3	24103164	23357792(96.9)	20771338(88.9)	37491	31989	5502
	HeLa	1	round1	19678432	18744416(95.3)	16989960(90.6)	24525	20748	3777
			round2	18829316	17926821(95.2)	16417123(91.6)	15328	12978	2350
			round3	15801029	15292203(96.8)	14253567(93.2)	11833	10005	1828
		2	round1	13618020	12548431(92.1)	11528251(91.8)	52047	44168	7879
			round2	14843059	13814728(93.1)	12756508(92.3)	41459	35123	6336
			round3	13147707	12092027(92)	11217881(92.7)	24393	20643	3750
		3	round1	12025214	11527345(95.9)	10437137(90.5)	23712	20075	3637
			round2	18252117	17530371(96)	16029493(91.4)	15272	12926	2346
			round3	15495815	15085906(97.4)	14079186(93.3)	11798	9983	1815
