# Supplementary material for: Gene essentiality profiling reveals a novel determinant of stresses preventing protein aggregation in Salmonella
Source: Emerg Microbes Infect. 2022 Jun 4;11(1):1554–71. doi: 10.1080/22221751.2022.2081618 (PMC9176671; doi:10.1080/22221751.2022.2081618)
Supplement: Supplemental Material [file TEMI_A_2081618_SM5510.zip › Dataset S2.xlsx]

## Sheet: Input
			Replicate_1			Replicate_2			Replicate_3
Gene ID	Gene	Product	Ins_count	read_count		Ins_count	read_count		Ins_count	read_count
STM14_0001	thrL	thr operon leader peptide	0	0		1	2.02378		0	0
STM14_0002	thrA	bifunctional aspartokinase I/homeserine dehydrogenase I	27	1925.85		27	1976.22		29	1915.9
STM14_0003	thrB	homoserine kinase	10	860.58		10	767.012		10	822.533
STM14_0004	thrC	threonine synthase	16	833.138		15	795.345		16	786.284
STM14_0005	yaaA	hypothetical protein	12	1063.92		11	907.158		12	1004.96
STM14_0006	yaaJ	putative alanine/glycine transport protein	26	2269.99		25	2281.3		27	2256.29
STM14_0007	talB	transaldolase B	16	820.992		16	809.005		15	759.76
STM14_0008	mogA	molybdenum cofactor biosynthesis protein	10	590.215		9	575.259		9	541.97
STM14_0009	yaaH	hypothetical protein	7	427.816		7	419.934		7	374.281
STM14_0010	htgA	hypothetical protein	10	396.326		11	312.674		9	340.094
STM14_0011	yaaI	hypothetical protein	6	347.741		6	349.608		5	339.505
STM14_0012	-	hypothetical protein	3	244.723		5	228.181		5	208.949
STM14_0013	dnaK	molecular chaperone DnaK	20	318.95		16	362.762		20	216.316
STM14_0014	dnaJ	chaperone protein DnaJ	14	440.412		12	464.963		15	438.527
STM14_0015	-	hypothetical protein	1	13.0459		1	5.56539		1	6.18889
STM14_0016	-	putative transcriptional regulator	11	425.566		11	417.91		11	438.822
STM14_0017	-	putative bacteriophage protein	1	8.99717		1	2.02378		1	3.83122
STM14_0018	-	hypothetical protein	12	1068.41		13	1283.08		12	1169.41
STM14_0019	-	hypothetical protein	1	93.5706		1	95.6235		3	66.3095
STM14_0020	-	hypothetical protein	1	4.94845		1	16.6962		1	3.2418
STM14_0021	-	hypothetical protein	0	0		0	0		0	0
STM14_0022	-	putative exochitinase	32	2237.6		33	1965.09		34	2052.06
STM14_0023	-	putative hydroxymethyltransferase	54	3022.6		51	3036.17		55	3049.94
STM14_0024	-	hypothetical protein	0	0		0	0		0	0
STM14_0025	-	putative cytoplasmic protein	11	497.094		12	487.73		11	414.656
STM14_0026	-	hypothetical protein	0	0		0	0		0	0
STM14_0027	-	hypothetical protein	1	183.092		1	183.658		1	227.81
STM14_0028	bcfA	fimbrial subunit	7	214.583		7	191.247		7	188.024
STM14_0029	bcfB	fimbrial chaparone	23	1514.22		20	1370.6		23	1376.59
STM14_0030	bcfC	fimbrial usher	59	3449.97		59	3359.47		62	3603.41
STM14_0031	bcfD	fimbrial subunit	27	1382.87		26	1345.81		29	1444.07
STM14_0032	bcfE	fimbrial subunit	9	529.934		9	474.576		9	501.595
STM14_0033	bcfF	fimbrial subunit	7	505.641		7	444.725		7	482.439
STM14_0034	bcfG	fimbrial chaparone	13	879.474		14	950.164		15	868.213
STM14_0035	bcfH	putative thiol-disulfide isomerase	12	903.316		13	927.396		12	948.374
STM14_0036	-	hypothetical protein	4	710.327		4	636.478		4	752.687
STM14_0037	-	putative transcriptional regulator	2	172.746		2	125.474		2	164.742
STM14_0038	-	putative transcriptional regulator	5	322.549		6	231.723		5	263.47
STM14_0039	-	putative transcriptional regulator	3	152.952		3	158.361		4	181.541
STM14_0040	-	hypothetical protein	0	0		1	4.04756		1	8.54656
STM14_0041	-	putative arylsulfatase	47	1836.32		44	1963.06		47	2012.27
STM14_0042	-	putative 5'-nucleotidase	34	2753.59		35	3050.84		34	2839.52
STM14_0043	-	putative outer membrane/exported protein	13	561.424		14	641.032		15	575.862
STM14_0044	-	putative arylsulfatase	35	2546.65		34	2582.85		38	2447.85
STM14_0045	-	putative arylsulfatase regulator	20	2125.13		18	1921.07		21	2023.77
STM14_0046	-	putative cytoplasmic protein	24	1386.46		23	1343.79		24	1305.86
STM14_0047	-	putative arylsulfatase	45	2821.06		45	2721.48		46	2943.55
STM14_0048	nhaA	pH-dependent sodium/proton antiporter	9	860.13		9	981.532		10	907.114
STM14_0049	nhaR	transcriptional activator NhaR	16	1106.65		17	1025.55		18	1165.57
STM14_0050	-	putative glycosyl hydrolase	29	1850.72		29	2077.91		31	1871.99
STM14_0051	-	putative sodium galactoside symporter	17	1226.76		17	1287.63		18	1089.54
STM14_0052	rpsT	30S ribosomal protein S20	1	12.596		1	16.6962		1	13.2619
STM14_0053	yaaY	putative cytoplasmic protein	6	394.526		6	405.767		6	374.281
STM14_0054	ribF	bifunctional riboflavin kinase/FMN adenylyltransferase	1	1.79943		0	0		1	2.65238
STM14_0055	ileS	isoleucyl-tRNA synthetase	0	0		0	0		0	0
STM14_0056	lspA	lipoprotein signal peptidase	1	66.1292		1	89.0462		1	84.2868
STM14_0057	-	hypothetical protein	0	0		0	0		0	0
STM14_0058	slpA	FKBP-type peptidyl-prolyl cis-trans isomerase	1	30.5904		1	26.8151		1	26.5238
STM14_0059	ispH	4-hydroxy-3-methylbut-2-enyl diphosphate reductase	0	0		0	0		0	0
STM14_0060	-	putative nitrite reductase	30	2090.94		31	2168.48		32	2028.19
STM14_0061	rihC	ribonucleoside hydrolase RihC	15	575.819		15	627.877		16	623.31
STM14_0062	-	putative transcriptional regulator	18	1757.6		17	1630.66		17	1562.25
STM14_0063	-	putative transcriptional regulator	40	2524.61		40	2908.67		41	2810.05
STM14_0064	-	putative oxalacetate decarboxylase subunit beta	3	237.076		4	265.621		4	237.536
STM14_0065	-	pyruvate carboxylase subunit B	1	67.9287		1	28.8388		2	59.5312
STM14_0066	-	oxaloacetate decarboxylase subunit gamma	3	99.8686		2	78.4214		2	114.937
STM14_0067	-	putative citrate-sodium symporter	27	1369.37		26	1545.15		28	1399.87
STM14_0068	-	hypothetical protein	0	0		0	0		0	0
STM14_0069	citC2	putative citrate lyase synthetase	13	1977.58		15	1960.03		15	1896.45
STM14_0070	citD2	citrate lyase subunit gamma	2	25.6419		2	54.642		2	31.2392
STM14_0071	citE2	putative citrate lyase beta chain	13	1021.18		13	1031.11		13	908.588
STM14_0072	citF2	putative citrate lyase alpha chain/citrate-ACP transferase	15	1114.3		14	880.849		14	1032.66
STM14_0073	citX2	putative cytoplasmic protein	6	138.107		5	165.95		5	165.332
STM14_0074	citG2	triphosphoribosyl-dephospho-CoA synthase	12	1059.42		12	998.734		12	977.845
STM14_0075	dapB	dihydrodipicolinate reductase	1	6.74788		1	5.56539		1	9.7254
STM14_0076	-	hypothetical protein	3	91.7712		2	37.9458		2	72.4984
STM14_0077	carA	carbamoyl phosphate synthase small subunit	8	396.775		9	501.897		7	438.232
STM14_0078	carB	carbamoyl phosphate synthase large subunit	29	2708.15		33	2742.72		30	2758.77
STM14_0079	-	hypothetical protein	0	0		0	0		0	0
STM14_0080	tnpA_1	transposase	0	0		0	0		0	0
STM14_0081	caiF	DNA-binding transcriptional activator CaiF	6	298.706		6	240.83		6	281.152
STM14_0082	caiE	carnitine operon protein CaiE	12	1142.19		12	958.765		12	1085.12
STM14_0083	caiD	carnitinyl-CoA dehydratase	11	514.188		9	542.878		10	535.192
STM14_0084	caiC	putative crotonobetaine/carnitine-CoA ligase	33	3068.04		35	2946.62		34	3026.37
STM14_0085	caiB	crotonobetainyl-CoA:carnitine CoA-transferase	26	1301.44		27	1397.42		29	1507.73
STM14_0086	-	hypothetical protein	3	112.015		2	106.248		3	146.765
STM14_0087	caiA	crotonobetainyl-CoA dehydrogenase	19	1061.67		19	979.002		18	1042.98
STM14_0088	caiT	L-carnitine/gamma-butyrobetaine antiporter	31	2772.93		30	2552.49		30	2576.64
STM14_0089	-	conserved hypothetical protein	0	0		0	0		0	0
STM14_0090	fixA	putative electron transfer flavoprotein FixA	10	776.006		11	921.325		11	937.175
STM14_0091	fixB	putative electron transfer flavoprotein FixB	5	681.086		5	614.722		5	665.158
STM14_0092	fixC	putative oxidoreductase FixC	13	1354.52		13	1196.05		13	1086.89
STM14_0093	fixX	putative ferredoxin	4	256.869		3	312.168		3	290.878
STM14_0094	yaaU	putative transport protein	22	1590.25		21	1698.46		22	1512.74
STM14_0095	-	putative outer membrane lipoprotein	6	453.458		6	346.572		6	443.242
STM14_0096	-	putative secreted protein	11	901.967		11	914.748		11	856.719
STM14_0097	-	hypothetical protein	2	22.9428		2	46.5469		3	19.4508
STM14_0098	-	putative secreted protein	4	262.717		4	281.811		5	251.682
STM14_0099	-	putative inner membrane protein	2	16.1949		2	18.214		2	19.7455
STM14_0100	-	putative sulfatase	47	3015.85		46	2959.77		48	2903.18
STM14_0101	-	hypothetical protein	3	121.012		3	139.641		2	74.5614
STM14_0102	-	hypothetical protein	7	305.454		6	306.602		7	287.341
STM14_0103	yabF	glutathione-regulated potassium-efflux system ancillary protein KefF	8	360.787		8	442.195		9	346.283
STM14_0104	kefC	glutathione-regulated potassium-efflux system protein KefC	10	409.821		10	360.738		10	392.847
STM14_0105	-	hypothetical protein	2	45.4357		2	59.1955		2	94.6016
STM14_0106	folA	dihydrofolate reductase	0	0		0	0		0	0
STM14_0107	apaH	diadenosine tetraphosphatase	16	653.195		17	678.471		15	717.911
STM14_0108	apaG	ApaG	9	590.664		9	622.818		9	594.428
STM14_0109	ksgA	dimethyladenosine transferase	17	938.855		18	879.331		18	920.671
STM14_0110	pdxA_1	4-hydroxythreonine-4-phosphate dehydrogenase	6	215.032		6	198.836		6	238.125
STM14_0111	surA	peptidyl-prolyl cis-trans isomerase SurA	19	1188.08		19	1104.48		19	899.157
STM14_0112	imp	organic solvent tolerance protein	1	42.7366		2	62.2312		3	47.7429
STM14_0113	-	hypothetical protein	4	292.408		4	303.061		4	307.087
STM14_0114	djlA	DNA-J like membrane chaperone protein	9	389.128		10	389.577		11	438.232
STM14_0115	rluA	23S rRNA/tRNA pseudouridine synthase A	14	796.25		14	909.182		13	775.674
STM14_0116	hepA	ATP-dependent helicase HepA	34	2249.29		33	2292.94		35	2525.07
STM14_0117	polB	DNA polymerase II	36	2042.36		34	2053.12		36	2056.19
STM14_0118	-	putative secreted protein	22	817.843		21	808.499		24	818.112
STM14_0119	-	putative cytoplasmic protein	11	594.263		11	517.075		12	519.277
STM14_0120	araD	L-ribulose-5-phosphate 4-epimerase	15	819.643		17	798.38		16	900.041
STM14_0121	araA	L-arabinose isomerase	19	1344.63		18	1193.52		18	1325.01
STM14_0122	araB	ribulokinase	18	1139.94		18	1142.42		19	1102.51
STM14_0123	araC	DNA-binding transcriptional regulator AraC	18	1321.23		18	1382.75		18	1261.65
STM14_0124	yabI	hypothetical protein	7	1056.72		7	918.289		7	859.077
STM14_0125	thiQ	thiamine transporter ATP-binding subunit	5	736.869		5	572.729		6	526.35
STM14_0126	thiP	thiamine transporter membrane protein	9	363.936		10	297.495		10	363.376
STM14_0127	tbpA	thiamine transporter substrate binding subunit	10	840.786		9	755.375		10	763.886
STM14_0128	-	putative lipoprotein	2	58.0318		2	48.0647		2	48.0376
STM14_0129	yabN	transcriptional regulator SgrR	26	814.694		24	1006.32		26	825.48
STM14_0130	-	hypothetical protein	9	518.687		9	578.8		10	643.645
STM14_0131	leuD	isopropylmalate isomerase small subunit	2	91.3213		2	72.3501		2	85.1709
STM14_0132	leuC	isopropylmalate isomerase large subunit	16	741.817		15	871.236		15	846.404
STM14_0133	leuB	3-isopropylmalate dehydrogenase	15	1344.18		17	1197.06		17	1346.82
STM14_0134	leuA	2-isopropylmalate synthase	25	1736.9		25	1804.2		25	1703.12
STM14_0135	leuL	leu operon leader peptide	3	105.717		3	146.724		3	136.45
STM14_0136	-	hypothetical protein	0	0		0	0		0	0
STM14_0137	-	hypothetical protein	0	0		0	0		0	0
STM14_0138	leuO	leucine transcriptional activator	14	946.053		15	1018.97		15	1175.89
STM14_0139	ilvI	acetolactate synthase 3 catalytic subunit	35	2784.63		38	2936		37	2785.88
STM14_0140	ilvH	acetolactate synthase 3 regulatory subunit	6	365.285		6	339.995		7	347.167
STM14_0141	-	hypothetical protein	2	159.7		2	194.283		2	137.924
STM14_0142	fruR	DNA-binding transcriptional regulator FruR	14	810.645		14	959.271		16	789.231
STM14_0143	-	hypothetical protein	2	86.3729		2	138.123		4	117.884
STM14_0144	-	hypothetical protein	1	31.4901		1	41.9934		1	30.9445
STM14_0145	yabB	cell division protein MraZ	3	206.485		3	254.49		3	251.092
STM14_0146	mraW	S-adenosyl-methyltransferase MraW	4	265.417		4	290.412		4	237.536
STM14_0147	ftsL	cell division protein FtsL	2	56.2323		2	84.4927		2	72.4984
STM14_0148	ftsI	division specific transpeptidase	0	0		0	0		0	0
STM14_0149	murE	UDP-N-acetylmuramoylalanyl-D-glutamate--2, 6-diaminopimelate ligase	0	0		0	0		0	0
STM14_0150	murF	UDP-N-acetylmuramoyl-tripeptide--D-alanyl-D- alanine ligase	0	0		0	0		0	0
STM14_0151	mraY	phospho-N-acetylmuramoyl-pentapeptide- transferase	0	0		0	0		0	0
STM14_0152	murD	UDP-N-acetylmuramoyl-L-alanyl-D-glutamate synthetase	1	33.2895		1	26.8151		1	17.0931
STM14_0153	ftsW	cell division protein FtsW	0	0		0	0		0	0
STM14_0154	murG	N-acetylglucosaminyl transferase	1	6.29802		0	0		0	0
STM14_0155	murC	UDP-N-acetylmuramate--L-alanine ligase	0	0		0	0		0	0
STM14_0156	ddl_2	D-alanine--D-alanine ligase	0	0		0	0		1	2.06296
STM14_0157	ftsQ	cell division protein FtsQ	1	2.69915		0	0		1	3.53651
STM14_0158	ftsA	cell division protein FtsA	1	2.69915		1	3.03567		0	0
STM14_0159	ftsZ	cell division protein FtsZ	1	125.511		1	132.051		1	53.9318
STM14_0160	lpxC	UDP-3-O-[3-hydroxymyristoyl] N-acetylglucosamine deacetylase	1	7.6476		1	4.5535		1	6.18889
STM14_0161	yacA	SecA regulator SecM	1	3.59887		1	5.05944		1	3.2418
STM14_0162	secA	preprotein translocase subunit SecA	2	162.399		3	139.641		3	170.342
STM14_0163	mutT	nucleoside triphosphate pyrophosphohydrolase	5	157.001		5	138.123		3	115.231
STM14_0165	-	putative transcriptional regulator, LysR family	6	354.939		4	308.626		5	308.266
STM14_0166	yacG	zinc-binding protein	0	0		0	0		0	0
STM14_0167	yacF	hypothetical protein	6	487.647		6	520.617		7	585.587
STM14_0168	coaE	dephospho-CoA kinase	4	65.2295		4	75.3857		7	95.7804
STM14_0169	guaC	guanosine 5'-monophosphate oxidoreductase	16	1051.77		13	965.342		14	997.885
STM14_0170	hofC	type IV pilin biogenesis protein	13	587.515		13	607.639		15	583.819
STM14_0171	hofB	hypothetical protein	17	1217.77		18	1410.07		18	1238.07
STM14_0172	ppdD	putative major pilin subunit	4	489.446		5	464.963		6	539.318
STM14_0173	-	hypothetical protein	4	43.6363		4	82.4689		5	38.0175
STM14_0174	nadC	quinolinate phosphoribosyltransferase	9	492.145		7	604.098		10	446.19
STM14_0175	ampD	N-acetyl-anhydromuranmyl-L-alanine amidase	11	697.281		9	787.25		11	671.642
STM14_0176	ampE	regulatory protein AmpE	14	982.042		13	1207.69		15	997.885
STM14_0177	-	putative cytoplasmic protein	19	1055.82		17	955.223		20	1026.77
STM14_0178	-	Na+/galactoside symporter	24	1863.76		23	1920.57		22	1716.97
STM14_0179	-	hypothetical protein	2	83.6737		3	99.1651		3	83.108
STM14_0180	aroP	aromatic amino acid transporter	23	1743.65		22	1969.64		24	1732.89
STM14_0181	-	hypothetical protein	3	161.049		3	161.902		2	70.7302
STM14_0182	pdhR	transcriptional regulator PdhR	4	85.4732		5	96.6354		4	89.5916
STM14_0183	aceE	pyruvate dehydrogenase subunit E1	23	324.798		24	335.441		30	348.936
STM14_0184	aceF	dihydrolipoamide acetyltransferase	10	154.302		12	173.539		9	148.828
STM14_0185	lpdA	dihydrolipoamide dehydrogenase	2	23.8425		1	24.2853		2	25.9344
STM14_0186	-	hypothetical protein	1	153.402		1	123.45		1	147.06
STM14_0187	-	putative outer membrane protein	3	181.743		3	165.95		3	147.649
STM14_0188	-	putative periplasmic protein	11	643.748		11	712.876		12	647.771
STM14_0190	acnB	bifunctional aconitate hydratase 2/2-methylisocitrate dehydratase	18	732.37		19	710.852		21	792.178
STM14_0191	-	putative restriction endonuclease	3	131.809		1	81.963		2	93.7175
STM14_0192	yacL	hypothetical protein	4	45.8856		3	32.8864		4	60.7101
STM14_0193	kdgT	2-keto-3-deoxygluconate permease	10	493.495		10	561.598		11	630.383
STM14_0194	-	putative inner membrane protein	13	700.88		13	713.888		14	719.09
STM14_0195	pdxA_2	4-hydroxythreonine-4-phosphate dehydrogenase 2	20	1498.03		18	1468.76		20	1295.54
STM14_0196	-	putative transcriptional regulator	7	296.907		6	222.11		7	287.931
STM14_0197	speD	S-adenosylmethionine decarboxylase	18	1130.05		18	1170.25		17	1053.88
STM14_0198	speE	spermidine synthase	17	862.379		17	902.605		19	877.938
STM14_0199	yacC	putative periplasmic protein	8	809.296		8	733.113		8	759.76
STM14_0200	cueO	multicopper oxidase	24	1809.78		22	1800.66		23	1634.75
STM14_0201	gcd	glucose dehydrogenase	39	2557.45		36	2522.13		40	2596.09
STM14_0202	hpt	hypoxanthine-guanine phosphoribosyltransferase	12	668.49		13	890.968		13	801.314
STM14_0203	yadF	carbonic anhydrase	3	108.416		1	88.0343		2	76.9191
STM14_0204	yadG	putative ABC-type multidrug transport system ATPase component	16	787.253		14	628.383		16	761.823
STM14_0205	yadH	putative transport protein	17	651.395		17	640.526		18	675.178
STM14_0206	stiH	putative fimbrial protein precurosr	25	1356.77		23	1323.55		23	1209.19
STM14_0207	stiC	putativie fimbrial usher	45	2612.33		45	2734.63		48	2705.72
STM14_0208	stiB	putative fimbrial chaparone	7	963.597		7	1073.61		7	1003.48
STM14_0209	stiA	putative fimbrial subunit	7	405.323		8	427.017		8	415.834
STM14_0210	-	hypothetical protein	1	5.84816		1	7.58917		1	16.209
STM14_0211	yadI	putative PTS enzyme	7	313.552		7	320.769		7	284.1
STM14_0212	yadE	putative xylanase/chitin deacetylase	25	1252.86		23	1201.62		25	1314.99
STM14_0213	panD	aspartate alpha-decarboxylase	4	350.44		4	356.185		4	327.716
STM14_0214	panC	pantoate--beta-alanine ligase	6	492.595		6	429.547		6	435.285
STM14_0215	-	hypothetical protein	3	189.391		3	158.361		3	156.491
STM14_0216	panB	3-methyl-2-oxobutanoate hydroxymethyltransferase	7	835.837		7	828.737		7	722.332
STM14_0217	folK	2-amino-4-hydroxy-6-hydroxymethyldihyropteridine pyrophosphokinase	2	4.04873		1	5.56539		1	2.06296
STM14_0218	pcnB	poly(A) polymerase I	8	470.102		9	412.851		9	509.552
STM14_0219	yadB	glutamyl-Q tRNA(Asp) synthetase	15	744.516		15	628.383		16	694.924
STM14_0220	dksA	DnaK transcriptional regulator DksA	4	224.929		4	290.412		4	239.598
STM14_0221	sfsA	sugar fermentation stimulation protein A	13	829.989		13	755.375		14	825.48
STM14_0222	ligT	2'-5' RNA ligase	6	519.587		6	385.53		6	535.781
STM14_0223	hrpB	ATP-dependent RNA helicase HrpB	30	1860.17		28	1924.61		30	1734.95
STM14_0224	-	hypothetical protein	3	532.183		3	534.783		3	598.259
STM14_0225	-	hypothetical protein	1	32.3898		1	21.7556		2	37.7228
STM14_0226	mrcB	penicillin-binding protein 1b	42	2777.43		42	2866.18		43	2653.86
STM14_0227	-	hypothetical protein	2	30.5904		2	29.3448		2	67.4884
STM14_0228	fhuA	ferrichrome outer membrane transporter	46	2995.16		44	3087.78		44	2756.71
STM14_0229	fhuC	iron-hydroxamate transporter ATP-binding subunit	7	374.732		8	430.559		8	318.875
STM14_0230	fhuD	iron-hydroxamate transporter substrate-binding subunit	7	438.612		7	503.921		7	443.242
STM14_0231	fhuB	iron-hydroxamate transporter permease subunit	19	1583.05		19	1690.36		21	1615.89
STM14_0232	-	hypothetical protein	3	153.402		3	182.646		3	138.808
STM14_0233	-	hypothetical protein	2	16.6448		1	34.4042		2	44.7958
STM14_0234	stfA	putative fimbrial subunit	7	304.554		7	372.881		7	314.455
STM14_0235	stfC	putative fimbrial outer membrane usher	51	4168.39		51	4237.28		51	4183.69
STM14_0236	stfD	putative periplasmic fimbrial chaperone	11	570.871		11	632.431		12	480.376
STM14_0237	stfE	putative minor fimbrial subunit	7	115.614		7	138.123		7	166.216
STM14_0238	stfF	putative minor fimbrial subunit	3	67.4788		4	84.9987		4	104.032
STM14_0239	stfG	putative minor fimbrial subunit	5	139.906		5	116.873		5	114.347
STM14_0240	-	putative outer membrane protein	25	2031.56		26	2117.88		26	1918.85
STM14_0241	hemL	glutamate-1-semialdehyde aminotransferase	12	201.987		12	165.95		12	194.508
STM14_0242	-	hypothetical protein	5	219.531		5	244.877		5	239.893
STM14_0243	yadQ	chloride channel protein	22	936.606		20	753.351		22	916.25
STM14_0244	yadR	iron-sulfur cluster insertion protein ErpA	0	0		0	0		0	0
STM14_0245	yadS	hypothetical protein	10	484.048		10	441.184		10	472.713
STM14_0246	btuF	vitamin B12-transporter protein BtuF	16	453.458		14	429.547		14	495.701
STM14_0247	pfs	5'-methylthioadenosine/S-adenosylhomocysteine nucleosidase	0	0		1	6.07133		1	2.35767
STM14_0248	dgt	deoxyguanosinetriphosphate triphosphohydrolase	36	1832.27		36	2019.22		40	1754.11
STM14_0249	htrA	serine endoprotease	19	1194.82		19	1104.98		19	1134.04
STM14_0250	cdaR	carbohydrate diacid transcriptional activator CdaR	13	692.782		12	793.321		12	715.259
STM14_0251	yaeH	hypothetical protein	9	608.659		8	674.424		9	729.11
STM14_0253	dapD	2,3,4,5-tetrahydropyridine-2-carboxylate N-succinyltransferase	0	0		0	0		0	0
STM14_0254	glnD	PII uridylyl-transferase	27	501.143		27	508.98		33	541.675
STM14_0255	map	methionine aminopeptidase	1	5.3983		0	0		1	3.53651
STM14_0256	-	30S ribosomal protein S2	0	0		0	0		0	0
STM14_0257	rpsB	30S ribosomal protein S2	0	0		0	0		0	0
STM14_0258	tsf	elongation factor Ts	1	31.4901		1	48.0647		1	42.4381
STM14_0259	pyrH	uridylate kinase	0	0		1	2.02378		0	0
STM14_0260	frr	ribosome recycling factor	1	10.3468		0	0		0	0
STM14_0261	dxr	1-deoxy-D-xylulose 5-phosphate reductoisomerase	0	0		0	0		0	0
STM14_0262	-	hypothetical protein	1	9.89689		1	10.1189		1	6.77831
STM14_0263	uppS	undecaprenyl pyrophosphate synthase	0	0		0	0		0	0
STM14_0264	cdsA	CDP-diglyceride synthase	0	0		1	2.52972		0	0
STM14_0265	yaeL	zinc metallopeptidase	5	160.6		5	201.872		5	130.261
STM14_0266	yaeT	outer membrane protein assembly factor YaeT	0	0		0	0		0	0
STM14_0267	hlpA	periplasmic chaperone	0	0		0	0		0	0
STM14_0268	lpxD	UDP-3-O-[3-hydroxymyristoyl] glucosamine N-acyltransferase	0	0		0	0		1	1.76825
STM14_0269	fabZ	(3R)-hydroxymyristoyl-ACP dehydratase	0	0		0	0		0	0
STM14_0270	lpxA	UDP-N-acetylglucosamine acyltransferase	0	0		0	0		0	0
STM14_0271	lpxB	lipid-A-disaccharide synthase	1	77.3757		1	46.0409		1	62.773
STM14_0272	rnhB	ribonuclease HII	3	100.768		3	114.343		3	85.4656
STM14_0273	dnaE	DNA polymerase III subunit alpha	0	0		0	0		0	0
STM14_0274	accA	acetyl-CoA carboxylase carboxyltransferase subunit alpha	0	0		0	0		0	0
STM14_0275	-	putative endochitinase	36	1902.45		34	1710.6		37	1785.35
STM14_0276	ldcC	lysine decarboxylase 2	43	2464.33		44	2605.61		46	2492.94
STM14_0277	yaeR	hypothetical protein	4	107.966		4	152.795		4	139.692
STM14_0278	tilS	tRNA(Ile)-lysidine synthetase	0	0		1	3.54161		2	3.53651
STM14_0279	rof	Rho-binding antiterminator	5	418.818		5	403.744		5	395.205
STM14_0280	yaeP	hypothetical protein	7	300.506		6	324.816		7	328.601
STM14_0281	yaeQ	putative cytoplasmic protein	8	238.875		7	270.174		8	178.888
STM14_0282	yaeJ	hypothetical protein	7	513.289		8	551.479		8	504.542
STM14_0284	proS	prolyl-tRNA synthetase	0	0		1	5.05944		1	6.77831
STM14_0285	yaeB	putative regulatory protein	6	565.023		6	566.658		8	576.451
STM14_0286	rcsF	outer membrane lipoprotein	4	148.004		4	203.896		5	129.083
STM14_0287	metQ	DL-methionine transporter substrate-binding subunit	10	729.671		11	637.49		11	814.576
STM14_0288	yaeE	DL-methionine transporter permease subunit	11	663.542		10	677.966		11	658.969
STM14_0289	metN	DL-methionine transporter ATP-binding subunit	14	914.563		13	944.092		13	1023.23
STM14_0290	yaeD	D,D-heptose 1,7-bisphosphate phosphatase	11	448.509		11	493.296		12	455.031
STM14_0291	-	hypothetical protein	2	127.76		2	80.9511		2	145.586
STM14_0292	-	hypothetical protein	0	0		0	0		0	0
STM14_0296	-	hypothetical protein	0	0		0	0		0	0
STM14_0300	dkgB	2,5-diketo-D-gluconate reductase B	13	683.785		13	693.65		13	719.68
STM14_0301	yafC	putative transcriptional regulator	12	754.863		12	679.989		14	781.274
STM14_0302	-	putative drug efflux protein	14	769.258		12	789.273		14	801.609
STM14_0303	yafD	hypothetical protein	17	909.164		18	932.456		18	896.8
STM14_0304	yafE	putative methyltransferase	14	731.47		13	615.734		14	680.189
STM14_0305	dniR	membrane-bound lytic murein transglycosylase D	36	1730.61		39	1904.88		39	1874.05
STM14_0306	gloB	hydroxyacylglutathione hydrolase	10	426.916		9	333.923		10	360.724
STM14_0307	yafS	putative SAM-dependent methyltransferase	19	828.64		17	796.862		19	778.032
STM14_0308	rnhA	ribonuclease H	7	517.787		6	504.933		6	386.069
STM14_0309	dnaQ	DNA polymerase III subunit epsilon	4	108.416		6	169.491		6	130.556
STM14_0310	-	hypothetical protein	1	41.8369		1	50.5944		1	27.4079
STM14_0312	-	hypothetical protein	1	72.4273		1	99.1651		1	78.0979
STM14_0313	-	putative cytoplasmic protein	10	668.04		11	624.335		12	715.554
STM14_0314	-	putative cytoplasmic protein	6	488.097		6	590.943		6	537.844
STM14_0315	-	putative cytoplasmic protein	19	2262.34		18	2380.47		19	2303.45
STM14_0316	-	putative cytoplasmic protein	8	536.681		9	542.372		8	567.904
STM14_0317	-	putative cytoplasmic protein	9	716.175		9	665.317		9	597.081
STM14_0318	-	putative cytoplasmic protein	15	1353.17		15	1329.12		14	1204.48
STM14_0319	-	putative chaperone ATPase	23	1484.98		22	1483.43		23	1635.64
STM14_0320	-	putative cytoplasmic protein	6	219.081		6	211.991		7	235.178
STM14_0321	-	putative cytoplasmic protein	21	1601.95		22	1486.46		22	1499.77
STM14_0322	-	invasol SirA	1	62.5304		2	57.1717		2	68.3725
STM14_0323	-	putative cytoplasmic protein	6	412.071		6	355.679		6	344.515
STM14_0324	-	putative cytoplasmic protein	3	116.513		3	53.1242		3	115.821
STM14_0325	-	putative cytoplasmic protein	9	300.955		9	325.828		8	300.309
STM14_0326	-	putative periplasmic protein	4	199.737		4	228.687		4	259.344
STM14_0327	-	putative cytoplasmic protein	2	224.929		2	263.597		2	231.052
STM14_0328	-	putative outer membrane lipoprotein	6	197.488		5	243.865		6	166.511
STM14_0329	-	putative cytoplasmic protein	16	1143.09		16	1199.59		17	1156.44
STM14_0330	-	hypothetical protein	19	2827.81		20	3498.61		20	2520.94
STM14_0331	-	putative inner membrane protein	20	2376.15		19	2335.44		20	2334.98
STM14_0332	-	putative Shiga-like toxin A subunit	1	79.1751		1	93.5997		1	66.0148
STM14_0333	-	putative inner membrane protein	29	2589.84		27	2458.89		29	2526.25
STM14_0334	-	putative cytoplasmic protein	6	211.434		6	259.549		7	262.586
STM14_0335	-	putative periplasmic protein	11	1286.15		11	1110.04		11	1168.82
STM14_0336	-	putative cytoplasmic protein	11	702.229		10	656.21		11	652.486
STM14_0337	-	hypothetical protein	0	0		0	0		0	0
STM14_0338	-	putative cytoplasmic protein	26	1760.3		28	1960.03		26	1843.99
STM14_0339	-	putative cytoplasmic protein	9	411.171		9	368.328		8	448.547
STM14_0340	-	putative RHS-like protein	55	4558.42		54	4708.82		54	4703.26
STM14_0341	-	putative RHS-like protein	11	543.429		11	562.61		13	602.091
STM14_0342	-	putative cytoplasmic protein	7	385.979		7	422.464		7	419.96
STM14_0343	-	hypothetical protein	3	101.218		1	109.284		3	96.0752
STM14_0344	-	hypothetical protein	0	0		0	0		0	0
STM14_0345	-	putative cytoplasmic protein	0	0		0	0		0	0
STM14_0346	-	hypothetical protein	5	226.279		4	193.271		4	205.412
STM14_0348	-	putative cytoplasmic protein	0	0		0	0		0	0
STM14_0350	-	putative transposase	5	255.52		5	266.633		5	309.739
STM14_0352	safA	putative outer membrane protein	5	142.155		4	122.944		5	143.229
STM14_0353	safB	putative fimbrial assembly chaparone	16	1489.03		16	1552.74		16	1482.09
STM14_0354	safC	putative fimbrial usher	42	3588.52		41	3683.78		42	3488.47
STM14_0355	safD	putative fimbrial subunit	11	875.425		11	819.63		11	761.823
STM14_0356	ybeJ	putative xylanase/chitin deacetylase	12	517.338		13	399.19		15	475.955
STM14_0357	-	hypothetical protein	3	243.823		3	316.721		3	307.676
STM14_0358	sinR	transcriptional regulator	11	612.708		10	463.445		12	543.444
STM14_0359	-	putative cytoplasmic protein	4	294.208		5	211.485		5	201.876
STM14_0360	-	SapA-like protein	19	1601.5		19	1735.39		20	1653.02
STM14_0361	-	hypothetical protein	5	166.898		4	171.515		3	181.246
STM14_0362	-	VirG-like protein	7	335.595		6	295.977		7	328.011
STM14_0363	-	hypothetical protein	1	25.1921		1	30.8626		1	50.9847
STM14_0364	yafV	hypothetical protein	15	891.62		14	845.939		15	966.646
STM14_0365	fadE	acyl-CoA dehydrogenase	36	1996.92		40	2006.07		39	2025.83
STM14_0366	gmhA	phosphoheptose isomerase	6	57.1321		6	58.1836		7	50.1005
STM14_0367	yafJ	putative glutamine amidotransferase	13	336.944		13	541.361		11	448.252
STM14_0368	yafK	putative periplasmic protein	17	948.302		16	923.349		16	892.968
STM14_0369	dinP	DNA polymerase IV	14	637		14	742.22		14	721.153
STM14_0371	prfH	peptide chain release factor-like protein	6	469.652		6	501.391		6	480.67
STM14_0372	pepD	aminoacyl-histidine dipeptidase	21	1797.64		22	1713.13		24	1780.34
STM14_0373	gpt	xanthine-guanine phosphoribosyltransferase	2	187.591		2	135.593		2	230.462
STM14_0374	frsA	fermentation/respiration switch protein	13	471.002		13	586.896		13	624.783
STM14_0375	crl	DNA-binding transcriptional regulator Crl	2	32.3898		2	37.9458		2	27.9974
STM14_0376	phoE	outer membrane phosphoporin protein E	25	1436.4		27	1484.95		29	1431.4
STM14_0377	-	conserved hypothetical protein	3	75.5763		2	68.8084		4	83.108
STM14_0378	proB	gamma-glutamyl kinase	18	941.104		17	963.824		17	1039.14
STM14_0379	proA	gamma-glutamyl phosphate reductase	17	536.681		17	503.921		18	582.345
STM14_0381	-	IS3 transposase	8	165.998		6	198.836		8	170.637
STM14_0383	-	putative cytoplasmic protein	4	221.78		4	184.164		5	229.873
STM14_0384	-	putative permease	27	1659.98		28	1803.19		27	1826.02
STM14_0385	-	isopropylmalate isomerase large subunit	20	1240.71		20	1137.87		20	1172.35
STM14_0386	-	putative 3-isopropylmalate isomerase	7	456.607		7	533.265		7	521.635
STM14_0387	-	putative fumarylacetoacetate hydrolase	24	2292.48		25	2131.54		25	2046.75
STM14_0388	-	putative hydrolase/acyltransferase	19	1320.79		17	1220.34		19	1459.69
STM14_0389	-	putative transcriptional regulator	14	865.978		14	1099.42		15	1098.09
STM14_0390	-	putative cytoplasmic protein	8	1004.08		8	1006.32		9	869.686
STM14_0391	-	putative outer membrane protein	2	184.442		3	203.896		3	182.72
STM14_0392	stbE	putative fimbrial chaparone	10	349.09		9	352.137		9	331.548
STM14_0393	stbD	putative fimbrial usher	26	2265.04		28	2332.4		29	2134.87
STM14_0394	stbC	putative fimbrial usher	52	3441.42		51	3556.28		55	3344.36
STM14_0395	stbB	putative fimbrial chaperone	13	489.446		12	542.372		12	470.061
STM14_0396	stbA	putative fimbrial major subunit	3	143.505		3	110.296		3	142.639
STM14_0397	-	hypothetical protein	1	23.3927		1	53.1242		1	41.8487
STM14_0398	-	putative inner membrane protein	6	239.325		6	180.622		6	226.631
STM14_0399	-	putative periplasmic protein	8	160.15		6	176.069		7	156.785
STM14_0400	-	hypothetical protein	25	1393.66		24	1440.93		25	1434.35
STM14_0401	-	putative response regulator	5	136.757		4	117.885		4	134.387
STM14_0402	-	putative inner membrane protein	4	100.768		4	144.194		4	147.944
STM14_0403	-	hypothetical protein	0	0		0	0		0	0
STM14_0404	-	putative outer membrane protein	6	239.775		5	234.758		5	292.941
STM14_0405	-	putative response regulator	5	240.225		5	227.169		5	250.797
STM14_0406	-	putative inner membrane protein	8	211.883		7	310.144		7	217.495
STM14_0407	-	putative outer membrane lipoprotein	5	328.847		5	314.191		6	385.774
STM14_0408	-	outer membrane efflux-like protein	18	814.244		18	783.708		18	851.414
STM14_0409	-	putative cation efflux system protein	43	2130.08		41	2334.43		43	2173.77
STM14_0410	-	putative cation efflux pump	8	683.335		7	688.084		7	668.105
STM14_0411	-	hypothetical protein	1	28.3411		1	25.8032		2	62.1836
STM14_0412	-	putative cation transport ATPase	28	2936.23		28	3240.07		29	2965.95
STM14_0413	-	putative transcriptional regulator	5	186.691		6	123.45		5	157.08
STM14_0414	-	putative copper chaperone	0	0		0	0		0	0
STM14_0415	-	putative metal-binding transport protein	0	0		2	24.2853		2	8.84127
STM14_0416	-	putative inner membrane protein	22	1219.12		20	1304.83		20	1165.57
STM14_0417	mod	DNA methylase	48	3379.34		48	3311.41		50	3238.85
STM14_0418	res	DNA restriction enzyme	52	3192.65		51	3154.56		56	3165.47
STM14_0419	-	hypothetical protein	1	53.983		1	61.7252		1	79.8662
STM14_0420	-	hypothetical protein	3	94.9202		2	99.1651		3	113.463
STM14_0421	-	putative cytoplasmic protein	2	111.565		2	124.968		2	76.6244
STM14_0422	-	cytochrome BD2 subunit I	21	1724.31		21	1558.81		22	1551.05
STM14_0423	-	cytochrome BD2 subunit II	16	1400.41		14	1308.88		15	1272.26
STM14_0424	-	putative cytoplasmic protein	1	49.0346		1	43.0053		1	40.3751
STM14_0425	-	putative transcriptional regulator	16	1235.31		13	1161.14		15	1124.61
STM14_0426	foxA	ferrioxamine receptor	51	3823.8		53	4041.48		54	4070.52
STM14_0427	yahN	putative transport protein	8	669.84		8	599.038		8	549.927
STM14_0428	yahO	hypothetical protein	3	115.614		2	91.07		3	132.03
STM14_0429	prpR	prp operon regulator	20	816.044		22	965.848		24	882.948
STM14_0430	-	hypothetical protein	3	67.4788		1	104.73		2	78.3926
STM14_0431	prpB	2-methylisocitrate lyase	16	677.487		13	684.037		15	673.41
STM14_0432	prpC	methylcitrate synthase	20	1142.19		18	1074.12		17	1153.2
STM14_0433	prpD	2-methylcitrate dehydratase	19	598.312		17	649.127		19	695.513
STM14_0434	prpE	propionyl-CoA synthetase	27	1784.59		26	1723.25		27	1777.1
STM14_0435	hemB	delta-aminolevulinic acid dehydratase	1	23.3927		1	8.09511		1	9.7254
STM14_0436	-	hypothetical protein	0	0		0	0		0	0
STM14_0437	-	hypothetical protein	0	0		0	0		1	3.2418
STM14_0438	yaiU	flagellar protein	84	6060.5		79	5949.91		84	5977.58
STM14_0439	yaiV	putative DNA-binding transcriptional regulator	17	753.063		18	738.679		19	778.327
STM14_0440	ampH	beta-lactamase/D-alanine carboxypeptidase	25	1964.53		27	1882.62		28	1864.33
STM14_0441	-	hypothetical protein	1	111.115		1	89.5522		2	113.758
STM14_0442	-	conserved hypothetical protein	4	430.065		4	386.036		4	366.029
STM14_0443	sbmA	transport protein	25	1826.43		22	1689.85		23	1940.95
STM14_0444	yaiW	putative outer membrane lipoprotein	18	1144.44		19	1240.07		19	1109.87
STM14_0445	yaiY	putative inner membrane protein	8	314.001		8	328.864		8	396.384
STM14_0446	-	hypothetical protein	1	21.5932		1	18.214		1	45.6799
STM14_0447	yaiZ	putative inner membrane protein	8	506.541		8	574.753		8	534.897
STM14_0448	ddl_1	D-alanyl-alanine synthetase A	20	1646.48		20	1750.06		22	1591.72
STM14_0449	-	putative inner membrane protein	11	448.959		12	414.368		10	467.409
STM14_0450	-	putative permease	19	961.348		20	1128.76		22	1088.07
STM14_0451	-	hypothetical protein	2	131.809		2	122.944		2	72.7931
STM14_0452	yaiB	hypothetical protein	6	272.614		5	152.289		6	208.065
STM14_0453	-	hypothetical protein	3	99.8686		2	82.9749		3	134.682
STM14_0454	psiF	hypothetical protein	1	117.863		1	116.367		1	135.271
STM14_0455	yaiC	diguanylate cyclase AdrA	16	910.964		16	842.397		16	860.55
STM14_0456	proC	pyrroline-5-carboxylate reductase	11	249.222		11	270.68		11	238.714
STM14_0457	-	hypothetical protein	5	304.104		5	368.833		5	297.656
STM14_0458	yaiI	hypothetical protein	4	266.766		4	302.049		4	292.941
STM14_0459	aroL	shikimate kinase II	8	783.204		7	686.061		8	675.178
STM14_0460	yaiA	hypothetical protein	1	189.391		1	192.765		1	192.74
STM14_0461	aroM	hypothetical protein	9	428.715		10	457.374		11	405.225
STM14_0462	yaiE	hypothetical protein	10	543.879		10	462.939		10	531.655
STM14_0463	rdgC	recombination associated protein	4	231.227		4	196.812		5	231.641
STM14_0464	-	hypothetical protein	1	216.382		3	269.162		3	242.546
STM14_0465	yajF	fructokinase	7	378.781		6	346.572		8	365.734
STM14_0466	araJ	protein AraJ	22	1520.97		22	1379.2		22	1549.58
STM14_0467	sbcC	exonuclease subunit SbcC	24	1465.19		25	1387.81		26	1328.84
STM14_0468	sbcD	exonuclease subunit SbcD	16	875.425		16	999.24		17	914.188
STM14_0469	-	hypothetical protein	5	276.663		5	191.753		5	259.639
STM14_0470	phoB	transcriptional regulator PhoB	11	524.535		13	572.729		13	592.66
STM14_0471	phoR	phosphate regulon sensor protein	21	1528.17		21	1476.35		22	1643.3
STM14_0472	-	hypothetical protein	2	7.19774		2	27.321		2	12.3778
STM14_0473	brnQ	branched-chain amino acid transporter	14	724.722		16	650.139		17	739.425
STM14_0474	proY	putative proline-specific permease	19	959.998		20	923.349		20	976.076
STM14_0475	malZ	maltodextrin glucosidase	33	1996.92		32	2018.72		33	2171.12
STM14_0476	-	putative thiol-alkyl hydroperoxide reductase	7	550.627		7	530.736		7	541.675
STM14_0477	yajB	acyl carrier protein phosphodiesterase	6	383.729		6	377.94		6	396.973
STM14_0478	queA	S-adenosylmethionine:tRNA ribosyltransferase-isomerase	15	789.052		16	763.47		17	736.183
STM14_0479	-	DNA metabolism protein	2	60.7309		3	81.4571		3	78.0979
STM14_0480	tgt	queuine tRNA-ribosyltransferase	20	718.424		17	745.762		18	727.342
STM14_0481	yajC	preprotein translocase subunit YajC	1	2.69915		0	0		1	1.47355
STM14_0482	secD	preprotein translocase subunit SecD	6	46.3354		5	40.9815		7	33.5968
STM14_0483	secF	preprotein translocase subunit SecF	2	200.637		3	226.663		3	230.168
STM14_0484	-	hypothetical protein	6	335.595		7	306.602		7	305.024
STM14_0485	-	putative regulatory protein	8	221.78		9	265.115		9	266.122
STM14_0486	yajD	hypothetical protein	6	219.981		6	199.342		6	190.087
STM14_0487	-	hypothetical protein	8	252.371		7	295.472		7	292.057
STM14_0489	tsx	nucleoside channel	21	2052.26		21	2169.49		22	2017.28
STM14_0490	yajI	hypothetical protein	7	308.603		7	371.363		6	284.1
STM14_0491	-	hypothetical protein	3	148.004		3	182.14		3	165.332
STM14_0492	ybaD	transcriptional regulator NrdR	7	308.603		6	195.8		7	317.402
STM14_0493	ribD	bifunctional diaminohydroxyphosphoribosylaminopyrimidine deaminase/5-amino-6-(5-phosphoribosylamino)uracil reductase	0	0		0	0		0	0
STM14_0494	ribH	riboflavin synthase subunit beta	0	0		0	0		0	0
STM14_0495	nusB	transcription antitermination protein NusB	0	0		0	0		0	0
STM14_0496	thiL	thiamine monophosphate kinase	0	0		4	24.7913		4	12.0831
STM14_0497	pgpA	phosphatidylglycerophosphatase A	3	126.41		3	99.6711		3	62.1836
STM14_0498	-	hypothetical protein	7	299.156		7	354.667		7	376.049
STM14_0499	yajO	putative oxidoreductase	12	829.989		12	884.897		12	778.621
STM14_0500	dxs	1-deoxy-D-xylulose-5-phosphate synthase	0	0		0	0		0	0
STM14_0501	ispA	geranyltranstransferase	2	13.9456		2	11.1308		2	12.3778
STM14_0502	xseB	exodeoxyribonuclease VII small subunit	0	0		0	0		0	0
STM14_0503	thiI	thiamine biosynthesis protein ThiI	23	822.342		22	842.397		23	815.46
STM14_0504	phnV	2-aminoethylphosphonate transporter	10	484.498		9	530.736		10	483.323
STM14_0505	phnU	2-aminoethylphosphonate transporter	11	437.713		10	434.606		9	383.122
STM14_0506	phnT	2-aminoethylphosphonate transporter	16	662.642		16	721.983		17	681.073
STM14_0507	phnS	2-aminoethylphosphonate transporter	16	1040.52		16	870.224		17	1008.79
STM14_0508	phnR	2-aminoethylphosphonate transport protein	12	688.284		11	669.364		12	671.053
STM14_0509	-	hypothetical protein	3	151.602		3	182.14		3	189.203
STM14_0510	phnW	2-aminoethylphosphonate--pyruvate transaminase	15	1078.76		15	1197.57		15	1093.37
STM14_0511	phnX	phosphonoacetaldehyde hydrolase	9	303.655		8	366.304		10	281.152
STM14_0512	thiJ	hypothetical protein	7	512.839		7	496.837		7	452.968
STM14_0513	apbA	2-dehydropantoate 2-reductase	18	798.049		16	753.857		19	783.042
STM14_0514	yajQ	nucleotide-binding protein	4	115.164		4	120.921		4	147.355
STM14_0515	yajR	putative transport protein	25	1483.63		25	1509.74		25	1517.46
STM14_0517	-	putative periplasmic protein	19	608.659		23	794.839		21	612.995
STM14_0518	-	TPR repeat-containing protein	18	637.9		20	711.864		20	700.229
STM14_0519	cyoE	protoheme IX farnesyltransferase	19	793.101		17	718.441		19	772.432
STM14_0520	cyoD	cytochrome o ubiquinol oxidase subunit IV	5	134.508		5	97.1413		5	118.178
STM14_0521	cyoC	cytochrome o ubiquinol oxidase subunit III	9	448.959		11	395.143		11	422.613
STM14_0522	cyoB	cytochrome o ubiquinol oxidase subunit I	37	1985.23		34	1834.05		36	1742.91
STM14_0523	cyoA	cytochrome o ubiquinol oxidase subunit II	10	529.934		11	626.359		12	466.524
STM14_0524	ampG	muropeptide transporter	21	1373.42		19	1533.01		21	1399.87
STM14_0525	yajG	hypothetical protein	14	560.974		14	654.186		14	673.115
STM14_0526	-	hypothetical protein	8	174.995		7	231.217		7	194.213
STM14_0527	bolA	transcriptional regulator BolA	10	993.738		10	1049.83		10	1024.7
STM14_0528	-	hypothetical protein	0	0		0	0		1	1.17884
STM14_0529	tig	trigger factor	15	807.946		15	951.176		14	909.177
STM14_0530	clpP	ATP-dependent Clp protease proteolytic subunit	0	0		3	19.2259		3	13.8513
STM14_0531	-	hypothetical protein	3	111.565		3	128.51		4	111.695
STM14_0532	clpX	ATP-dependent protease ATP-binding subunit	2	4.49859		3	38.4518		4	21.8085
STM14_0533	lon	DNA-binding ATP-dependent protease La	17	309.953		16	327.346		16	273.49
STM14_0534	hupB	transcriptional regulator HU subunit beta	3	98.0692		4	81.4571		4	71.6143
STM14_0535	cypD	peptidyl-prolyl cis-trans isomerase (rotamase D)	24	1192.58		24	1092.84		26	1176.18
STM14_0536	-	hypothetical protein	3	44.536		2	27.8269		3	24.7556
STM14_0537	ybaV	putative DNA uptake protein	11	635.2		11	645.079		11	570.851
STM14_0538	ybaW	putative esterase	7	464.704		7	401.214		9	386.658
STM14_0539	ybaX	queuosine biosynthesis protein QueC	10	402.624		10	373.893		10	388.427
STM14_0540	ybaE	putative ABC transporter periplasmic binding protein	20	1699.57		20	1696.43		24	1756.76
STM14_0541	cof	putative hydrolase	8	558.725		9	574.753		9	587.06
STM14_0542	-	putative cysteine synthase/cystathionine beta-synthase	15	1064.37		13	984.568		15	980.792
STM14_0543	ybaO	putative transcriptional regulator	8	253.27		9	205.919		8	241.661
STM14_0544	mdlA	putative multidrug transporter membrane\ATP-binding component	32	1226.76		30	1271.44		32	1275.8
STM14_0545	mdlB	putative multidrug transporter membrane\ATP-binding component	32	1550.21		29	1440.42		34	1504.2
STM14_0546	glnK	nitrogen regulatory protein P-II 2	2	120.562		2	159.878		3	166.805
STM14_0547	amtB	ammonium transporter	25	1215.52		24	1261.32		24	1273.44
STM14_0548	tesB	acyl-CoA thioesterase II	10	794.45		10	752.339		10	683.43
STM14_0549	ybaY	hypothetical protein	12	581.217		10	628.383		12	653.075
STM14_0550	ybaZ	putative methyltransferase	11	331.996		8	336.453		9	323.296
STM14_0552	ylaB	hypothetical protein	26	1527.27		25	1687.83		27	1533.96
STM14_0553	rpmE2	50S ribosomal protein L31 type B	4	260.468		4	348.09		5	243.43
STM14_0554	rpmJ_1	50S ribosomal protein L36	3	209.634		3	156.337		3	165.037
STM14_0555	ylaC	putative inner membrane protein	10	409.821		9	438.654		12	475.071
STM14_0556	maa	maltose O-acetyltransferase	17	1379.27		16	1529.98		16	1235.42
STM14_0557	hha	hemolysin expression-modulating protein	1	5.3983		0	0		0	0
STM14_0558	ybaJ	hypothetical protein	13	719.774		11	722.489		13	731.763
STM14_0559	acrB	acridine efflux pump	42	1811.58		44	1550.21		43	1813.05
STM14_0560	acrA	acridine efflux pump	17	489.446		17	529.218		18	455.915
STM14_0561	acrR	DNA-binding transcriptional repressor AcrR	11	661.292		12	681.507		12	630.972
STM14_0562	-	hypothetical protein	2	35.089		1	30.8626		2	40.6699
STM14_0563	aefA	potassium efflux protein KefA	53	3492.25		53	3728.3		55	3721.59
STM14_0564	-	putative transposase	17	1128.25		16	1122.18		17	1191.8
STM14_0565	ybaM	hypothetical protein	5	376.532		5	404.25		5	408.761
STM14_0566	priC	primosomal replication protein N''	3	188.041		3	222.11		3	230.462
STM14_0567	ybaN	hypothetical protein	9	453.458		9	544.396		9	515.446
STM14_0568	apt	adenine phosphoribosyltransferase	4	105.717		5	85.5046		6	106.979
STM14_0569	dnaX	DNA polymerase III subunits gamma and tau	0	0		0	0		0	0
STM14_0570	ybaB	hypothetical protein	2	199.287		2	208.955		2	280.563
STM14_0571	recR	recombination protein RecR	2	65.2295		2	70.8322		2	43.6169
STM14_0572	htpG	heat shock protein 90	25	1419.3		24	1498.1		24	1618.54
STM14_0573	-	hypothetical protein	1	73.7768		1	40.4756		1	63.9519
STM14_0574	adk	adenylate kinase	0	0		0	0		0	0
STM14_0575	-	hypothetical protein	3	129.109		4	195.295		3	165.921
STM14_0576	hemH	ferrochelatase	0	0		0	0		0	0
STM14_0577	aes	acetyl esterase	18	1475.09		18	1417.15		19	1399.28
STM14_0578	gsk	inosine-guanosine kinase	22	1541.22		22	1446.5		22	1525.71
STM14_0579	ybaL	putative cation:proton antiport protein	18	1081.46		18	1101.95		19	1002.89
STM14_0580	-	hypothetical protein	1	20.2436		1	37.4399		1	27.1132
STM14_0581	fsr	putative transport protein	20	1015.78		22	1031.62		22	938.943
STM14_0582	ushA	bifunctional UDP-sugar hydrolase/5'-nucleotidase periplasmic precursor	23	1047.27		21	1095.37		24	1145.83
STM14_0583	ybaK	hypothetical protein	6	690.083		6	691.626		6	695.808
STM14_0584	ybaP	putative cytoplasmic protein	12	1303.24		11	1370.1		13	1324.13
STM14_0585	-	putative periplasmic protein	10	493.495		10	472.552		9	430.275
STM14_0586	copA	copper exporting ATPase	24	1350.48		23	1440.42		25	1307.62
STM14_0587	cueR	DNA-binding transcriptional regulator CueR	4	217.282		4	240.324		4	172.405
STM14_0588	ybbJ	hypothetical protein	5	521.386		5	471.54		5	571.736
STM14_0589	ybbK	putative inner membrane protein	9	612.258		9	596.508		9	691.682
STM14_0590	ybbL	putative ABC transporter ATP-binding protein YbbL	14	1236.66		14	1264.36		15	1299.67
STM14_0591	ybbM	putative transport protein	19	1323.03		18	1176.32		20	1226.87
STM14_0592	ybbN	putative thioredoxin protein	11	1662.23		11	1931.7		10	1156.44
STM14_0593	ybbO	short chain dehydrogenase	11	420.618		11	407.285		12	494.817
STM14_0594	tesA	multifunctional acyl-CoA thioesterase I and protease I and lysophospholipase L1	9	684.685		9	674.424		9	752.687
STM14_0595	ybbA	putative ABC transporter ATP-binding protein YbbA	5	329.297		5	402.226		5	205.707
STM14_0596	ybbP	putative inner membrane protein	22	1354.97		24	1438.91		22	1471.19
STM14_0597	-	hypothetical protein	1	15.7451		1	19.7318		1	11.7884
STM14_0598	-	putative outer membrane protein	18	908.265		20	1008.35		19	897.389
STM14_0599	-	hypothetical protein	0	0		0	0		0	0
STM14_0600	sfbA	putative ABC-type transport system ATPase component	14	1051.32		15	929.926		17	991.696
STM14_0601	sfbB	putative ABC-type transport system ATPase component	8	266.316		8	276.752		8	279.974
STM14_0602	sfbC	putative ABC transporter permease component	14	827.29		14	836.326		15	791.294
STM14_0603	ybbB	tRNA 2-selenouridine synthase	13	674.338		13	722.489		13	661.032
STM14_0604	ybbS	DNA-binding transcriptional activator AllS	14	816.494		13	691.12		14	882.654
STM14_0605	allA	ureidoglycolate hydrolase	11	731.92		11	703.263		11	765.065
STM14_0606	allR	DNA-binding transcriptional repressor AllR	19	969.895		19	717.935		20	763.591
STM14_0607	gcl	glyoxylate carboligase	28	1698.22		27	1641.28		28	1570.5
STM14_0608	gip	hydroxypyruvate isomerase	16	433.664		14	430.559		14	437.938
STM14_0609	glxR	tartronic semialdehyde reductase	9	436.363		9	429.547		10	456.21
STM14_0610	-	putative permease	24	941.104		19	911.206		23	867.329
STM14_0611	ybbV	putative cytoplasmic protein	2	25.1921		2	35.4161		2	20.6296
STM14_0612	allP	allantoin permease	14	861.929		15	889.45		15	896.505
STM14_0613	allB	allantoinase	20	1085.51		19	1196.56		22	1229.23
STM14_0614	ybbY	putative purine permease YbbY	25	1603.3		26	1672.65		25	1437.59
STM14_0615	glxK	glycerate kinase II	20	1634.79		20	1527.45		20	1684.26
STM14_0616	ylbA	hypothetical protein	24	2676.21		24	2566.66		24	2690.99
STM14_0617	allC	allantoate amidohydrolase	24	1413.46		23	1406.02		25	1381.89
STM14_0618	allD	ureidoglycolate dehydrogenase	22	1106.2		19	1062.48		21	1181.49
STM14_0619	fdrA	membrane protein FdrA	23	1666.73		23	1458.13		25	1842.52
STM14_0620	ylbE	putative cytoplasmic protein	20	1889.41		22	2179.61		21	2084.77
STM14_0621	ylbF	putative cytoplasmic protein	18	1552.01		17	1633.69		20	1588.19
STM14_0622	arcC	carbamate kinase	16	1686.52		14	1678.22		16	1731.12
STM14_0623	purK	phosphoribosylaminoimidazole carboxylase ATPase subunit	15	741.367		15	793.827		16	871.749
STM14_0624	purE	phosphoribosylaminoimidazole carboxylase catalytic subunit	6	439.962		6	378.952		6	421.729
STM14_0625	lpxH	UDP-2,3-diacylglucosamine hydrolase	8	470.102		9	518.593		10	499.237
STM14_0626	ppiB	peptidyl-prolyl cis-trans isomerase B (rotamase B)	11	260.468		11	321.781		11	341.863
STM14_0627	cysS	cysteinyl-tRNA synthetase	21	1903.35		23	1938.27		19	2019.64
STM14_0628	-	putative outer membrane protein	19	2141.78		21	1987.86		19	2226.82
STM14_0629	-	putative inner membrane protein	8	667.59		7	575.765		9	773.022
STM14_0630	ybcI	putative membrane-bound metal-dependent hydrolase	17	996.437		16	853.022		18	913.303
STM14_0631	ybcJ	hypothetical protein	1	40.0374		2	18.7199		1	31.8286
STM14_0632	folD	bifunctional 5,10-methylene-tetrahydrofolate dehydrogenase/ 5,10-methylene-tetrahydrofolate cyclohydrolase	16	1577.2		15	1598.78		16	1511.86
STM14_0633	-	hypothetical protein	1	4.94845		1	8.09511		0	0
STM14_0634	-	hypothetical protein	2	24.2924		2	27.321		2	15.6196
STM14_0635	fimA	fimbrin	9	734.619		10	684.037		11	793.652
STM14_0636	fimI	fimbrial protein	8	183.542		8	217.05		9	242.546
STM14_0637	fimC	periplasmic chaperone	13	762.51		13	839.868		12	775.38
STM14_0638	fimD	outer membrane usher protein precursor	68	4568.76		67	4433.59		71	4605.42
STM14_0639	fimH	minor fimbrial subunit	33	1758.05		31	1773.34		32	1905
STM14_0640	fimF	putative fimbrial protein	8	439.512		6	470.528		8	568.199
STM14_0641	fimZ	transcriptional regulator FimZ	14	558.275		12	565.646		15	467.409
STM14_0642	fimY	putative regulatory protein	22	1376.57		21	1195.55		22	1314.7
STM14_0643	-	hypothetical protein	8	769.708		7	877.308		9	831.964
STM14_0644	fimW	putative fimbrial protein	15	1457.54		13	1652.41		14	1325.31
STM14_0645	-	conserved hypothetical protein	4	209.184		4	206.425		4	239.304
STM14_0647	-	integrase	5	411.171		5	303.061		5	372.218
STM14_0649	-	hypothetical protein	7	695.931		8	767.012		7	736.183
STM14_0650	-	putative inner membrane protein	23	727.422		21	806.981		23	731.468
STM14_0651	yfdH	putative glycosyltransferase	19	1018.93		22	1011.89		19	1070.38
STM14_0652	gtrA	putative glycosyl translocase	11	907.365		10	914.242		11	956.331
STM14_0655	-	sensor kinase	11	881.723		12	886.415		11	874.402
STM14_0657	-	putative transcriptional regulator	20	1226.76		20	1369.59		20	1212.43
STM14_0658	-	pyridine nucleotide-disulfide oxidoreductase	34	1950.59		34	1958		34	1878.18
STM14_0659	-	hypothetical protein	12	687.834		12	703.769		13	687.262
STM14_0660	-	putative periplasmic protein	9	693.682		9	743.232		9	740.899
STM14_0661	-	putative inner membrane protein	16	813.345		14	895.016		17	826.069
STM14_0662	-	putative DNA repair ATPase	26	1934.84		25	2003.54		25	1914.43
STM14_0663	pheP	phenylalanine transporter	38	2946.57		36	2996.71		39	3012.52
STM14_0664	ybdG	hypothetical protein	29	1732.86		26	1835.06		30	1846.06
STM14_0665	-	conserved hypothetical protein	4	201.987		5	180.622		5	253.45
STM14_0666	apeE	outer membrane esterase	66	6478.86		64	6502.9		65	6590.87
STM14_0667	-	putative inner membrane protein	54	2875.95		56	2971.92		56	2957.41
STM14_0668	-	putative phosphosugar isomerase	25	3024.4		25	3163.16		26	3055.84
STM14_0669	-	putative inner membrane protein	15	722.473		16	703.769		15	786.284
STM14_0670	-	putative PTS system mannose-specific enzyme IID	14	1240.71		15	1347.33		15	1069.2
STM14_0671	-	putative inner membrane protein	11	1063.02		12	1152.54		13	1145.83
STM14_0672	-	putative PTS system mannose-specific enzyme IIAB	8	1172.78		7	1122.18		7	1158.21
STM14_0673	-	putative PTS system mannose-specific enzyme IIAB	13	1338.33		14	1366.05		13	1137.87
STM14_0674	nfnB	dihydropteridine reductase	11	592.464		12	599.544		12	633.035
STM14_0675	ybdF	hypothetical protein	10	276.663		9	273.716		9	306.792
STM14_0676	-	putative regulatory protein	15	1183.13		15	1351.38		15	1145.83
STM14_0677	-	hypothetical protein	5	479.549		5	491.272		5	434.401
STM14_0678	-	putative regulatory protein	9	1188.98		9	1245.64		9	1188.27
STM14_0679	ybdJ	putative inner membrane protein	5	127.76		5	193.777		5	165.921
STM14_0680	ybdK	carboxylate-amine ligase	32	2638.87		31	2865.16		32	2929.11
STM14_0681	entD	phosphopantetheinyltransferase component of enterobactin synthase multienzyme complex	17	1235.76		15	1205.67		16	1115.77
STM14_0682	fepA	outer membrane receptor FepA	61	5005.13		62	5066.53		64	5005.04
STM14_0683	-	hypothetical protein	5	391.377		5	378.446		6	510.436
STM14_0684	fes	enterobactin/ferric enterobactin esterase	14	797.15		13	711.864		14	741.488
STM14_0685	ybdZ	putative cytoplasmic protein	6	391.377		5	446.243		6	394.615
STM14_0686	entF	enterobactin synthase subunit F	56	3246.63		54	2976.47		60	3116.84
STM14_0687	fepE	ferric enterobactin transport protein FepE	22	1211.92		22	1270.43		24	1327.66
STM14_0688	fepC	iron-enterobactin transporter ATP-binding protein	15	1536.72		16	1465.72		15	1474.13
STM14_0689	fepG	iron-enterobactin transporter permease	17	728.771		20	639.514		18	584.113
STM14_0690	fepD	iron-enterobactin transporter membrane protein	16	1189.43		16	1108.52		17	1138.76
STM14_0691	ybdA	enterobactin exporter EntS	29	2360.86		29	2314.7		30	2264.25
STM14_0692	fepB	iron-enterobactin transporter periplasmic binding protein	15	1207.87		15	1272.45		15	1307.92
STM14_0693	entC	isochorismate synthase	16	909.614		15	870.224		15	929.512
STM14_0694	entE	enterobactin synthase subunit E	26	2264.59		26	2265.62		26	2244.21
STM14_0695	entB	2,3-dihydro-2,3-dihydroxybenzoate synthetase	26	1323.48		26	1387.3		25	1327.96
STM14_0696	entA	2,3-dihydroxybenzoate-2,3-dehydrogenase	10	709.877		12	711.358		12	573.799
STM14_0697	ybdB	hypothetical protein	7	139.456		7	174.045		7	167.689
STM14_0698	-	hypothetical protein	3	239.325		5	243.865		5	215.727
STM14_0699	cstA	carbon starvation protein	41	3319.51		37	2844.42		40	2934.12
STM14_0700	ybdD	putative cytoplasmic protein	6	1111.6		6	1173.29		6	954.268
STM14_0701	ybdH	hypothetical protein	13	894.319		15	947.634		16	878.822
STM14_0702	ybdL	putative aminotransferase	28	2272.24		27	2279.28		27	2204.72
STM14_0703	ybdM	putative transcriptional regulator	11	944.253		12	955.729		12	1019.69
STM14_0704	ybdN	putative 3'-phosphoadenosine 5'-phosphosulfate sulfotransferase	33	3404.98		30	3623.57		33	3234.73
STM14_0705	ybdO	putative transcriptional regulator	12	850.233		13	820.642		12	837.563
STM14_0706	dsbG	disulfide isomerase/thiol-disulfide oxidase	22	2582.19		21	2548.95		23	2503.26
STM14_0707	ahpC	alkyl hydroperoxide reductase subunit C	7	435.013		6	518.087		8	397.563
STM14_0708	ahpF	alkyl hydroperoxide reductase F52a subunit	19	882.173		17	949.152		19	889.137
STM14_0709	-	putative anaerobic dehydrogenase component	3	15.2952		0	0		1	5.01005
STM14_0710	-	putative oxidoreductase protein	34	1996.02		35	2184.16		40	2031.72
STM14_0711	-	molybdopterin-containing oxidoreductase iron-sulfur subunit	8	237.975		9	170.503		9	219.853
STM14_0712	-	putative hydrogenase protein	14	493.945		13	587.401		16	614.468
STM14_0713	ybdQ	putative universal stress protein	2	172.296		2	120.921		2	125.251
STM14_0714	-	hypothetical protein	4	125.96		4	216.544		4	179.183
STM14_0715	-	hypothetical protein	2	288.359		2	230.711		2	294.414
STM14_0716	ybdR	putative dehydrogenase	10	1033.78		9	983.05		9	975.782
STM14_0717	rnk	nucleoside diphosphate kinase regulator	3	105.717		3	100.683		3	127.02
STM14_0718	rna	ribonuclease I	10	671.639		10	793.827		11	814.576
STM14_0719	citT	citrate/succinate transport antiport protein	20	879.474		21	1015.94		23	928.039
STM14_0720	citG	triphosphoribosyl-dephospho-CoA synthase	4	184.892		6	205.413		4	188.909
STM14_0721	citX	2'-(5''-triphosphoribosyl)-3'-dephospho-CoA:apo- citrate lyase	2	49.9343		3	59.1955		3	49.8058
STM14_0722	citF	citrate lyase alpha chain/citrate-ACP transferase	13	726.972		14	706.298		14	731.468
STM14_0723	citE	citrate lyase beta chain	5	314.901		5	325.322		5	320.938
STM14_0724	citD	citrate lyase subunit gamma	0	0		0	0		0	0
STM14_0725	citC	citrate lyase synthetase	20	1276.7		19	1272.96		20	1160.86
STM14_0726	-	conserved hypothetical protein	1	7.19774		2	10.6248		2	25.0503
STM14_0727	dpiB	sensory histidine kinase	30	1544.81		32	1612.44		33	1497.71
STM14_0728	dpiA	two-component response regulator DpiA	11	534.432		11	515.557		13	558.179
STM14_0729	dcuC	C4-dicarboxylate transporter DcuC	20	1045.02		19	1309.89		20	1027.06
STM14_0730	-	hypothetical protein	2	75.1264		2	104.225		2	102.559
STM14_0731	pagP	palmitoyl transferase for Lipid A	9	458.406		9	463.445		10	449.431
STM14_0732	cspE	cold shock protein CspE	7	225.379		4	151.783		6	208.065
STM14_0733	ccrB	camphor resistance protein CrcB	2	41.8369		2	30.3567		2	50.3952
STM14_0734	ybeM	putative hydrolase	12	908.715		12	841.386		13	921.85
STM14_0735	-	hypothetical protein	3	84.1236		2	53.6301		2	87.5286
STM14_0736	tatE	twin arginine translocase protein E	4	170.047		4	171.009		4	166.216
STM14_0737	lipA	lipoyl synthase	6	31.94		7	81.963		8	36.8386
STM14_0738	-	hypothetical protein	3	52.1836		3	36.9339		4	50.9847
STM14_0739	ybeF	putative DNA-binding transcriptional regulator	19	633.851		19	584.366		19	610.342
STM14_0740	-	hypothetical protein	1	13.0459		1	17.7081		1	27.9974
STM14_0741	lipB	lipoyltransferase	8	138.556		9	169.491		9	135.566
STM14_0742	-	hypothetical protein	4	75.5763		4	90.0581		5	123.188
STM14_0743	ybeD	hypothetical protein	2	76.0261		2	81.4571		2	64.836
STM14_0744	dacA	D-alanyl-D-alanine carboxypeptidase fraction A	17	937.056		15	919.807		17	1006.73
STM14_0745	-	hypothetical protein	3	84.5734		3	94.1057		3	91.0651
STM14_0746	rlpA	rare lipoprotein A	15	648.246		15	621.3		16	704.355
STM14_0747	mrdB	cell wall shape-determining protein	4	32.8397		3	39.9696		4	25.0503
STM14_0748	mrdA	penicillin-binding protein 2	3	51.7338		2	46.0409		4	29.7656
STM14_0749	ybeA	SPOUT methyltransferase superfamily protein	1	38.6878		2	41.4874		3	55.4053
STM14_0750	ybeB	hypothetical protein	4	246.972		4	134.581		4	209.538
STM14_0751	cobC	alpha ribazole-5'-P phosphatase	11	939.755		11	885.403		11	816.934
STM14_0752	cobD	threonine-phosphate decarboxylase	14	714.825		12	711.358		14	699.05
STM14_0753	nadD	nicotinic acid mononucleotide adenylyltransferase	0	0		0	0		0	0
STM14_0754	holA	DNA polymerase III subunit delta	3	61.1808		1	62.7371		2	65.7201
STM14_0755	rlpB	LPS-assembly lipoprotein RplB	0	0		0	0		0	0
STM14_0756	-	hypothetical protein	1	13.9456		1	9.61294		2	14.146
STM14_0757	-	putative hydrolase	3	220.431		4	246.901		4	204.233
STM14_0758	-	putative hydrolase	18	1141.74		17	1019.98		17	1181.19
STM14_0759	-	2-keto-3-deoxygluconate permease	12	753.963		12	732.102		12	698.755
STM14_0760	-	putative sigma-54 dependent transcriptional regulator	38	1965.88		39	1773.34		38	1859.91
STM14_0761	ybeL	hypothetical protein	5	124.161		5	133.063		5	172.994
STM14_0762	ybeQ	TPR repeat-containing protein	26	1969.93		23	1914.49		25	1929.46
STM14_0763	ybeR	putative cytoplasmic protein	16	662.642		14	599.544		15	666.632
STM14_0764	ybeS	putative molecular chaperone	18	891.17		18	935.491		21	882.064
STM14_0766	ybeV	putative molecular chaperone	19	847.534		18	783.202		19	820.175
STM14_0767	hscC	putative heatshock protein	22	487.197		23	619.276		23	538.139
STM14_0768	-	putative cytoplasmic protein	19	752.614		18	811.535		19	756.223
STM14_0769	rihA	ribonucleoside hydrolase 1	6	322.099		7	315.203		7	327.127
STM14_0770	gltL	glutamate/aspartate transporter	7	484.948		6	482.165		7	506.9
STM14_0771	gltK	glutamate/aspartate transporter	14	1011.28		13	943.586		14	923.913
STM14_0772	gltJ	glutamate/aspartate transporter	13	1027.93		14	1197.06		14	1047.4
STM14_0773	gltI	glutamate and aspartate transporter subunit	14	690.083		11	548.444		14	604.448
STM14_0774	-	hypothetical protein	5	101.218		5	143.688		5	157.375
STM14_0775	lnt	apolipoprotein N-acyltransferase	0	0		0	0		0	0
STM14_0776	ybeX	putative transport protein	6	154.302		6	214.52		5	145.292
STM14_0777	-	conserved hypothetical protein	4	230.328		4	298.001		4	246.377
STM14_0778	ybeY	putative metalloprotease	2	44.9859		1	44.0172		1	56.8788
STM14_0779	phoL	putative phosphate starvation-inducible protein	11	102.118		6	136.099		12	99.317
STM14_0780	-	hypothetical protein	0	0		0	0		0	0
STM14_0781	miaB	rRNA modification protein	22	1070.66		23	881.861		22	891.2
STM14_0782	ubiF	2-octaprenyl-3-methyl-6-methoxy-1,4-benzoquinol hydroxylase	5	183.092		8	248.419		7	178.299
STM14_0783	-	putative inner membrane protein	11	1844.87		12	1910.95		12	1817.77
STM14_0791	-	hypothetical protein	3	206.935		3	184.67		3	208.949
STM14_0792	asnB	asparagine synthetase B	32	2248.39		31	2216.04		35	2286.94
STM14_0793	nagD	UMP phosphatase	14	762.061		15	776.119		15	818.112
STM14_0794	nagC	N-acetylglucosamine operon transcriptional repressor	14	356.288		12	362.256		14	370.744
STM14_0795	nagA	N-acetylglucosamine-6-phosphate deacetylase	11	412.52		12	400.708		14	409.056
STM14_0796	nagB	glucosamine-6-phosphate deaminase	7	158.35		6	369.339		9	223.684
STM14_0797	-	hypothetical protein	2	22.9428		2	34.9102		2	24.4609
STM14_0798	nagE	N-acetyl glucosamine specific PTS system components IIABC	28	1541.22		27	1530.99		27	1658.33
STM14_0799	glnS	glutaminyl-tRNA synthetase	1	76.9258		1	140.147		1	33.8915
STM14_0800	-	hypothetical protein	0	0		1	2.02378		1	9.7254
STM14_0801	-	hypothetical protein	6	249.672		6	249.937		6	273.195
STM14_0802	ybfM	putative outer membrane protein	26	1525.02		26	1395.39		27	1470.3
STM14_0803	ybfN	putative lipoprotein	7	554.676		7	558.563		7	491.28
STM14_0804	citA	citrate-proton symporter	24	1459.79		22	1383.76		26	1333.85
STM14_0805	citB	citrate utilization protein b	12	740.917		12	717.935		12	665.453
STM14_0806	-	tricarballylate dehydrogenase	19	1157.49		20	1138.88		20	1098.09
STM14_0807	-	putative transcriptional regulator	9	235.276		9	290.412		10	298.835
STM14_0808	fur	ferric uptake regulator	5	159.25		5	123.956		7	142.934
STM14_0809	-	hypothetical protein	3	56.6822		3	74.3738		3	83.4027
STM14_0810	fldA	flavodoxin FldA	2	24.7422		1	15.6843		1	11.7884
STM14_0811	ybfE	LexA regulated protein	2	127.31		2	116.367		3	114.642
STM14_0812	-	hypothetical protein	2	95.37		2	154.313		2	94.8963
STM14_0813	ybfF	hypothetical protein	10	571.321		10	555.021		10	511.91
STM14_0814	seqA	replication initiation regulator SeqA	10	858.33		10	875.284		11	772.727
STM14_0815	pgm	phosphoglucomutase	17	471.002		17	385.53		20	433.517
STM14_0816	-	putative cytoplasmic protein	14	853.382		13	792.309		14	802.493
STM14_0817	potE	putrescine transporter	27	2017.17		27	2109.28		27	2082.41
STM14_0818	speF	ornithine decarboxylase	30	1789.09		33	1549.71		33	1750.57
STM14_0819	-	hypothetical protein	0	0		0	0		0	0
STM14_0820	-	conserved hypothetical protein	1	84.5734		1	54.1361		1	90.7704
STM14_0821	kdpE	DNA-binding transcriptional activator KdpE	11	550.627		11	449.785		11	434.106
STM14_0822	kdpD	sensor protein KdpD	31	1198.42		28	1300.78		31	1134.92
STM14_0823	kdpC	potassium-transporting ATPase subunit C	6	321.199		7	339.489		7	315.044
STM14_0824	kdpB	potassium-transporting ATPase subunit B	14	595.613		14	488.742		14	608.869
STM14_0825	kdpA	potassium-transporting ATPase subunit A	22	744.066		20	728.054		21	818.112
STM14_0826	-	K+-transporting ATPase, F subunit	2	8.99717		2	18.214		2	13.2619
STM14_0827	ybfA	putative periplasmic protein	5	291.508		5	247.407		5	306.792
STM14_0828	phrB	deoxyribodipyrimidine photolyase	16	869.577		15	903.111		16	753.571
STM14_0829	ybgH	POT family transport protein	30	1294.24		27	1119.66		30	1246.62
STM14_0830	ybgI	putative hydrolase-oxidase	6	226.729		6	186.693		6	268.185
STM14_0831	ybgJ	putative carboxylase	7	335.145		7	414.874		7	334.495
STM14_0832	ybgK	putative carboxylase	14	986.09		15	1221.35		16	1022.05
STM14_0833	ybgL	hypothetical protein	15	579.868		14	632.936		15	562.305
STM14_0834	-	putative cytoplasmic protein	2	103.018		2	79.9392		2	81.6344
STM14_0835	-	putative phage integrase	9	322.549		9	312.168		9	312.392
STM14_0836	-	putative inner membrane protein	4	401.724		5	419.934		4	374.281
STM14_0837	-	putative cytoplasmic protein	6	412.52		6	409.815		6	437.938
STM14_0838	-	putative UDP-galactopyranose mutase	3	142.605		3	171.515		5	175.647
STM14_0839	-	putative glycosyl transferase	4	148.903		3	142.17		3	145.881
STM14_0840	-	putative glycosyl transferase	3	49.9343		2	29.3448		2	16.209
STM14_0841	-	putative ABC transporter permease protein	3	32.8397		2	45.535		3	22.9873
STM14_0842	-	putative ABC-type polysaccharide/polyol phosphate transport system ATPase component	5	204.686		5	189.223		5	245.787
STM14_0843	-	putative glycosyltransferase	10	152.952		12	218.062		11	160.616
STM14_0844	-	putative glycosyltransferase	3	71.0777		4	105.742		3	84.2868
STM14_0845	-	putative glycosyl transferase	8	157.001		9	266.633		9	226.337
STM14_0846	-	putative cytoplasmic protein	1	54.4329		1	82.4689		1	69.846
STM14_0847	nei	endonuclease VIII	9	316.251		7	252.466		9	330.664
STM14_0848	abrB	putative transport protein	18	966.746		17	1040.73		18	949.258
STM14_0849	gltA	type II citrate synthase	8	693.232		9	597.014		10	548.748
STM14_0850	-	putative inner membrane protein	11	686.934		11	581.836		11	571.146
STM14_0851	sdhC	succinate dehydrogenase cytochrome b556 large membrane subunit	3	67.0289		3	46.0409		3	38.3122
STM14_0852	sdhD	succinate dehydrogenase cytochrome b556 small membrane subunit	8	353.139		9	507.462		9	403.162
STM14_0853	sdhA	succinate dehydrogenase flavoprotein subunit	21	541.63		19	638.502		19	653.665
STM14_0854	sdhB	succinate dehydrogenase iron-sulfur subunit	13	415.22		13	403.744		16	399.92
STM14_0855	kgd	alpha-ketoglutarate decarboxylase	14	260.468		14	296.989		15	200.107
STM14_0856	sucB	dihydrolipoamide acetyltransferase	3	15.2952		5	35.9221		4	25.6397
STM14_0857	sucC	succinyl-CoA synthetase subunit beta	15	471.452		12	480.141		15	472.124
STM14_0858	sucD	succinyl-CoA synthetase subunit alpha	13	201.087		11	179.61		12	183.898
STM14_0859	-	hypothetical protein	1	4.04873		1	4.04756		1	22.1032
STM14_0860	-	hypothetical protein	0	0		1	3.54161		1	1.17884
STM14_0861	cydA	cytochrome d terminal oxidase polypeptide subunit I	2	15.7451		5	22.7675		5	30.6497
STM14_0862	cydB	cytochrome d terminal oxidase polypeptide subunit II	4	40.4873		2	29.8507		6	43.0275
STM14_0863	ybgT	putative outer membrane lipoprotein	0	0		1	2.52972		2	5.01005
STM14_0864	-	hypothetical protein	5	269.915		5	292.436		6	285.573
STM14_0865	ybgE	hypothetical protein	5	164.198		4	152.795		5	187.14
STM14_0866	ybgC	acyl-CoA thioester hydrolase YbgC	8	476.85		8	450.291		8	415.245
STM14_0867	tolQ	colicin uptake protein TolQ	8	788.152		9	953.705		8	595.607
STM14_0868	tolR	colicin uptake protein TolR	8	477.75		8	548.444		8	386.658
STM14_0869	tolA	cell envelope integrity inner membrane protein TolA	12	1021.63		12	1194.03		12	804.85
STM14_0870	tolB	translocation protein TolB	14	462.005		15	603.086		15	366.618
STM14_0871	pal	peptidoglycan-associated outer membrane lipoprotein	7	551.527		7	582.848		7	376.343
STM14_0872	ybgF	hypothetical protein	3	152.052		4	193.777		4	209.243
STM14_0873	-	hypothetical protein	11	442.211		12	454.844		12	419.371
STM14_0879	-	hypothetical protein	1	12.596		1	15.1783		1	34.1863
STM14_0880	nadA	quinolinate synthetase	11	391.827		10	450.796		9	345.399
STM14_0881	pnuC	nucleoside/purine/pyrimidine transporter	12	583.017		12	574.753		13	610.637
STM14_0882	ybgR	zinc transporter ZitB	11	686.934		12	674.424		12	699.934
STM14_0883	ybgS	hypothetical protein	6	303.205		7	359.726		6	340.094
STM14_0884	aroG	phospho-2-dehydro-3-deoxyheptonate aldolase	21	657.244		20	750.316		22	721.742
STM14_0885	-	fumarate hydratase	8	148.903		7	220.086		8	278.5
STM14_0886	-	fumarate hydratase	14	266.316		15	255.502		15	278.795
STM14_0887	-	transcriptional regulator	6	513.289		6	422.464		6	462.988
STM14_0888	-	transcriptional regulator	10	367.984		8	360.232		8	363.376
STM14_0889	-	putative cation transporter	2	44.536		2	27.321		3	50.1005
STM14_0890	dcoC	oxaloacetate decarboxylase subunit gamma	0	0		0	0		0	0
STM14_0892	dcoB	oxaloacetate decarboxylase beta chain	3	48.5847		3	61.7252		3	65.1307
STM14_0893	-	putative cytoplasmic protein	2	91.3213		2	100.683		2	116.999
STM14_0894	-	putative ABC transport protein	16	861.479		15	738.173		16	804.85
STM14_0895	-	putative ABC-type cobalamin/Fe3+-siderophore transport component	14	558.275		13	531.242		15	598.554
STM14_0896	gpmA	phosphoglyceromutase	10	296.007		8	236.782		9	296.477
STM14_0897	-	hypothetical protein	3	211.883		4	233.24		4	163.858
STM14_0898	galM	aldose 1-epimerase	18	539.381		16	538.831		17	531.36
STM14_0899	galK	galactokinase	17	1326.18		17	1300.28		17	1292.59
STM14_0900	galT	galactose-1-phosphate uridylyltransferase	12	717.075		10	618.264		12	700.523
STM14_0901	galE	UDP-galactose-4-epimerase	14	589.765		14	548.95		15	591.776
STM14_0902	-	putative inner membrane protein	13	646.447		13	672.4		14	666.632
STM14_0903	-	hypothetical protein	2	75.5763		2	36.428		2	70.4355
STM14_0904	modF	putative molybdenum transport ATP-binding protein ModF	27	1339.68		25	1189.48		28	1234.54
STM14_0905	modE	DNA-binding transcriptional regulator ModE	9	562.323		9	577.789		9	567.904
STM14_0906	-	hypothetical protein	6	268.566		6	369.845		6	325.948
STM14_0907	modA	molybdate transporter periplasmic protein	10	412.071		10	491.272		9	463.283
STM14_0908	modB	molybdate ABC transporter permease protein	11	713.926		11	597.014		11	673.705
STM14_0909	modC	molybdate transporter ATP-binding protein	11	392.277		11	446.749		12	391.963
STM14_0910	ybhA	phosphotransferase	14	754.863		14	791.803		14	683.725
STM14_0911	ybhE	6-phosphogluconolactonase	13	619.006		13	615.228		13	722.037
STM14_0912	ybhC	putative pectinesterase	26	1799.43		27	1704.53		28	1556.65
STM14_0913	hutI	imidazolonepropionase	20	1139.04		19	1023.53		21	1065.08
STM14_0914	hutG	formimidoylglutamase	7	569.971		6	584.872		7	627.436
STM14_0915	hutC	histidine utilization repressor	10	641.499		10	534.277		10	568.494
STM14_0917	hutH	histidine ammonia-lyase	10	1110.7		10	980.52		9	1063.9
STM14_0918	ybhB	putative kinase inhibitor protein	8	249.672		7	283.835		8	306.792
STM14_0919	bioA	adenosylmethionine--8-amino-7-oxononanoate transaminase	12	805.247		12	738.679		13	762.707
STM14_0920	bioB	biotin synthetase	18	675.238		19	758.411		19	649.539
STM14_0921	bioF	8-amino-7-oxononanoate synthase	8	605.51		9	597.52		8	542.559
STM14_0922	bioC	biotin biosynthesis protein BioC	9	704.929		9	701.239		9	666.337
STM14_0923	bioD_1	dithiobiotin synthetase	9	446.26		9	422.97		9	369.86
STM14_0924	-	hypothetical protein	1	5.3983		1	18.214		1	11.1989
STM14_0925	-	hypothetical protein	6	600.561		6	624.335		6	571.441
STM14_0926	uvrB	excinuclease ABC subunit B	25	1917.75		25	1810.27		25	1778.57
STM14_1000	-	hypothetical protein	1	27.8912		1	15.1783		1	39.7857
STM14_1001	-	putative cytoplasmic protein	2	151.153		2	114.343		2	116.115
STM14_1002	-	putative electron transfer protein beta subunit	4	99.4188		2	80.4452		3	107.274
STM14_1003	-	putative electron transfer protein alpha subunit	13	479.1		14	444.725		15	453.852
STM14_1005	-	putative acyl-CoA dehydrogenase	25	845.284		30	1029.09		28	890.316
STM14_1006	-	hypothetical protein	0	0		0	0		0	0
STM14_1007	-	putative dehydrogenase	21	1358.12		20	1267.39		24	1288.76
STM14_1008	-	putative transcriptional regulator	15	369.784		14	380.47		15	509.552
STM14_1009	-	putative inner membrane protein	13	563.223		14	637.996		13	546.391
STM14_1010	-	hypothetical protein	2	146.654		2	126.486		3	150.007
STM14_1012	yliJ	putative glutathione S-transferase	6	201.987		6	144.7		6	160.616
STM14_1013	dacC	D-alanyl-D-alanine carboxypeptidase fraction C	11	1089.11		11	849.987		11	1085.71
STM14_1014	deoR	DNA-binding transcriptional repressor DeoR	14	731.02		13	750.316		14	677.536
STM14_1015	ybjG	undecaprenyl pyrophosphate phosphatase	5	134.058		5	165.444		5	193.329
STM14_1016	mdfA	multidrug translocase	15	642.398		13	581.836		16	608.28
STM14_1017	-	putative hydrolase	13	592.464		12	668.859		13	586.471
STM14_1018	-	putative transport protein/regulator	10	467.853		10	405.261		11	500.416
STM14_1019	-	hypothetical protein	5	131.359		5	169.491		5	171.226
STM14_1020	-	putative regulatory protein	8	352.239		8	455.856		8	363.376
STM14_1021	-	hypothetical protein	29	1139.04		26	1063.5		28	1153.49
STM14_1022	ybjM	putative inner membrane protein	9	618.106		10	632.936		10	613.29
STM14_1023	grxA	glutaredoxin 1	6	99.8686		5	144.7		4	117.294
STM14_1024	ybjC	hypothetical protein	4	94.4703		4	149.76		4	118.178
STM14_1025	mdaA	nitroreductase A	8	561.874		8	523.147		8	579.693
STM14_1026	rimK	ribosomal protein S6 modification protein	11	342.792		11	302.555		11	289.699
STM14_1027	ybjN	putative cytoplasmic protein	6	336.044		6	278.775		7	319.465
STM14_1028	potF	putrescine ABC transporter periplasmic substrate-binding protein	20	994.188		19	973.437		19	972.54
STM14_1029	potG	putrescine transporter ATP-binding subunit	19	1089.56		19	1016.95		20	1070.97
STM14_1030	potH	putrescine ABC transporter membrane protein	21	935.706		21	972.425		21	865.561
STM14_1031	potI	putrescine ABC transporter membrane protein	7	155.201		7	163.42		9	170.931
STM14_1032	ybjO	putative inner membrane protein	3	268.566		3	297.495		3	291.762
STM14_1033	rumB	23S rRNA methyluridine methyltransferase	22	1088.66		22	944.092		22	926.271
STM14_1034	-	conserved hypothetical protein	7	340.993		8	316.215		7	390.784
STM14_1035	ulaA_1	ascorbate-specific PTS system enzyme IIC	24	1187.63		25	1171.77		26	1162.63
STM14_1036	-	putative inner membrane protein	3	46.3354		3	63.2431		4	60.4154
STM14_1037	-	putative sulfatase	31	1730.61		28	1835.57		32	1757.35
STM14_1038	-	hypothetical protein	3	141.256		3	161.396		4	135.566
STM14_1039	artJ	arginine transport system component	11	554.676		12	609.157		12	569.083
STM14_1040	artM	arginine transporter permease subunit ArtM	20	979.792		17	1069.06		19	1075.69
STM14_1041	artQ	arginine transporter permease subunit ArtQ	10	467.853		8	402.732		10	345.104
STM14_1042	artI	arginine transport system	14	625.753		12	748.292		15	647.771
STM14_1043	artP	arginine transporter ATP-binding subunit	7	327.047		4	276.246		6	358.072
STM14_1044	ybjP	putative lipoprotein	6	184.892		8	243.359		8	214.253
STM14_1045	orfB	hypothetical protein	2	62.5304		2	67.7966		2	104.327
STM14_1046	ybjR	putative aminidase	10	291.508		10	308.12		8	345.694
STM14_1047	-	putative nucleoside-diphosphate-sugar epimerase	18	886.222		19	853.528		20	821.944
STM14_1048	ybjT	putative nucleoside-diphosphate-sugar epimerase	14	795.8		13	885.909		15	840.805
STM14_1049	ltaA	L-threonine aldolase	13	753.513		13	817.1		15	797.483
STM14_1050	poxB	pyruvate dehydrogenase	14	330.196		12	299.519		13	309.445
STM14_1051	hcr	HCP oxidoreductase, NADH-dependent	18	1057.17		17	1068.05		18	1083.94
STM14_1052	hcp	hydroxylamine reductase	19	787.253		18	793.321		20	774.495
STM14_1053	-	hypothetical protein	3	127.31		2	180.622		4	162.385
STM14_1054	ybjE	putative inner membrane protein	24	1143.09		23	1155.07		26	1089.54
STM14_1055	-	hypothetical protein	8	349.09		7	282.317		9	292.646
STM14_1056	ybjD	hypothetical protein	17	867.328		18	980.014		18	949.258
STM14_1057	ybjX	VirK-like protein	22	786.353		21	837.338		24	749.15
STM14_1058	ybjY	macrolide transporter subunit MacA	20	820.992		20	716.923		21	751.213
STM14_1059	ybjZ	macrolide transporter ATP-binding /permease protein	23	1421.55		21	1485.45		22	1411.07
STM14_1060	-	hypothetical protein	1	1.79943		1	24.2853		1	4.12593
STM14_1061	-	hypothetical protein	3	167.347		3	132.557		3	149.712
STM14_1062	cspD	stress response protein	2	103.917		2	103.719		2	103.738
STM14_1063	clpS	ATP-dependent Clp protease adaptor protein ClpS	8	468.303		7	540.349		7	562.6
STM14_1064	clpA	ATP-dependent Clp protease ATP-binding subunit	21	690.983		20	619.782		21	630.972
STM14_1065	-	hypothetical protein	0	0		0	0		0	0
STM14_1066	tnpA_3	transposase	0	0		0	0		0	0
STM14_1067	-	hypothetical protein	3	79.1751		3	104.225		3	98.4328
STM14_1068	-	putative integrase	10	469.652		10	454.844		13	489.512
STM14_1069	-	hypothetical protein	4	328.397		4	350.114		4	389.016
STM14_1070	-	putative cytoplasmic protein	6	289.259		6	306.602		7	254.039
STM14_1072	-	SlsA	10	462.455		11	489.248		12	461.22
STM14_1073	-	putative cytoplasmic protein	6	290.159		5	324.31		6	303.845
STM14_1074	-	putative transcriptional regulator	11	496.644		9	445.737		11	508.078
STM14_1075	infA	translation initiation factor IF-1	1	16.1949		1	27.8269		1	22.3979
STM14_1076	-	putative inner membrane protein	11	861.929		11	789.273		11	834.616
STM14_1077	aat	leucyl/phenylalanyl-tRNA--protein transferase	5	404.873		6	446.243		6	416.424
STM14_1078	cydC	cysteine/glutathione ABC transporter membrane/ATP-binding component	4	12.1462		3	10.1189		6	28.2921
STM14_1079	cydD	cysteine/glutathione ABC transporter membrane/ATP-binding component	4	15.7451		7	22.2616		5	16.5037
STM14_1080	trxB	thioredoxin reductase	11	291.508		10	362.762		10	341.568
STM14_1081	-	hypothetical protein	8	528.134		8	521.123		8	573.504
STM14_1082	-	hypothetical protein	4	216.832		5	267.139		5	253.745
STM14_1083	lrp	leucine-responsive transcriptional regulator	10	786.803		10	737.667		10	698.46
STM14_1084	ftsK	DNA translocase FtsK	28	278.912		21	256.008		27	251.387
STM14_1085	lolA	outer-membrane lipoprotein carrier protein	2	71.0777		3	104.225		2	109.337
STM14_1086	ycaJ	recombination factor protein RarA	14	574.47		12	607.639		15	568.199
STM14_1087	-	hypothetical protein	0	0		0	0		0	0
STM14_1088	serS	seryl-tRNA synthetase	1	86.8227		1	124.968		1	77.8032
STM14_1089	dmsA	anaerobic dimethyl sulfoxide reductase subunit A	43	1997.37		39	1801.16		43	1907.36
STM14_1090	dmsB	anaerobic dimethyl sulfoxide reductase subunit B	4	163.299		4	187.705		4	160.027
STM14_1091	dmsC	anaerobic dimethyl sulfoxide reductase subunit C	10	463.804		9	405.261		10	396.973
STM14_1092	-	hypothetical protein	4	269.465		4	201.366		4	219.264
STM14_1093	-	hypothetical protein	3	85.4732		2	52.6182		2	66.899
STM14_1094	ycaD	MFS family transporter	23	1377.47		22	1188.97		23	1301.14
STM14_1095	ycaM	putative amino-acid transporter	30	1202.92		33	1480.39		32	1340.93
STM14_1096	pflA	pyruvate formate lyase-activating enzyme 1	13	490.346		14	491.272		13	458.567
STM14_1097	-	putative cytoplasmic protein	11	501.592		12	578.8		12	505.721
STM14_1098	-	SopD-like protein	15	278.463		13	325.828		13	306.792
STM14_1099	pflB	pyruvate formate lyase I	32	1462.94		30	1324.06		30	1335.62
STM14_1100	focA	formate transporter	21	927.609		21	1017.45		23	992.285
STM14_1101	ycaO	putative cytoplasmic protein	31	1007.23		27	962.306		31	930.986
STM14_1102	-	hypothetical protein	4	83.2239		3	77.4095		4	106.095
STM14_1103	ycaP	putative inner membrane protein	7	542.53		7	486.719		8	447.958
STM14_1104	-	hypothetical protein	0	0		0	0		0	0
STM14_1105	serC	phosphoserine aminotransferase	13	339.193		10	345.56		12	334.495
STM14_1106	aroA	3-phosphoshikimate 1-carboxyvinyltransferase	31	927.159		30	1087.27		30	984.623
STM14_1107	ycaL	putative Zn-dependent protease	13	807.047		13	865.671		11	811.334
STM14_1108	-	hypothetical protein	4	327.497		4	331.9		5	291.173
STM14_1109	cmk	cytidylate kinase	2	17.5445		2	11.6367		2	12.6725
STM14_1110	rpsA	30S ribosomal protein S1	3	75.1264		2	49.0766		2	54.5212
STM14_1111	ihfB	integration host factor subunit beta	1	21.5932		1	7.58917		1	22.3979
STM14_1112	ycaI	hypothetical protein	33	2605.58		33	2546.92		36	2713.09
STM14_1113	msbA	lipid transporter ATP-binding/permease protein	0	0		0	0		0	0
STM14_1114	lpxK	tetraacyldisaccharide 4'-kinase	0	0		0	0		0	0
STM14_1115	ycaQ	putative cytoplasmic protein	13	949.652		15	911.712		13	721.742
STM14_1116	ycaR	hypothetical protein	0	0		0	0		0	0
STM14_1117	kdsB	3-deoxy-manno-octulosonate cytidylyltransferase	0	0		0	0		0	0
STM14_1118	-	hypothetical protein	2	67.9287		1	40.9815		2	50.69
STM14_1119	-	hypothetical protein	9	610.908		10	541.361		11	551.695
STM14_1120	ycbC	hypothetical protein	11	464.704		11	415.886		12	459.746
STM14_1121	smtA	putative metallothionein SmtA	8	420.168		9	361.244		8	374.575
STM14_1122	mukF	condesin subunit F	0	0		0	0		0	0
STM14_1123	mukE	condesin subunit E	0	0		0	0		0	0
STM14_1124	mukB	cell division protein MukB	2	104.367		2	141.664		1	78.0979
STM14_1125	ycbB	hypothetical protein	28	1227.21		27	1053.88		28	1234.83
STM14_1126	ycbK	putative outer membrane protein	11	470.552		10	492.284		11	384.301
STM14_1127	ycbL	putative metallo-beta-lactamase	8	433.664		8	379.458		8	356.893
STM14_1128	aspC	aromatic amino acid aminotransferase	13	379.681		12	381.482		14	484.502
STM14_1129	-	hypothetical protein	1	57.5819		1	58.6896		1	41.8487
STM14_1130	ompF	outer membrane protein F precursor	30	1453.94		28	1313.43		29	1302.91
STM14_1131	-	hypothetical protein	0	0		0	0		0	0
STM14_1132	asnS	asparaginyl-tRNA synthetase	0	0		0	0		0	0
STM14_1133	-	hypothetical protein	0	0		0	0		0	0
STM14_1134	-	putative leucine response regulator	9	407.572		10	374.905		10	440.59
STM14_1135	-	hypothetical protein	3	163.299		2	121.933		2	138.513
STM14_1136	-	diaminopropionate ammonia-lyase	21	686.035		20	730.078		21	720.269
STM14_1137	-	conserved hypothetical protein	1	11.2465		1	21.7556		1	5.01005
STM14_1138	-	putative transcriptional regulator	12	316.701		10	281.305		12	309.15
STM14_1139	pncB	nicotinate phosphoribosyltransferase	20	955.05		19	915.759		19	986.981
STM14_1140	-	integrase	25	1764.35		24	1740.45		25	1608.23
STM14_1141	-	excisionase	2	290.609		3	219.074		3	216.906
STM14_1142	-	hypothetical protein	2	57.1321		2	55.1479		2	37.1333
STM14_1143	-	hypothetical protein	2	40.4873		2	43.5112		2	50.69
STM14_1144	-	exodeoxyribonuclease	4	146.204		3	112.32		5	126.135
STM14_1145	-	hypothetical protein	2	53.5332		2	45.0291		3	53.9318
STM14_1146	-	hypothetical protein	1	20.6935		2	34.4042		2	34.1863
STM14_1147	-	hypothetical protein	1	11.6963		1	15.1783		1	5.01005
STM14_1148	-	regulatory protein	0	0		0	0		0	0
STM14_1149	-	conserved hypothetical protein	2	41.387		2	27.321		2	36.2492
STM14_1150	-	regulatory protein	2	30.1405		2	5.05944		2	19.4508
STM14_1151	-	regulatory protein	30	1566.86		31	1472.8		31	1483.86
STM14_1152	-	putative replication protein	8	398.125		8	494.814		8	391.963
STM14_1153	-	hypothetical protein	3	215.932		3	185.682		3	196.571
STM14_1154	-	hypothetical protein	0	0		0	0		0	0
STM14_1155	-	hypothetical protein	7	346.391		8	264.103		8	341.273
STM14_1156	-	hypothetical protein	0	0		0	0		1	1.47355
STM14_1157	-	hypothetical protein	9	457.956		9	407.285		9	412.298
STM14_1158	-	hypothetical protein	2	75.5763		2	88.0343		2	77.2138
STM14_1159	-	hypothetical protein	0	0		0	0		0	0
STM14_1160	-	hypothetical protein	2	103.468		2	38.4518		2	71.0249
STM14_1161	-	hypothetical protein	1	77.3757		1	86.5165		1	61.2995
STM14_1162	-	putative molecular chaperone	20	904.216		21	1044.78		20	940.417
STM14_1163	-	hypothetical protein	7	192.09		7	172.527		8	160.027
STM14_1164	-	hypothetical protein	1	19.3439		2	24.7913		1	22.1032
STM14_1165	-	hypothetical protein	8	445.36		8	491.272		8	399.036
STM14_1166	gtgA	bacteriophage virulence determinant	6	289.259		7	285.859		7	325.654
STM14_1167	-	hypothetical protein	0	0		0	0		0	0
STM14_1168	-	lysozyme	3	43.6363		3	51.6063		3	30.6497
STM14_1169	-	hypothetical protein	6	352.239		6	436.124		6	366.913
STM14_1170	-	hypothetical protein	5	211.883		4	192.765		6	209.538
STM14_1171	-	hypothetical protein	34	1493.98		32	1317.48		34	1434.05
STM14_1172	-	phage portal protein, lambda family	24	808.396		26	666.835		27	806.324
STM14_1173	-	Clp protease-like protein	32	2142.23		33	1967.11		31	2030.84
STM14_1174	-	putative RecA/RadA recombinase	4	162.849		4	130.534		3	117.884
STM14_1175	-	ATP-binding sugar transporter-like protein	2	105.717		1	102.201		2	135.861
STM14_1176	-	minor tail protein	7	241.574		8	213.003		7	281.742
STM14_1177	-	minor tail protein	9	843.935		9	805.969		10	876.465
STM14_1178	-	major tail protein	18	1468.34		18	1456.61		18	1417.85
STM14_1179	-	minor tail protein	7	365.285		7	370.351		8	381.943
STM14_1180	-	minor tail protein	1	25.1921		1	40.9815		1	23.5767
STM14_1181	-	minor tail protein	28	1117.45		27	1025.04		28	965.762
STM14_1182	-	minor tail protein	3	353.139		3	345.56		3	301.782
STM14_1183	-	attachment/invasion protein	24	1723.41		25	1863.39		24	1833.39
STM14_1184	sodC_1	superoxide dismutase precursor	4	85.0233		5	106.754		6	129.967
STM14_1185	-	minor tail protein	6	158.8		7	324.31		8	251.387
STM14_1186	-	tail assembly protein	8	475.501		9	458.892		9	422.318
STM14_1187	-	tail assembly protein	10	662.192		10	758.917		11	676.063
STM14_1188	-	host specificity protein J	44	2172.82		43	2371.36		47	2226.82
STM14_1189	-	conserved hypothetical protein	1	83.2239		1	62.2312		1	46.2693
STM14_1190	-	tail fiber protein	9	511.489		9	459.398		10	445.011
STM14_1191	-	tail fiber assembly like-protein	9	392.277		8	373.387		9	386.364
STM14_1192	-	caudovirales tail fibre assembly protein	3	26.0918		2	8.09511		3	16.7984
STM14_1193	sseI	secreted effector protein	10	309.953		9	295.977		8	249.324
STM14_1195	-	hypothetical protein	11	440.862		12	491.778		13	488.333
STM14_1196	-	hypothetical protein	6	151.153		5	118.391		6	128.788
STM14_1197	-	hypothetical protein	7	195.239		7	183.658		6	200.992
STM14_1198	-	MsgA-like protein	6	116.963		5	136.099		5	125.841
STM14_1199	pepN	aminopeptidase N	51	3068.04		47	2954.72		52	3073.82
STM14_1200	pyrD	dihydroorotate dehydrogenase 2	18	1139.94		16	1073.11		17	962.225
STM14_1201	-	hypothetical protein	2	44.536		2	46.0409		2	43.0275
STM14_1202	ycbW	putative cytoplasmic protein	5	169.597		6	186.693		7	226.042
STM14_1203	-	putative iron-sulfur protein	12	551.527		12	599.038		12	524.582
STM14_1204	ycbY	23S rRNA m(2)G2445 methyltransferase	20	742.717		20	809.005		21	693.156
STM14_1205	uup	ABC transporter ATPase component	18	790.852		17	791.803		20	796.009
STM14_1206	pqiA	paraquat-inducible protein A	13	373.833		15	436.124		16	476.25
STM14_1207	pqiB	paraquat-inducible protein B	19	1004.08		19	970.401		19	1009.67
STM14_1208	ymbA	putative outer membrane protein	8	171.846		8	175.057		8	140.576
STM14_1209	-	hypothetical protein	4	204.686		4	155.325		4	204.233
STM14_1210	rmf	ribosome modulation factor	1	49.9343		1	29.3448		1	25.6397
STM14_1211	fabA	3-hydroxydecanoyl-(acyl carrier protein) dehydratase	1	58.9315		1	96.6354		1	60.4154
STM14_1212	lonH	putative protease	24	947.852		23	884.897		25	914.188
STM14_1213	ycbG	hypothetical protein	9	537.131		8	493.802		9	496.879
STM14_1214	ompA	outer membrane protein A	18	492.145		15	415.38		17	382.238
STM14_1215	sulA	SOS cell division inhibitor	8	508.34		7	540.349		7	485.681
STM14_1216	-	hypothetical protein	1	25.6419		1	34.9102		1	14.146
STM14_1217	yccR	putative DNA transformation protein	9	404.873		9	511.51		9	459.157
STM14_1218	yccS	putative transporter	33	2062.6		32	2180.62		32	2177.61
STM14_1219	yccF	hypothetical protein	7	120.112		7	108.272		8	147.06
STM14_1220	helD	DNA helicase IV	29	1334.28		27	1301.29		30	1214.79
STM14_1221	mgsA	methylglyoxal synthase	10	432.314		12	417.404		12	478.018
STM14_1222	yccT	hypothetical protein	10	627.553		11	639.514		11	558.179
STM14_1223	-	putative cytoplasmic protein	2	99.4188		1	80.9511		3	85.1709
STM14_1224	yccV	putative inner membrane protein	7	345.491		7	328.864		7	339.8
STM14_1225	yccW	putative SAM-dependent methyltransferase	17	901.967		14	782.19		15	976.666
STM14_1226	-	putative outer membrane protein	5	174.545		6	171.515		5	170.931
STM14_1227	-	regulatory protein	13	524.985		12	462.433		12	404.93
STM14_1228	yccX	putative phosphohydrolase	6	261.818		6	275.234		6	257.87
STM14_1229	yccK	sulfurtransferase TusE	6	201.537		5	168.985		6	174.468
STM14_1230	yccA	hypothetical protein	16	857.431		16	840.374		18	770.075
STM14_1232	pipA	pathogenicity island-encoded protein A	11	539.381		9	530.23		10	570.851
STM14_1233	pipB	secreted effector protein	6	126.86		6	136.099		6	107.864
STM14_1234	-	hypothetical protein	0	0		0	0		0	0
STM14_1235	-	putative inner membrane protein	0	0		2	14.1664		1	1.76825
STM14_1236	pipC	pathogenicity island-encoded protein C	5	315.801		6	273.21		5	242.251
STM14_1237	sopB	secreted effector protein	30	1317.19		31	1355.93		29	1260.18
STM14_1238	orfX	putative cytoplasmic protein	3	135.857		2	126.992		3	123.778
STM14_1239	-	putative cytoplasmic protein	3	175.895		3	105.236		3	165.037
STM14_1240	pipD	pathogenicity island-encoded protein D	31	1341.93		34	1352.39		33	1306.45
STM14_1241	copS	copper resistance protein	29	1126		28	1094.86		30	1026.47
STM14_1242	copR	transcriptional regulatory protein YedW	7	216.832		7	214.014		8	153.543
STM14_1243	-	hypothetical protein	13	682.886		11	663.293		14	636.572
STM14_1244	-	hypothetical protein	0	0		0	0		0	0
STM14_1245	-	hypothetical protein	2	40.4873		2	23.2734		2	35.3651
STM14_1246	hpaC	4-hydroxyphenylacetate catabolism	11	1233.96		11	1165.7		11	1203.3
STM14_1247	hpaB	4-hydroxyphenylacetate catabolism	25	1299.19		25	1281.56		27	1334.15
STM14_1248	hpaR	4-hydroxyphenylacetate catabolism	6	346.841		8	385.024		8	403.162
STM14_1249	-	hypothetical protein	1	16.1949		1	17.7081		1	15.0302
STM14_1250	hpaG	4-hydroxyphenylacetate catabolism	21	1188.08		21	1029.09		21	1010.85
STM14_1251	hpaE	4-hydroxyphenylacetate catabolism	7	596.513		7	661.775		7	564.073
STM14_1252	hpaD	4-hydroxyphenylacetate catabolism	10	911.414		10	926.384		12	886.78
STM14_1253	hpaF	4-hydroxyphenylacetate catabolism	5	112.915		4	92.0819		5	95.191
STM14_1254	-	hypothetical protein	3	127.76		3	99.6711		3	100.79
STM14_1255	hpaH	4-hydroxyphenylacetate catabolism	7	287.01		7	224.133		6	275.258
STM14_1256	hpaI	4-hydroxyphenylacetate catabolism	5	260.468		5	188.211		5	210.128
STM14_1257	hpaX	4-hydroxyphenylacetate catabolism	23	1046.82		20	992.157		24	1028.53
STM14_1258	hpaA	4-hydroxyphenylacetate catabolism	14	663.991		12	579.306		14	605.038
STM14_1259	-	putative periplasmic protein	20	1240.26		18	1197.57		21	1259
STM14_1260	-	hypothetical protein	3	166.448		3	206.425		3	195.392
STM14_1261	-	hypothetical protein	12	363.936		11	335.947		13	280.268
STM14_1262	-	conserved hypothetical protein	4	122.811		4	121.427		4	118.473
STM14_1263	yccD	chaperone-modulator protein CbpM	3	100.768		4	106.754		3	70.4355
STM14_1264	cbpA	curved DNA-binding protein CbpA	11	349.99		10	291.93		11	398.447
STM14_1265	-	hypothetical protein	3	191.64		3	252.972		3	197.16
STM14_1266	scsA	suppression of copper sensitivity protein A	1	11.2465		1	10.6248		1	7.07302
STM14_1267	scsB	suppression of copper sensitivity protein	20	1261.4		20	1303.82		21	1271.37
STM14_1268	scsC	suppression of copper sensitivity protein	7	376.532		8	348.596		6	342.157
STM14_1269	scsD	suppression of copper sensitivity protein	5	214.133		5	180.116		5	168.574
STM14_1270	agp	glucose-1-phosphatase/inositol phosphatase	19	821.892		20	735.137		19	715.259
STM14_1271	yccJ	hypothetical protein	2	122.362		3	103.719		2	96.3699
STM14_1272	wraB	TrpR binding protein WrbA	10	544.779		9	501.391		9	521.34
STM14_1273	-	hypothetical protein	8	529.034		8	606.627		9	557.295
STM14_1275	ymdF	putative cytoplasmic protein	2	22.4929		1	7.58917		1	19.4508
STM14_1276	ycdC	putative transcriptional repressor	9	509.24		9	457.374		9	551.401
STM14_1277	-	putative periplasmic protein	6	251.471		6	254.49		6	194.803
STM14_1279	-	hypothetical protein	1	62.9802		1	56.6658		1	50.69
STM14_1280	-	hypothetical protein	2	322.099		2	373.387		2	337.147
STM14_1281	putP	major sodium/proline symporter	15	481.349		13	482.165		16	450.315
STM14_1282	-	hypothetical protein	4	194.339		4	187.705		4	211.601
STM14_1283	-	hypothetical protein	7	426.916		7	351.631		7	462.104
STM14_1285	-	putative transcriptional regulator	20	1205.62		19	1118.64		20	1126.08
STM14_1286	-	hypothetical protein	3	163.299		3	146.724		3	152.954
STM14_1287	-	putative sodium/glucose cotransporter	24	993.288		25	970.907		25	1074.51
STM14_1288	-	hypothetical protein	1	102.118		1	68.3025		1	97.8434
STM14_1289	-	hypothetical protein	6	342.342		6	302.555		5	378.112
STM14_1290	-	N-acetylmannosamine-6-phosphate 2-epimerase	12	639.249		12	712.37		10	614.763
STM14_1291	-	hypothetical protein	0	0		0	0		0	0
STM14_1292	-	hypothetical protein	1	20.2436		1	3.54161		1	4.71534
STM14_1293	-	putative inner membrane protein	7	80.0748		6	80.4452		8	96.3699
STM14_1294	-	putative outer membrane protein	3	69.2782		4	91.5759		3	96.9593
STM14_1295	-	putative sialic acid transporter	19	1043.67		18	932.456		21	968.709
STM14_1296	-	putative dehydrogenase	19	864.179		19	973.437		19	835.205
STM14_1298	-	hypothetical protein	3	121.912		3	149.254		3	144.113
STM14_1299	ycdW	putative oxidoreductase	17	659.043		17	688.084		17	796.893
STM14_1300	ycdX	putative hydrolase	14	711.227		14	800.91		13	605.922
STM14_1301	ycdY	putative oxidoreductase component	8	498.443		8	432.582		8	455.031
STM14_1302	ycdZ	putative inner membrane protein	8	528.134		7	375.411		7	364.85
STM14_1303	csgG	putative curli operon transcriptional regulator	17	594.713		17	625.853		18	571.441
STM14_1304	csgF	curli assembly protein CsgF	2	90.8715		3	98.6592		3	73.972
STM14_1305	csgE	curli assembly protein CsgE	5	107.516		4	102.201		5	115.821
STM14_1306	csgD	DNA-binding transcriptional regulator CsgD	6	162.849		6	188.211		6	190.677
STM14_1307	-	hypothetical protein	0	0		0	0		0	0
STM14_1308	-	hypothetical protein	1	31.0403		1	20.7437		1	31.8286
STM14_1309	csgB	curlin minor subunit	3	134.058		3	150.771		3	152.659
STM14_1310	csgA	cryptic curlin major subunit	10	469.652		10	382.494		10	426.444
STM14_1311	csgC	putative autoagglutination protein	8	335.595		9	302.555		9	323.885
STM14_1312	ymdA	putative periplasmic protein	2	129.559		3	120.921		4	131.146
STM14_1313	-	hypothetical protein	7	170.946		6	178.598		7	178.594
STM14_1314	ymdC	putative phospholipase	20	1049.97		18	1185.43		19	1118.13
STM14_1315	mdoC	glucans biosynthesis protein	20	1941.14		17	1629.65		21	1702.53
STM14_1316	-	hypothetical protein	4	304.104		3	216.544		3	279.974
STM14_1317	mdoG	glucan biosynthesis protein G	25	688.284		27	619.276		29	634.509
STM14_1318	mdoH	glucosyltransferase MdoH	33	1785.04		32	2012.14		36	1736.43
STM14_1319	yceK	hypothetical protein	9	474.151		9	351.125		10	451.494
STM14_1320	msyB	hypothetical protein	4	192.54		4	249.937		4	243.135
STM14_1321	yceE	drug efflux system protein MdtG	21	864.628		21	971.919		22	933.933
STM14_1322	-	hypothetical protein	6	154.302		5	154.819		6	171.521
STM14_1323	htrB	lipid A biosynthesis lauroyl acyltransferase	1	27.8912		1	33.3923		1	23.8714
STM14_1324	yceA	hypothetical protein	14	714.825		14	649.127		15	666.042
STM14_1325	yceI	hypothetical protein	12	544.779		11	535.289		12	597.375
STM14_1326	-	putative inner membrane protein	10	343.692		9	316.721		10	380.469
STM14_1327	-	conserved hypothetical protein	3	81.4244		3	103.213		3	75.1508
STM14_1328	yceO	putative inner membrane protein	3	44.0862		2	72.856		3	62.1836
STM14_1329	solA	N-methyltryptophan oxidase	23	1213.27		22	1216.29		22	1222.45
STM14_1330	bssS	biofilm formation regulatory protein BssS	4	122.811		3	108.778		4	129.672
STM14_1331	dinI	DNA damage-inducible protein I	1	8.54732		1	8.60106		2	5.89418
STM14_1332	pyrC	dihydroorotase	12	565.023		13	682.013		12	635.687
STM14_1333	yceB	hypothetical protein	9	457.056		10	419.428		12	412.593
STM14_1334	grxB	glutaredoxin 2	9	318.95		9	288.894		9	302.371
STM14_1335	yceL	multidrug resistance protein MdtH	18	1485.43		19	1369.09		19	1505.96
STM14_1336	rimJ	ribosomal-protein-S5-alanine N-acetyltransferase	9	623.954		9	578.294		9	573.799
STM14_1337	yceH	hypothetical protein	7	218.631		7	242.853		8	228.694
STM14_1338	mviM	putative virulence protein	12	488.996		13	405.767		11	472.124
STM14_1339	-	hypothetical protein	3	223.13		3	235.77		3	192.74
STM14_1340	mviN	putative virulence protein	1	27.4414		1	21.7556		1	21.8085
STM14_1341	flgN	putative FlgK/FlgL export chaperone	8	435.913		7	493.802		9	544.328
STM14_1342	flgM	anti-sigma28 factor FlgM	6	273.514		6	231.217		6	300.309
STM14_1343	flgA	flagellar basal body P-ring biosynthesis protein FlgA	11	495.744		11	617.758		11	596.786
STM14_1344	-	flagellar basal body P-ring biosynthesis protein FlgA	1	123.261		1	116.873		1	119.062
STM14_1345	flgB	flagellar basal body rod protein FlgB	6	320.749		5	326.84		6	354.535
STM14_1346	flgC	flagellar basal body rod protein FlgC	7	210.534		6	192.259		7	153.838
STM14_1347	flgD	flagellar basal body rod modification protein	5	375.182		5	286.87		6	397.563
STM14_1348	flgE	flagellar hook protein FlgE	17	1106.2		17	1115.1		18	1025.59
STM14_1349	flgF	flagellar basal body rod protein FlgF	7	325.698		7	272.704		7	385.185
STM14_1350	flgG	flagellar basal body rod protein FlgG	12	562.323		12	613.205		13	597.375
STM14_1351	flgH	flagellar basal body L-ring protein	7	184.892		8	205.413		12	218.085
STM14_1352	flgI	flagellar basal body P-ring protein	10	402.174		8	463.951		8	381.059
STM14_1353	flgJ	peptidoglycan hydrolase	10	371.133		10	354.161		10	368.386
STM14_1354	flgK	flagellar hook-associated protein FlgK	41	2550.25		40	2599.04		42	2404.53
STM14_1355	flgL	flagellar hook-associated protein FlgL	15	560.524		14	565.14		16	503.952
STM14_1356	-	hypothetical protein	5	182.643		5	159.878		5	165.626
STM14_1357	rne	ribonuclease E	7	268.116		9	318.745		9	295.004
STM14_1359	rluC	23S rRNA pseudouridylate synthase C	15	518.687		13	519.099		15	470.945
STM14_1360	-	putative inner membrane lipoprotein	18	1027.48		17	1096.89		18	1183.26
STM14_1361	-	conserved hypothetical protein	3	186.242		4	230.711		5	229.284
STM14_1362	maf_1	Maf-like protein	8	212.333		7	229.193		7	228.989
STM14_1363	yceD	hypothetical protein	8	122.362		7	154.819		7	147.944
STM14_1364	rpmF	50S ribosomal protein L32	2	70.178		3	103.213		2	85.4656
STM14_1365	plsX	putative glycerol-3-phosphate acyltransferase PlsX	10	584.366		10	670.376		10	707.007
STM14_1366	fabH	3-oxoacyl-(acyl carrier protein) synthase III	1	4.94845		1	17.7081		2	6.4836
STM14_1367	fabD	acyl carrier protein S-malonyltransferase	1	58.9315		1	71.3382		1	45.0905
STM14_1368	fabG	3-ketoacyl-(acyl-carrier-protein) reductase	0	0		0	0		0	0
STM14_1369	acpP	acyl carrier protein	1	5.3983		1	3.54161		1	2.94709
STM14_1370	fabF	3-oxoacyl-(acyl carrier protein) synthase II	9	242.024		9	224.133		11	283.805
STM14_1371	pabC	4-amino-4-deoxychorismate lyase	6	276.213		6	250.442		7	254.039
STM14_1372	yceG	hypothetical protein	17	1017.13		18	943.586		18	955.741
STM14_1373	tdk_1	thymidylate kinase	0	0		0	0		0	0
STM14_1374	holB	DNA polymerase III subunit delta'	1	40.4873		1	31.8745		1	35.3651
STM14_1375	ycfH	putative metallodependent hydrolase	13	501.143		12	508.98		12	542.265
STM14_1376	-	hypothetical protein	1	123.711		1	142.676		1	91.6545
STM14_1377	ptsG	glucose-specific PTS system IIBC components	22	824.591		22	879.331		23	768.896
STM14_1378	fhuE	ferric-rhodotorulic acid outer membrane transporter	47	2720.3		47	3018.46		48	2853.37
STM14_1379	ycfF	purine nucleoside phosphoramidase	6	311.752		6	320.769		6	382.827
STM14_1380	ycfL	putative outer membrane lipoprotein	5	361.237		5	333.923		5	269.659
STM14_1381	ycfM	putative outer membrane lipoprotein	10	209.634		11	181.634		11	184.488
STM14_1382	thiK	thiamine kinase	16	1213.27		16	1173.29		15	1073.92
STM14_1383	nagZ	beta-hexosaminidase	9	677.937		8	738.679		8	696.987
STM14_1384	ycfP	hypothetical protein	10	257.319		10	313.686		9	256.397
STM14_1385	ndh	respiratory NADH dehydrogenase 2	16	490.796		17	543.384		16	459.746
STM14_1386	ycfJ	hypothetical protein	8	523.636		7	453.832		8	472.713
STM14_1387	ycfQ	putative transcriptional repressor	8	158.8		6	128.004		8	161.795
STM14_1388	ycfR	putative outer membrane protein	5	119.213		6	97.6473		6	106.685
STM14_1389	ycfS	putative periplasmic protein	13	1404.46		12	2413.35		13	1268.43
STM14_1390	-	hypothetical protein	2	86.3729		2	47.0528		2	76.3296
STM14_1391	mfd	transcription-repair coupling factor	36	1703.61		37	1542.12		36	1511.86
STM14_1392	ycfU	outer membrane-specific lipoprotein transporter subunit LolC	1	9.44703		2	33.8983		2	19.4508
STM14_1393	lolD	lipoprotein transporter ATP-binding subunit	0	0		0	0		0	0
STM14_1394	ycfW	outer membrane-specific lipoprotein transporter subunit LolE	0	0		0	0		0	0
STM14_1395	ycfX	N-acetyl-D-glucosamine kinase	12	557.375		11	453.326		11	484.502
STM14_1396	cobB	NAD-dependent deacetylase	6	332.446		7	367.316		7	343.336
STM14_1397	potD	spermidine/putrescine ABC transporter periplasmic substrate-binding protein	15	878.124		14	894.004		14	1003.78
STM14_1398	potC	spermidine/putrescine ABC transporter membrane protein	13	714.825		12	775.613		13	738.836
STM14_1399	-	hypothetical protein	2	77.3757		1	83.9868		3	83.6974
STM14_1400	sifA	secreted effector protein	10	663.991		10	718.441		10	673.705
STM14_1401	-	conserved hypothetical protein	2	9.44703		2	16.6962		2	15.9143
STM14_1402	potB	spermidine/putrescine ABC transporter membrane protein	13	330.196		11	323.298		13	350.114
STM14_1403	potA	putrescine/spermidine ABC transporter ATPase protein	19	762.96		18	847.963		19	884.127
STM14_1404	pepT	peptidase T	27	1050.42		27	1144.95		27	1027.95
STM14_1406	tnpA_4	transposase	0	0		0	0		0	0
STM14_1407	ycfD	putative cytoplasmic protein	15	965.847		13	1044.78		15	1053.29
STM14_1408	phoQ	sensor protein PhoQ	26	911.414		28	1002.28		27	860.256
STM14_1409	phoP	DNA-binding transcriptional regulator PhoP	10	309.503		9	273.716		10	338.915
STM14_1410	purB	adenylosuccinate lyase	1	18.8941		2	40.9815		3	19.4508
STM14_1411	ycfC	hypothetical protein	3	74.2267		2	82.9749		4	96.9593
STM14_1412	trmU	tRNA (5-methylaminomethyl-2-thiouridylate)-methyltransferase	0	0		2	9.61294		4	8.25185
STM14_1413	ymfB	putative MutT-like protein	7	675.688		8	641.032		8	646.297
STM14_1414	-	putative periplasmic protein	7	229.878		6	219.58		7	204.528
STM14_1415	ymfC	putative ribosomal large subunit pseudouridine synthase	6	291.508		9	343.536		10	321.528
STM14_1416	icdA	isocitrate dehydrogenase	6	90.4216		6	117.885		9	153.543
STM14_1417	-	prophage lambda integrase	23	933.007		25	1087.78		26	1116.95
STM14_1418	-	excisionase	5	201.537		4	186.693		4	233.41
STM14_1419	-	Eaa protein	14	658.593		14	688.084		14	681.957
STM14_1420	-	conserved hypothetical protein	2	71.9774		4	79.9392		3	81.3397
STM14_1421	-	conserved hypothetical protein	6	296.007		6	221.098		6	229.873
STM14_1422	-	recombination and repair protein RecT	7	260.018		8	250.442		9	273.195
STM14_1423	-	exodeoxyribonuclease 8	32	1708.56		31	1524.92		31	1665.11
STM14_1424	-	prophage RecE	6	131.809		6	142.17		6	144.702
STM14_1425	-	hypothetical protein	1	92.221		2	79.4333		1	94.6016
STM14_1426	-	conserved hypothetical prophage protein	0	0		0	0		0	0
STM14_1427	-	conserved hypothetical protein	3	173.196		3	234.252		3	210.717
STM14_1428	-	hypothetical protein	27	1312.69		27	1389.32		28	1361.56
STM14_1429	-	putative regulator	0	0		0	0		0	0
STM14_1430	-	conserved hypothetical protein	1	13.4958		1	2.02378		1	7.36773
STM14_1431	-	prophage cI protein	0	0		0	0		0	0
STM14_1432	-	phage replication protein O	19	830.889		19	917.277		19	867.034
STM14_1433	-	phage replication protein P	2	61.1808		2	56.6658		2	51.2794
STM14_1434	-	Ead-like protein	13	532.633		12	626.865		13	557.295
STM14_1435	-	DNA N-4 cytosine methyltransferase	1	10.3468		1	3.54161		1	12.9672
STM14_1436	-	Eaa-like protein	17	765.21		17	681.001		18	642.171
STM14_1437	-	hypothetical protein	8	337.844		7	305.59		7	284.689
STM14_1438	-	hypothetical protein	9	608.659		9	518.593		9	602.975
STM14_1439	-	prophage DinI	0	0		0	0		0	0
STM14_1440	-	putative bacteriophage protein	1	7.6476		1	8.09511		1	3.2418
STM14_1441	-	IrsA	11	560.074		10	555.527		10	667.221
STM14_1442	-	conserved hypothetical protein	2	166.448		2	132.557		2	158.259
STM14_1443	-	conserved hypothetical protein	2	65.2295		2	54.1361		2	68.0778
STM14_1444	-	putative bacteriophage protein	13	621.255		11	677.966		12	552.579
STM14_1445	-	conserved hypothetical protein	3	9.89689		2	12.6486		3	15.6196
STM14_1446	-	putative bacteriophage protein	5	105.267		4	94.1057		5	81.9291
STM14_1447	-	hypothetical protein	10	615.857		10	581.33		10	700.229
STM14_1448	-	hypothetical protein	6	180.393		6	190.741		6	197.75
STM14_1449	-	conserved hypothetical protein	13	596.513		13	595.497		13	518.688
STM14_1450	-	phage-holin analog protein	7	268.116		6	261.067		7	218.674
STM14_1451	-	lysozyme	8	516.438		8	519.605		8	449.431
STM14_1452	-	putative bacteriophage protein	0	0		0	0		0	0
STM14_1453	-	bacteriophage lysis protein	6	125.061		5	118.897		6	128.198
STM14_1454	-	hypothetical protein	1	17.5445		1	32.8864		2	25.6397
STM14_1455	-	prophage DNA packaging protein	0	0		0	0		0	0
STM14_1456	-	terminase-like large protein	1	19.3439		1	12.1427		1	16.209
STM14_1457	-	head-to-tail joining-like protein	0	0		0	0		0	0
STM14_1458	-	phage portal protein, lambda family	0	0		0	0		0	0
STM14_1459	-	prophage head-tail preconnector	0	0		0	0		0	0
STM14_1460	-	phage head-like protein	0	0		0	0		0	0
STM14_1461	-	phage head-like protein	0	0		0	0		0	0
STM14_1463	-	minor capsid protein FII	0	0		0	0		0	0
STM14_1464	-	prophage minor tail protein Z	0	0		0	0		0	0
STM14_1465	-	Peyer's patch-specific virulence factor GipA	0	0		0	0		0	0
STM14_1466	-	phage minor tail protein U	0	0		0	0		0	0
STM14_1467	-	major tail-like protein	0	0		0	0		0	0
STM14_1468	-	phage minor tail protein G	0	0		0	0		0	0
STM14_1469	-	minor tail-like protein	0	0		0	0		0	0
STM14_1470	-	phage tail component H-like protein	0	0		0	0		0	0
STM14_1471	-	phage tail component M-like protein	0	0		0	0		0	0
STM14_1472	-	phage tail component L-like protein	0	0		0	0		0	0
STM14_1473	-	hypothetical protein	0	0		0	0		0	0
STM14_1474	-	tail assembly protein I-like protein	0	0		0	0		0	0
STM14_1475	-	host specificity protein	0	0		0	0		0	0
STM14_1476	-	conserved hypothetical protein	0	0		0	0		0	0
STM14_1477	-	hypothetical protein	0	0		0	0		0	0
STM14_1478	-	side tail fiber protein	5	513.289		5	487.73		6	488.628
STM14_1479	-	phage tail assembly-like protein	7	283.411		7	252.466		7	224.863
STM14_1480	-	PagJ	2	23.8425		2	41.4874		2	24.1661
STM14_1481	-	hypothetical protein	6	141.705		6	149.254		6	138.219
STM14_1483	-	SspH1	33	1422		28	1447.51		31	1375.41
STM14_1484	-	conserved hypothetical protein	11	504.741		10	483.177		11	425.265
STM14_1485	-	isocitrate dehydrogenase, NADP-dependent	0	0		0	0		1	3.83122
STM14_1486	-	putative cytoplasmic protein	8	237.076		7	243.865		9	263.175
STM14_1487	-	hypothetical protein	0	0		0	0		0	0
STM14_1488	-	hypothetical protein	2	25.6419		2	12.1427		2	24.1661
STM14_1489	-	hypothetical protein	3	35.9887		3	18.214		3	34.7757
STM14_1490	envF	putative envelope lipoprotein	5	139.906		4	125.474		5	99.6117
STM14_1492	msgA	macrophage survival protein	3	346.841		3	203.39		3	292.941
STM14_1493	envE	putative envelope protein	12	666.691		12	707.816		12	673.705
STM14_1494	-	hypothetical protein	3	139.456		3	181.634		3	153.249
STM14_1495	-	cold shock-like protein	2	136.307		2	152.289		2	125.546
STM14_1496	-	hypothetical protein	2	28.791		2	12.6486		2	5.30476
STM14_1497	pagD	virulence protein PAGD precursor	2	120.112		2	120.921		4	132.03
STM14_1499	-	conserved hypothetical protein	3	84.1236		3	132.051		2	108.453
STM14_1500	-	hypothetical protein	1	44.0862		1	24.2853		1	20.9243
STM14_1501	pagC	virulence membrane protein PAGC precursor	8	208.734		8	221.604		9	208.065
STM14_1502	-	hypothetical protein	0	0		0	0		0	0
STM14_1505	pliC	lysozyme inhibitor	7	256.869		5	216.038		7	250.208
STM14_1506	-	hypothetical protein	3	208.734		3	174.551		3	191.856
STM14_1507	-	putative lipoprotein	3	95.37		3	137.111		3	127.609
STM14_1508	-	putative cytoplasmic protein	5	62.9802		3	84.4927		4	57.763
STM14_1509	-	putative molecular chaperone	7	256.419		7	330.382		7	307.676
STM14_1510	-	putative inner membrane protein	2	9.44703		2	5.05944		1	2.94709
STM14_1511	-	putative cytoplasmic protein	24	1436.85		25	1471.29		23	1425.21
STM14_1512	-	putative inner membrane protein	10	1089.56		10	1088.29		10	1010.85
STM14_1513	-	putative outer membrane lipoprotein	5	151.153		4	108.778		4	139.692
STM14_1514	-	hypothetical protein	3	107.966		3	81.4571		3	94.0122
STM14_1515	-	putative ABC transporter periplasmic binding protein	30	1265.9		28	1352.9		30	1556.95
STM14_1516	-	putative ABC transporter protein	13	667.14		15	698.203		14	604.743
STM14_1517	-	putative ABC transporter protein	7	443.561		7	421.958		7	473.597
STM14_1518	-	putative ABC-type transport system ATPase component	12	777.806		12	899.063		14	786.873
STM14_1519	-	putative ABC-type transport system ATPase component	5	195.689		5	228.181		5	248.734
STM14_1520	-	putative inner membrane protein	32	2233.1		34	2025.8		34	2187.92
STM14_1521	-	putative cytoplasmic protein	5	197.488		6	236.276		6	244.903
STM14_1523	-	hypothetical protein	13	523.636		15	582.342		16	629.793
STM14_1524	-	hypothetical protein	3	77.3757		3	51.1004		4	51.2794
STM14_1525	aadA	aminoglycoside resistance protein	14	1068.41		14	1018.47		14	874.991
STM14_1526	-	putative response regulator	2	30.5904		2	20.7437		2	31.5339
STM14_1527	-	putative transcriptional regulator	15	838.537		17	854.54		17	776.264
STM14_1528	-	hypothetical protein	5	239.325		5	192.765		6	219.264
STM14_1529	-	putative cytoplasmic protein	4	67.4788		4	124.462		4	94.8963
STM14_1530	-	putative cytoplasmic protein	0	0		0	0		0	0
STM14_1531	-	chorismate mutase	3	27.4414		3	35.9221		3	48.9217
STM14_1532	yeaS	leucine export protein LeuE	9	281.612		6	229.193		9	202.465
STM14_1533	-	hypothetical protein	6	141.256		6	171.009		6	159.732
STM14_1534	yeaR	putative cytoplasmic protein	6	112.465		5	145.712		6	134.093
STM14_1535	yoaG	putative cytoplasmic protein	6	492.145		6	484.189		6	476.25
STM14_1536	-	hypothetical protein	5	352.239		5	343.536		6	363.671
STM14_1537	-	putative nitric oxide reductase	13	409.821		9	384.518		13	424.086
STM14_1538	-	hypothetical protein	5	226.729		5	208.955		6	237.83
STM14_1539	yeaQ	hypothetical protein	0	0		0	0		0	0
STM14_1540	-	hypothetical protein	0	0		0	0		0	0
STM14_1541	-	hypothetical protein	1	49.9343		1	89.0462		1	63.3624
STM14_1542	yaoF	putative hemolysin	3	143.055		2	164.938		2	99.0222
STM14_1543	-	putative periplasmic protein	7	390.027		7	393.625		7	323.885
STM14_1544	yeaO	putative cytoplasmic protein	4	209.634		4	190.741		4	238.42
STM14_1545	-	hypothetical protein	1	39.1377		1	45.535		1	37.1333
STM14_1546	-	hypothetical protein	1	14.3955		1	27.321		1	24.1661
STM14_1547	yeaN	putative amino acid/amine transport protein	10	372.933		11	464.963		11	377.228
STM14_1548	yeaM	putative regulatory protein	8	408.022		8	284.847		8	402.573
STM14_1549	yeaL	putative inner membrane protein	4	50.834		4	78.9273		4	59.2365
STM14_1550	-	conserved hypothetical protein	0	0		1	5.05944		1	1.76825
STM14_1551	-	putative inner membrane protein	3	43.6363		3	75.3857		3	41.554
STM14_1552	yeaK	putative cytoplasmic protein	6	139.456		5	132.557		5	161.206
STM14_1553	yeaJ	putative methyl-accepting chemotaxis protein	27	995.987		26	1049.83		26	1006.43
STM14_1554	-	hypothetical protein	0	0		0	0		0	0
STM14_1555	-	salivary secreted protein	0	0		0	0		0	0
STM14_1556	yeaH	hypothetical protein	17	914.113		15	889.45		18	958.099
STM14_1557	-	hypothetical protein	1	255.97		1	248.925		2	197.75
STM14_1558	yeaG	putative serine protein kinase	31	1378.82		31	1346.32		34	1349.77
STM14_1559	-	hypothetical protein	5	77.3757		3	116.873		5	121.715
STM14_1560	mipA	MltA-interacting protein A	17	731.02		14	728.56		15	728.816
STM14_1561	-	arylsulfatase regulator	22	1134.54		22	1120.67		23	1047.1
STM14_1562	-	putative aldehyde reductase	11	807.946		12	757.905		12	786.578
STM14_1563	yeaD	aldose 1-epimerase	11	393.177		10	348.596		10	328.306
STM14_1564	-	hypothetical protein	4	140.356		4	123.956		4	160.911
STM14_1565	gapA	glyceraldehyde-3-phosphate dehydrogenase	1	25.1921		1	38.4518		1	23.282
STM14_1566	-	hypothetical protein	0	0		0	0		0	0
STM14_1567	yeaA	methionine sulfoxide reductase B	5	94.4703		5	129.522		6	129.083
STM14_1568	yeaC	putative cytoplasmic protein	4	116.963		4	73.3619		4	92.5386
STM14_1569	-	hypothetical protein	0	0		0	0		0	0
STM14_1570	pncA	nicotinamidase/pyrazinamidase	13	1224.52		13	1219.83		13	1225.99
STM14_1571	ansA	cytoplasmic asparaginase I	21	967.196		20	1062.48		23	999.653
STM14_1572	-	hypothetical protein	2	132.708		2	145.206		2	131.735
STM14_1573	sppA	protease 4	21	761.161		20	743.232		23	741.783
STM14_1574	ydjA	hypothetical protein	5	284.761		5	336.959		4	279.679
STM14_1575	selD	selenophosphate synthetase	8	358.537		7	291.424		7	262.291
STM14_1576	topB	DNA topoisomerase III	17	1015.78		17	958.765		17	990.812
STM14_1577	gdhA	glutamate dehydrogenase	14	559.174		13	472.552		14	452.378
STM14_1578	-	putative periplasmic protein	1	1.79943		1	3.54161		1	1.76825
STM14_1579	-	pyrimidine (deoxy)nucleoside triphosphate pyrophosphohydrolase	4	28.791		3	22.2616		3	28.8815
STM14_1580	xthA	exonuclease III	3	112.465		5	116.367		5	120.831
STM14_1581	-	conserved hypothetical protein	0	0		0	0		0	0
STM14_1582	argD_1	bifunctional succinylornithine transaminase/acetylornithine transaminase	16	1439.1		17	1479.38		17	1376
STM14_1583	astA	arginine succinyltransferase	13	868.677		13	706.298		13	819.586
STM14_1584	astD	succinylglutamic semialdehyde dehydrogenase	18	817.843		15	819.124		19	799.546
STM14_1585	astB	succinylarginine dihydrolase	9	156.101		8	199.342		10	188.319
STM14_1586	astE	succinylglutamate desuccinylase	11	280.712		9	274.222		10	306.497
STM14_1587	-	hypothetical protein	2	85.0233		2	39.9696		2	37.4281
STM14_1588	spy	periplasmic protein	7	196.138		7	153.301		7	166.511
STM14_1589	-	nucleotide excision repair endonuclease	12	447.16		13	444.725		12	455.325
STM14_1590	nadE	NAD synthetase	1	152.502		1	165.444		2	141.755
STM14_1591	-	hypothetical protein	3	170.496		3	138.629		3	148.239
STM14_1592	osmE	DNA-binding transcriptional activator OsmE	6	290.159		5	259.044		6	201.286
STM14_1593	-	hypothetical protein	3	331.096		3	276.752		3	324.475
STM14_1594	celA	N,N'-diacetylchitobiose-specific PTS system transporter subunit IIB	5	340.993		5	340.501		6	357.482
STM14_1595	celB	N,N'-diacetylchitobiose-specific PTS system transporter subunit IIC	24	1004.53		24	776.119		25	987.275
STM14_1596	celC	N,N'-diacetylchitobiose-specific PTS system transporter subunit IIA	3	61.6306		2	72.856		2	77.2138
STM14_1597	celD	DNA-binding transcriptional regulator ChbR	11	664.891		11	579.306		13	579.987
STM14_1598	celF	phospho-beta-glucosidase/cellobiose-6-phosphate hydrolase	16	726.522		18	815.582		18	845.815
STM14_1599	celG	hypothetical protein	10	478.2		10	523.147		10	491.575
STM14_1600	katE	hydroperoxidase II	32	1353.62		32	1345.81		31	1452.62
STM14_1601	-	hypothetical protein	1	8.54732		1	2.02378		1	4.12593
STM14_1602	-	hypothetical protein	4	126.86		4	151.277		4	135.861
STM14_1603	cedA	cell division modulator	3	278.463		3	261.573		3	262.291
STM14_1604	ydjN	kinase/transporter-like protein	14	677.937		14	736.149		16	699.934
STM14_1605	ydjM	hypothetical protein	8	287.91		6	213.003		9	298.246
STM14_1606	yniC	2-deoxyglucose-6-phosphatase	7	171.846		7	241.841		8	223.389
STM14_1607	yniB	putative regulatory protein	9	245.623		9	220.086		10	229.578
STM14_1608	-	putative cytoplasmic protein	12	421.518		10	373.387		13	374.575
STM14_1609	ydiZ	putative cytoplasmic protein	6	242.474		6	273.21		6	245.198
STM14_1610	pfkB	6-phosphofructokinase 2	16	1173.68		16	949.658		17	1039.44
STM14_1611	ydiY	putative outer membrane protein	20	724.722		19	697.697		22	766.833
STM14_1612	-	putative outer membrane protein	18	738.218		17	845.433		19	835.5
STM14_1613	-	putative inner membrane protein	2	46.7853		2	45.535		2	55.4053
STM14_1614	-	putative DNA/RNA non-specific endonuclease	17	717.525		17	744.244		19	655.433
STM14_1615	-	hypothetical protein	5	135.407		4	110.296		5	123.188
STM14_1616	rfc	O-antigen polymerase	12	298.256		12	351.125		12	343.336
STM14_1617	-	hypothetical protein	8	880.373		9	847.963		8	742.667
STM14_1618	-	hypothetical protein	2	56.6822		2	82.9749		2	69.5513
STM14_1619	thrS	threonyl-tRNA synthetase	0	0		0	0		0	0
STM14_1620	infC	translation initiation factor IF-3	0	0		0	0		0	0
STM14_1621	rpmI	50S ribosomal protein L35	0	0		0	0		0	0
STM14_1622	rplT	50S ribosomal protein L20	0	0		0	0		0	0
STM14_1623	-	hypothetical protein	0	0		0	0		0	0
STM14_1624	pheS	phenylalanyl-tRNA synthetase subunit alpha	0	0		0	0		0	0
STM14_1625	pheT	phenylalanyl-tRNA synthetase subunit beta	0	0		0	0		0	0
STM14_1626	ihfA	integration host factor subunit alpha	4	195.689		5	200.354		4	227.515
STM14_1627	btuC	vtamin B12-transporter permease	8	484.048		6	487.224		8	477.429
STM14_1628	btuE	putative glutathione peroxidase	6	341.443		7	362.762		7	300.603
STM14_1629	btuD	vitamin B12-transporter ATPase	8	603.261		9	650.139		9	588.829
STM14_1630	nlpC	lipoprotein	5	70.178		4	94.1057		5	105.801
STM14_1631	-	hypothetical protein	1	22.4929		1	15.6843		1	32.7127
STM14_1632	ydiV	hypothetical protein	6	286.56		6	317.733		6	310.623
STM14_1633	ydiU	hypothetical protein	22	674.788		24	598.026		22	606.511
STM14_1634	ydiE	hypothetical protein	2	144.855		2	99.1651		2	82.5185
STM14_1635	aroH	phospho-2-dehydro-3-deoxyheptonate aldolase	16	661.742		14	586.39		16	668.99
STM14_1636	-	hypothetical protein	0	0		0	0		0	0
STM14_1637	ydiA	hypothetical protein	13	619.006		12	517.581		14	514.267
STM14_1638	-	hypothetical protein	4	130.909		4	110.802		4	138.219
STM14_1639	pps	phosphoenolpyruvate synthase	19	975.744		21	949.658		21	903.283
STM14_1640	ydiD	short chain acyl-CoA synthetase	26	917.262		25	907.158		28	898.568
STM14_1641	ydiT	putative ferredoxin	4	179.044		4	158.361		4	135.271
STM14_1642	ydiS	hypothetical protein	24	915.013		26	1019.98		27	963.109
STM14_1643	ydiR	electron transfer flavoprotein subunit YdiR	18	1301.89		19	1172.27		18	1224.81
STM14_1644	ydiQ	putative electron transfer flavoprotein YdiQ	3	52.1836		4	62.2312		4	52.4582
STM14_1645	-	hypothetical protein	2	78.2754		2	102.201		2	85.7603
STM14_1646	ydiP	putative transcriptional regulator	18	720.224		18	764.988		19	739.425
STM14_1647	ydiO	putative acyl-CoA dehydrogenase	17	620.805		20	615.734		21	654.549
STM14_1648	ydiF	putative acetyl-CoA/acetoacetyl-CoA transferase beta subunit	24	844.385		21	793.321		27	870.276
STM14_1649	aroD	3-dehydroquinate dehydratase	9	198.838		10	213.003		9	196.866
STM14_1650	aroE_1	quinate/shikimate dehydrogenase	9	646.897		9	587.401		9	610.932
STM14_1651	ydiN	putative transport protein	19	1040.97		16	973.437		18	936.88
STM14_1652	-	hypothetical protein	2	87.7224		2	86.5165		3	74.2667
STM14_1653	-	hypothetical protein	1	9.44703		1	2.02378		1	2.65238
STM14_1654	ydiM	putative transport protein	25	1163.78		25	1177.33		26	1042.98
STM14_1655	ydiL	putative cytoplasmic protein	4	48.5847		4	70.8322		4	51.5741
STM14_1657	ydiK	putative inner membrane protein	11	278.912		12	240.83		12	304.729
STM14_1658	-	hypothetical protein	2	107.966		2	105.742		2	103.443
STM14_1659	ydiJ	putative oxidase	45	1693.27		44	1672.65		49	1663.34
STM14_1660	-	hypothetical protein	4	362.586		3	289.906		4	355.419
STM14_1661	ydiH	putative cytoplasmic protein	6	372.933		6	382.494		6	412.298
STM14_1662	-	putative Na+-dicarboxylate symporter	18	577.169		17	619.276		19	701.408
STM14_1663	sufA	iron-sulfur cluster assembly scaffold protein	6	257.769		5	279.787		5	315.044
STM14_1664	sufB	cysteine desulfurase activator complex subunit SufB	19	1119.25		17	888.944		18	994.643
STM14_1665	sufC	cysteine desulfurase ATPase component	4	140.806		4	132.557		4	114.937
STM14_1666	sufD	cysteine desulfurase activator complex subunit SufD	16	1199.77		14	1313.43		16	1182.37
STM14_1667	sufS	selenocysteine lyase	14	591.564		15	555.021		14	625.373
STM14_1668	ynhA	cysteine desufuration protein SufE	8	472.801		8	452.314		8	457.683
STM14_1669	ynhG	hypothetical protein	15	430.065		15	372.375		16	451.494
STM14_1670	lppB	putative methyl-accepting chemotaxis protein	7	154.302		6	170.503		6	100.496
STM14_1671	lpp	murein lipoprotein	4	355.388		4	241.841		4	241.072
STM14_1672	pykF	pyruvate kinase	12	287.91		13	279.281		13	307.382
STM14_1673	orf48	putative amino acid permease	27	1400.41		28	1339.74		29	1431.4
STM14_1674	orf32	putative proline iminopeptidase	11	417.469		8	315.709		10	348.936
STM14_1675	orf245	putative cytoplasmic protein	5	116.064		7	174.551		5	137.629
STM14_1676	orf408	putative regulatory protein	13	495.744		14	436.124		13	489.512
STM14_1677	ttrA	tetrathionate reductase complex subunit A	27	1518.72		26	1457.12		27	1459.1
STM14_1678	ttrC	tetrathionate reductase complex subunit C	15	658.593		14	646.091		14	646.297
STM14_1679	ttrB	tetrathionate reductase complex subunit B	6	232.127		7	173.539		6	254.334
STM14_1680	ttrS	sensory histidine kinase	19	777.806		18	821.654		19	734.12
STM14_1681	ttrR	response regulator	11	693.232		10	645.079		12	548.454
STM14_1682	orf70	hypothetical protein	5	278.912		5	267.645		5	260.228
STM14_1683	orf319	putative inner membrane protein	14	538.931		14	602.074		14	618.889
STM14_1684	orf242	putative regulatory protein	9	329.746		8	326.334		8	321.528
STM14_1685	-	hypothetical protein	5	120.562		4	111.308		5	123.778
STM14_1686	ssrB	transcriptional activator	15	1130.49		15	1072.1		14	1055.65
STM14_1687	ssrA	sensor kinase	40	1525.47		41	1551.23		44	1472.66
STM14_1688	ssaB	secreted effector protein	6	53.983		4	25.2972		6	45.6799
STM14_1689	ssaC	outer membrane secretin precursor	16	877.224		16	880.343		15	745.909
STM14_1690	ssaD	virulence protein	19	485.398		19	466.481		17	506.605
STM14_1691	ssaE	secretion system effector	3	37.7881		2	28.8388		3	33.5968
STM14_1692	-	hypothetical protein	0	0		0	0		0	0
STM14_1693	-	secretion system chaperone protein	6	139.906		5	198.33		6	122.894
STM14_1694	-	translocation machinery component	13	599.212		13	634.454		13	598.849
STM14_1695	sscA	secretion system chaparone	9	472.352		10	381.482		9	364.85
STM14_1696	sseC	translocation machinery component	34	1288.4		33	1264.86		35	1159.39
STM14_1697	sseD	translocation machinery component	10	385.979		10	444.219		11	420.255
STM14_1698	sseE	secreted effector protein	7	255.97		8	325.322		10	264.649
STM14_1699	sscB	secretion system chaparone	5	180.393		6	173.539		6	182.425
STM14_1700	sseF	secreted effector protein	12	1044.57		15	1201.62		13	1086.59
STM14_1701	sseG	secreted effector protein	16	637.9		16	657.728		17	596.786
STM14_1702	ssaG	type III secretion system apparatus protein	1	24.2924		1	9.107		1	3.53651
STM14_1703	ssaH	type III secretion system apparatus protein	1	8.99717		1	27.8269		3	15.9143
STM14_1704	ssaI	type III secretion system apparatus protein	1	8.09746		1	8.09511		1	22.6926
STM14_1705	ssaJ	needle complex inner membrane lipoprotein	10	367.984		9	370.857		9	387.248
STM14_1706	-	putative cytoplasmic protein	5	210.084		5	239.312		5	266.712
STM14_1707	ssaK	type III secretion system apparatus protein	8	262.268		7	279.787		8	240.777
STM14_1708	ssaL	type III secretion system apparatus protein	15	711.676		15	647.609		13	660.443
STM14_1709	ssaM	type III secretion system apparatus protein	8	256.869		9	289.906		9	290.288
STM14_1710	ssaV	secretion system apparatus protein SsaV	46	1706.31		43	1740.95		49	1656.85
STM14_1711	ssaN	type III secretion system ATPase	20	950.102		18	868.201		20	868.802
STM14_1712	ssaO	type III secretion system apparatus protein	6	70.178		5	72.856		6	81.045
STM14_1713	ssaP	type III secretion system apparatus protein	10	464.704		8	570.705		9	513.383
STM14_1714	ssaQ	type III secretion system protein	19	331.546		19	362.256		20	365.734
STM14_1715	ssaR	type III secretion system protein	2	51.7338		2	87.5284		2	84.2868
STM14_1716	ssaS	type III secretion system apparatus protein	2	39.1377		1	40.9815		1	23.282
STM14_1717	ssaT	type III secretion system apparatus protein	5	209.184		5	171.009		5	180.067
STM14_1718	ssaU	secretion system apparatus protein SsaU	10	436.813		12	482.671		13	466.524
STM14_1719	-	hypothetical protein	3	127.31		3	101.189		3	93.1281
STM14_1722	ydhE	multidrug efflux protein	25	1011.73		27	977.991		27	949.258
STM14_1723	ribE	riboflavin synthase subunit alpha	2	9.89689		1	7.58917		1	13.5566
STM14_1724	cfa	cyclopropane fatty acyl phospholipid synthase	24	1224.07		26	1265.87		28	1220.1
STM14_1725	ydhC	inner membrane transport protein YdhC	13	798.949		14	922.843		13	790.41
STM14_1726	ydhB	putative DNA-binding transcriptional regulator	3	121.912		5	154.819		4	121.42
STM14_1727	purR	DNA-binding transcriptional repressor PurR	11	477.3		12	562.104		11	497.764
STM14_1728	-	hypothetical protein	5	217.732		5	267.645		5	270.248
STM14_1729	sodB	superoxide dismutase	8	649.146		8	626.359		8	656.022
STM14_1730	ydhO	putative cell wall-associated hydrolase	11	474.601		11	441.689		11	456.504
STM14_1731	ydhD	hypothetical protein	3	83.6737		4	102.201		4	109.926
STM14_1732	rnt	ribonuclease T	7	159.7		7	154.313		6	197.455
STM14_1733	gloA	glyoxalase I	6	142.605		5	184.67		6	144.702
STM14_1734	nemA	N-ethylmaleimide reductase	13	913.663		12	885.403		15	903.283
STM14_1735	ydhM	putative transcriptional repressor	9	518.237		7	529.218		9	411.709
STM14_1736	ydhL	putative oxidoreductase	4	150.703		4	108.272		4	122.304
STM14_1737	ydhF	putative aldo/keto reductase	13	715.725		14	701.745		14	693.156
STM14_1738	sodC_2	superoxide dismutase	4	194.339		5	167.468		4	142.639
STM14_1739	-	putative inner membrane protein	29	1470.59		29	1320.51		29	1366.86
STM14_1740	ydhJ	putative multidrug resistance efflux pump	19	1158.84		20	1235.01		20	1105.45
STM14_1741	ydhI	putative inner membrane protein	3	59.3813		3	48.0647		3	53.9318
STM14_1742	slyA	transcriptional regulator SlyA	3	35.089		2	25.8032		3	38.3122
STM14_1743	slyB	putative outer membrane lipoprotein	7	395.876		7	316.721		8	390.49
STM14_1744	anmK	anhydro-N-acetylmuramic acid kinase	11	607.309		11	634.96		11	599.733
STM14_1745	mliC	lysozyme inhibitor	9	666.241		8	643.561		9	616.531
STM14_1746	pdxH	pyridoxamine 5'-phosphate oxidase	5	22.0431		5	33.3923		6	31.2392
STM14_1747	tyrS	tyrosyl-tRNA synthetase	0	0		0	0		0	0
STM14_1748	pdxY	pyridoxamine kinase	10	396.775		8	420.946		12	377.817
STM14_1749	gst	glutathionine S-transferase	12	506.991		11	539.337		13	464.167
STM14_1750	tppB	putative tripeptide transporter permease	28	1976.23		31	1970.15		29	2122.2
STM14_1751	-	hypothetical protein	0	0		0	0		0	0
STM14_1752	nth	endonuclease III	9	542.08		8	487.224		8	440.59
STM14_1753	ydgQ	SoxR-reducing system protein RsxE	13	349.09		11	390.589		12	315.339
STM14_1754	ydgP	electron transport complex protein RnfG	6	150.253		7	126.486		7	116.705
STM14_1755	rnfD	electron transport complex protein RnfD	9	364.386		9	282.317		10	328.895
STM14_1756	-	electron transport complex protein RnfC	21	764.76		19	874.778		18	786.578
STM14_1757	ydgM	electron transport complex protein RnfB	6	434.564		6	443.713		6	405.52
STM14_1758	-	Na(+)-translocating NADH-quinone reductase subunit E	9	409.821		8	390.083		9	389.311
STM14_1759	ydgK	putative inner membrane protein	9	421.967		9	476.6		11	500.416
STM14_1760	ydgT	oriC-binding nucleoid-associated protein	5	197.938		6	259.549		5	220.442
STM14_1761	-	hypothetical protein	8	267.216		9	300.531		7	226.926
STM14_1762	ydgJ	putative oxidoreductase	13	546.578		13	487.224		15	527.235
STM14_1763	add	adenosine deaminase	12	441.761		12	421.452		12	475.071
STM14_1764	-	hypothetical protein	8	215.482		8	143.182		8	122.599
STM14_1767	-	hypothetical protein	0	0		0	0		0	0
STM14_1768	ydgA	putative periplasmic protein	14	467.853		15	487.73		15	399.92
STM14_1769	manA	mannose-6-phosphate isomerase	14	563.223		11	557.551		15	551.695
STM14_1770	fumA	fumarase A	29	1364.42		28	1355.43		30	1288.76
STM14_1771	-	fumarase A	2	21.1434		2	16.6962		2	12.3778
STM14_1772	fumC	fumarate hydratase	16	544.779		16	552.997		18	609.753
STM14_1773	tus	DNA replication terminus site-binding protein	13	338.744		13	356.691		13	325.359
STM14_1774	rstB	sensor protein RstB	11	497.994		12	536.807		11	478.902
STM14_1775	-	putative periplasmic protein	19	686.934		16	786.238		19	678.126
STM14_1776	-	outer membrane protein	4	138.107		3	129.016		3	129.377
STM14_1777	ompN	outer membrane protein N precursor	27	979.792		27	967.366		27	931.281
STM14_1779	rstA	DNA-binding transcriptional regulator RstA	15	805.697		14	804.958		15	824.301
STM14_1780	ydgC	putative inner membrane protein	7	206.935		5	197.318		7	244.609
STM14_1781	ydgI	putative amino acid transporter	22	917.712		23	1046.8		22	914.188
STM14_1782	-	putative amino acid permease	0	0		0	0		0	0
STM14_1783	-	hypothetical protein	3	43.6363		2	41.9934		3	28.2921
STM14_1784	-	hypothetical protein	0	0		0	0		0	0
STM14_1785	ydgH	putative periplasmic protein	21	1259.6		22	1252.72		23	1266.07
STM14_1786	-	hypothetical protein	1	125.511		1	91.5759		1	100.496
STM14_1787	pntA	NAD(P) transhydrogenase subunit alpha	20	603.261		17	590.437		17	534.897
STM14_1788	pntB	pyridine nucleotide transhydrogenase	14	450.309		11	520.617		14	495.995
STM14_1789	tqsA	putative transport protein	23	908.715		23	951.176		25	828.132
STM14_1790	-	hypothetical protein	4	86.3729		4	111.308		4	89.8863
STM14_1791	ydgF	multidrug efflux system protein MdtJ	5	94.9202		5	136.099		4	126.135
STM14_1792	ydgE	multidrug efflux system protein MdtI	2	83.6737		2	93.5997		2	57.4683
STM14_1793	-	putative protease	8	362.586		7	395.143		8	339.505
STM14_1794	-	hypothetical protein	6	249.672		7	227.169		6	193.919
STM14_1795	-	acid shock protein precursor	5	98.0692		4	92.5878		5	86.3498
STM14_1796	-	hypothetical protein	6	198.838		5	173.033		5	145.881
STM14_1797	ynfM	putative transport protein	23	867.328		20	828.231		23	841.394
STM14_1798	ynfL	putative transcriptional regulator	11	297.357		10	265.115		11	266.417
STM14_1799	mlc	pts operon transcriptional repressor	17	763.41		17	765.494		20	671.937
STM14_1800	bioD_2	putative dithiobiotin synthetase	8	703.129		7	663.799		9	671.642
STM14_1801	-	putative voltage-gated ClC-type chloride channel ClcB	26	1125.55		25	1048.82		25	1162.04
STM14_1802	-	proline/glycine betaine transport system	15	432.314		12	390.589		15	391.963
STM14_1803	-	putative ABC transporter permease component	9	999.136		8	921.831		9	921.261
STM14_1804	-	putative ABC transporter periplasmic component	10	356.738		11	259.044		12	326.243
STM14_1805	-	putative transport system permease component	14	547.928		13	627.877		12	554.642
STM14_1806	ynfI	twin-argninine leader-binding protein DmsD	8	649.596		8	522.135		8	564.368
STM14_1807	-	putative dimethylsulfoxide reductase	11	522.736		11	529.218		12	491.869
STM14_1808	-	putative dimethyl sulphoxide reductase	4	154.302		5	109.284		5	149.712
STM14_1809	-	putative dimethyl sulphoxide reductase	50	2672.61		51	2666.83		51	2500.31
STM14_1810	-	putative dimethyl sulphoxide reductase subunit A	1	31.94		1	22.7675		1	33.3021
STM14_1811	-	putative dimethyl sulphoxide reductase chain A1	37	1449.44		37	1538.07		38	1433.46
STM14_1812	ynfD	putative outer membrane protein	7	367.535		5	346.572		5	333.611
STM14_1813	ynfC	hypothetical protein	14	513.739		15	401.214		16	519.572
STM14_1814	speG	spermidine N1-acetyltransferase	12	782.304		11	740.703		12	778.032
STM14_1815	ynfB	hypothetical protein	5	184.892		5	142.676		6	169.752
STM14_1816	-	hypothetical protein	6	292.408		6	320.263		6	186.256
STM14_1817	ynfA	hypothetical protein	6	821.442		8	597.014		6	591.186
STM14_1818	rspA	putative dehydratase	19	568.172		17	637.996		17	554.642
STM14_1819	rspB	putative dehydrogenase	13	548.378		12	503.921		12	434.401
STM14_1821	-	putative membrane transport protein	1	138.556		1	93.0938		1	100.496
STM14_1822	ydfI	putative mannitol dehydrogenase	24	786.803		23	800.404		25	864.087
STM14_1823	ydfZ	putative cytoplasmic protein	2	140.356		2	167.974		2	152.954
STM14_1824	ydfH	putative regulatory protein	10	410.271		11	392.107		10	353.946
STM14_1825	ydfG	3-hydroxy acid dehydrogenase	10	356.288		11	378.952		11	398.741
STM14_1826	dcp	dipeptidyl carboxypeptidase II	33	1823.28		30	1562.36		31	1679.84
STM14_1827	-	hypothetical protein	1	28.791		1	29.3448		1	26.8185
STM14_1828	-	peptidyl-dipeptidase dcp	1	24.2924		1	10.1189		1	12.6725
STM14_1829	-	putative cytoplasmic protein	1	58.4816		1	66.2787		1	81.6344
STM14_1830	ydeJ	competence damage-inducible protein A	5	139.006		5	184.67		5	142.934
STM14_1831	-	hypothetical protein	2	34.6391		2	18.7199		2	24.1661
STM14_1832	ydeI	hypothetical protein	5	139.006		5	127.498		5	111.105
STM14_1833	-	conserved hypothetical protein	1	3.14901		1	3.03567		1	6.4836
STM14_1834	ydeE	putative MFS-type transporter YdeE	16	606.41		13	728.56		16	647.771
STM14_1835	ydeD	O-acetylserine/cysteine export protein	22	1177.28		21	1113.08		23	1095.14
STM14_1836	marB	hypothetical protein	3	116.513		2	96.6354		3	128.493
STM14_1837	marA	DNA-binding transcriptional activator MarA	13	794.001		13	780.672		13	794.241
STM14_1838	marR	DNA-binding transcriptional repressor MarR	7	532.183		7	492.284		8	547.864
STM14_1839	marC	multiple drug resistance protein MarC	9	263.167		7	315.709		9	241.367
STM14_1840	ydeA	sugar efflux transporter	23	1244.76		21	1219.83		20	1121.37
STM14_1841	yneJ	putative transcriptional regulator	14	1394.11		13	1186.95		14	1101.03
STM14_1842	yneI	putative succinate-semialdehyde dehydrogenase	11	719.324		10	594.991		12	586.766
STM14_1843	yneH	glutaminase	11	479.1		9	523.652		11	481.555
STM14_1844	yneG	putative cytoplasmic protein	6	349.54		6	295.977		6	324.18
STM14_1845	-	putative inner membrane protein	16	578.518		16	622.818		18	610.342
STM14_1846	-	putative outer membrane protein	3	59.3813		4	131.04		3	96.3699
STM14_1847	-	putative inner membrane protein	6	125.511		5	119.403		6	76.6244
STM14_1848	-	putative outer membrane protein	24	739.118		22	955.729		26	797.777
STM14_1849	-	putative hydrogenase	5	231.227		7	202.378		5	264.649
STM14_1850	-	putative dehydrogenase protein	14	407.572		15	506.956		15	439.117
STM14_1851	-	putative hydrogenase	24	1206.07		23	1025.55		25	1074.8
STM14_1852	-	putative hydrogenase	4	176.794		5	200.86		5	205.412
STM14_1853	-	putative hydrogenase protein	1	55.3326		2	51.6063		2	91.9492
STM14_1854	-	putative hydrogenase maturation protease	5	93.5706		5	114.343		5	104.327
STM14_1855	-	putative Ni/Fe hydrogenase 1 b-type cytochrome subunit	13	756.212		13	809.511		14	706.418
STM14_1856	-	putative hydrogenase-1 large subunit	24	955.95		22	1021.5		24	1000.54
STM14_1857	-	putative hydrogenase-1 small subunit	16	605.51		14	643.055		16	653.665
STM14_1858	-	hypothetical protein	2	34.1893		2	33.3923		2	33.3021
STM14_1859	-	putative hydrolase	19	663.991		20	705.287		20	627.73
STM14_1860	-	putative regulatory protein	19	514.188		18	484.695		20	555.821
STM14_1861	-	putative zinc-binding dehydrogenase	21	856.981		22	872.754		25	1005.55
STM14_1862	-	putative transport protein	19	677.487		17	533.771		20	646.297
STM14_1863	pqaA	PhoPQ-regulated protein	16	362.586		16	357.703		18	372.218
STM14_1864	-	putative multidrug efflux protein	25	1143.54		27	1142.42		28	1209.19
STM14_1865	-	hypothetical protein	27	1997.37		25	2052.11		25	1829.55
STM14_1866	-	putative transcriptional regulator	4	76.0261		3	73.8679		3	57.763
STM14_1867	-	hypothetical protein	6	125.511		7	125.474		5	96.3699
STM14_1868	-	putative S-adenosylmethionine/tRNA-ribosyltransferase-isomerase	12	382.38		13	485.707		13	394.321
STM14_1869	-	putative translation initiation inhibitor	9	475.501		9	606.627		9	488.922
STM14_1870	-	putative cytoplasmic protein	7	204.686		7	188.211		7	207.18
STM14_1871	-	putative cytoplasmic protein	3	259.568		3	245.383		3	236.062
STM14_1872	-	putative phage-related secreted protein	1	14.8453		2	20.7437		2	22.3979
STM14_1873	-	hypothetical protein	7	355.838		6	268.656		7	278.795
STM14_1874	-	putative cytoplasmic protein	18	574.919		17	641.538		18	589.123
STM14_1876	-	hypothetical protein	2	69.2782		2	43.0053		2	36.5439
STM14_1877	-	putative coiled-coil protein	7	150.253		8	144.7		8	142.344
STM14_1878	-	putative transcriptional regulator	17	628.003		17	574.247		17	498.058
STM14_1879	-	putative Na+/H+ antiporter	28	1139.49		26	1225.4		26	1217.15
STM14_1880	-	putative aminotransferase	12	866.878		15	834.302		14	783.631
STM14_1881	-	putative glycosyl hydrolase	44	1491.28		39	1366.05		43	1632.1
STM14_1882	-	putative glycosyl hydrolase	38	1578.55		37	1616.49		41	1711.96
STM14_1883	-	putative alpha amylase	23	991.039		25	1155.58		25	921.555
STM14_1884	-	putative lipoprotein	18	553.326		19	500.885		19	587.06
STM14_1885	hdeB	acid-resistance protein	6	274.864		6	350.619		6	328.895
STM14_1886	osmC	putative envelope protein	7	206.485		6	174.045		6	150.891
STM14_1887	yddX	biofilm-dependent modulation protein	3	60.2811		2	60.2074		2	73.6773
STM14_1888	rpsV	30S ribosomal subunit S22	4	106.617		3	110.802		4	139.987
STM14_1889	sfcA	malate dehydrogenase	27	1353.62		25	1423.73		27	1514.8
STM14_1890	-	hypothetical protein	1	13.0459		2	17.2021		3	40.6699
STM14_1891	adhP	alcohol dehydrogenase	17	870.926		16	851.504		17	742.667
STM14_1892	fdnI	formate dehydrogenase-N subunit gamma	17	1250.61		15	1294.71		17	1251.63
STM14_1893	fdnH	formate dehydrogenase-N beta subunit	12	571.77		13	508.98		12	571.146
STM14_1894	fdnG	formate dehydorgenase-N alpha subunit	52	1671.23		47	1699.47		51	1629.45
STM14_1895	-	hypothetical protein	3	159.25		3	120.921		3	133.798
STM14_1896	yddG	hypothetical protein	13	522.286		12	598.026		14	557.295
STM14_1897	-	hypothetical protein	3	182.193		2	197.318		2	258.755
STM14_1898	nmpC	putative outer membrane porin precursor	22	838.986		23	813.053		24	888.843
STM14_1899	-	putative cytoplasmic protein	7	278.912		8	271.186		7	313.865
STM14_1900	smvA	methyl viologen resistance	19	806.147		20	728.56		22	727.931
STM14_1901	-	putative transcriptional regulator	9	497.544		10	539.337		11	509.257
STM14_1902	-	hypothetical protein	3	95.8199		3	91.07		3	88.118
STM14_1903	narU	nitrate extrusion protein	18	896.568		17	778.143		20	887.958
STM14_1904	-	hypothetical protein	1	8.09746		1	6.57728		1	9.7254
STM14_1905	narZ	nitrate reductase 2 alpha subunit	54	3255.63		52	3135.34		53	3245.63
STM14_1906	narY	nitrate reductase 2 beta subunit	30	1520.97		29	1309.89		29	1363.03
STM14_1907	narW	nitrate reductase 2 delta subunit	4	134.508		4	195.8		5	170.637
STM14_1908	narV	nitrate reductase 2 gamma subunit	13	791.301		13	702.757		14	782.158
STM14_1909	yddE	hypothetical protein	7	535.782		6	517.075		9	504.542
STM14_1910	nhoA	putative arylamine N-acetyltransferase	9	230.328		8	363.774		9	328.895
STM14_1911	-	hypothetical protein	3	60.2811		3	76.3976		4	76.9191
STM14_1912	-	putative cytoplasmic protein	28	1566.86		29	1411.08		28	1534.84
STM14_1913	-	hypothetical protein	5	315.801		5	285.859		5	277.321
STM14_1914	-	hypothetical protein	0	0		0	0		0	0
STM14_1915	-	hypothetical protein	2	32.3898		2	21.2497		2	34.1863
STM14_1916	ansP	L-asparagine transport protein	24	1047.72		21	1073.11		23	1024.41
STM14_1917	-	putative outer membrane lipoprotein	6	280.262		6	308.12		6	291.467
STM14_1918	-	putative periplasmic protein	11	924.46		11	827.725		14	941.006
STM14_1919	-	hypothetical protein	5	126.41		5	202.884		5	171.815
STM14_1920	yncD	putative outer membrane receptor	39	1609.59		37	1760.69		42	1871.4
STM14_1921	yncC	putative DNA-binding transcriptional regulator	9	616.306		10	675.942		9	638.635
STM14_1922	-	hypothetical protein	0	0		0	0		0	0
STM14_1923	-	hypothetical protein	3	116.963		5	206.931		5	129.672
STM14_1924	yncB	putative NADP-dependent oxidoreductase	20	1265		19	1418.16		19	1235.13
STM14_1925	yncA	putative acyltransferase	6	370.234		6	393.625		6	436.169
STM14_1926	ydcZ	putative inner membrane protein	9	496.194		8	448.267		9	471.24
STM14_1927	ydcY	putative cytoplasmic protein	2	131.359		2	100.177		3	137.334
STM14_1928	srfA	putative virulence protein	13	656.794		13	628.383		13	536.37
STM14_1929	srfB	putative virulence protein	45	2737.39		48	2718.95		47	2558.66
STM14_1930	srfC	putative virulence protein	22	1752.65		20	1734.38		24	1438.47
STM14_1931	ydcX	putative inner membrane protein	3	314.901		4	332.911		4	365.439
STM14_1932	-	hypothetical protein	1	5.3983		1	6.07133		0	0
STM14_1933	-	hypothetical protein	2	113.364		2	128.004		2	141.755
STM14_1934	ydcW	gamma-aminobutyraldehyde dehydrogenase	29	2146.28		26	2021.25		29	2077.4
STM14_1935	ydcR	putative regulatory protein	18	776.006		19	903.111		21	821.354
STM14_1936	pdgL	periplasmic dipeptidase precursor	24	1487.23		25	1594.23		26	1503.61
STM14_1937	-	putative inner membrane protein	6	228.078		6	223.627		6	226.337
STM14_1938	ugtL	hypothetical protein	5	186.242		5	177.081		5	229.873
STM14_1939	-	hypothetical protein	1	22.0431		1	44.0172		1	7.66244
STM14_1940	sifB	secreted effector protein	4	38.238		4	35.9221		4	78.982
STM14_1941	yncJ	putative periplasmic protein	2	105.267		3	81.4571		3	132.914
STM14_1942	ydcP	putative collagenase	27	1740.95		25	1706.04		28	1729.94
STM14_1943	ydcN	putative repressor	10	1048.17		10	1029.09		10	866.739
STM14_1944	-	putative benzoate membrane transport protein	15	1049.52		15	1045.79		16	956.92
STM14_1945	-	putative outer membrane lipoprotein	14	1136.34		12	1165.19		14	1169.41
STM14_1946	tehB	tellurite resistance protein TehB	12	311.302		12	303.061		13	264.943
STM14_1947	tehA	potassium-tellurite ethidium and proflavin transporter	15	920.411		16	925.372		16	857.603
STM14_1948	ydcK	putative nucleoside-diphosphate-sugar pyrophosphorylase	17	865.528		17	909.688		17	903.283
STM14_1949	rimL	ribosomal-protein-L7/L12-serine acetyltransferase	17	1033.33		17	1092.33		17	874.107
STM14_1950	-	hypothetical protein	6	54.8828		4	34.9102		6	37.4281
STM14_1951	-	putative cellulase protein	10	473.251		9	432.582		11	428.507
STM14_1952	-	putative PTS system enzymeIIB component	2	97.1695		2	70.3263		2	71.6143
STM14_1953	-	putative PTS system enzyme IIC component	21	1040.52		18	1008.35		23	1196.52
STM14_1954	-	putative nucleoside triphosphatase	11	398.575		10	349.102		11	408.761
STM14_1955	-	putative sugar-specific PTS enzyme II	13	516.888		11	588.413		13	519.572
STM14_1956	-	ribulose-phosphate 3-epimerase	9	442.211		8	384.012		7	406.404
STM14_1957	-	putative transcriptional repressor of sgc operon	13	531.283		13	585.884		14	493.343
STM14_1958	-	cryptic aminoglycoside resistance protein	4	242.024		4	269.668		4	320.643
STM14_1959	-	putative oxidase	17	580.768		14	512.522		16	712.607
STM14_1960	-	putative periplasmic protein	9	147.104		8	254.996		9	215.138
STM14_1961	-	hypothetical protein	0	0		0	0		0	0
STM14_1962	mdoD	glucan biosynthesis protein D	32	2503.01		28	2346.57		33	2294.6
STM14_1963	-	putative carboxylesterase	25	1141.29		22	1109.03		21	1087.48
STM14_1964	-	putative cytoplasmic protein	14	441.761		13	388.059		14	375.754
STM14_1965	ydcI	putative transcriptional regulator	16	740.018		16	728.054		15	696.103
STM14_1966	trg	methyl-accepting chemotaxis protein III	22	819.643		22	873.766		24	793.652
STM14_1967	-	hypothetical protein	3	133.158		3	98.6592		3	137.629
STM14_1968	-	alcohol dehydrogenase class III	16	860.58		17	863.141		17	935.996
STM14_1969	-	putative cytoplasmic protein	2	83.2239		1	44.5231		2	63.3624
STM14_1970	-	putative dipicolinate reductase	2	66.1292		4	57.6777		4	77.8032
STM14_1971	-	putative inner membrane protein	5	111.565		5	174.045		6	124.073
STM14_1972	-	hypothetical protein	0	0		0	0		0	0
STM14_1973	-	hypothetical protein	0	0		0	0		0	0
STM14_1974	sseJ	secreted effector protein	8	226.279		8	259.549		7	236.946
STM14_1975	-	putative inner membrane protein	5	277.563		4	369.845		6	241.661
STM14_1976	-	hypothetical protein	0	0		0	0		0	0
STM14_1977	-	putative periplasmic binding protein	11	423.767		9	412.851		11	356.303
STM14_1978	-	putative ABC transporter permease component	4	163.299		3	184.67		4	127.609
STM14_1979	-	putative ABC-type polar amino acid transport system ATPase component	12	532.183		11	537.819		12	425.265
STM14_1980	-	putative ABC-type transport system membrane component	9	201.537		9	205.919		13	226.337
STM14_1981	-	putative inner membrane protein	28	1466.54		25	1351.88		30	1417.26
STM14_1982	-	putative SAM-dependent methyltransferase	17	995.537		14	1064.51		18	1054.17
STM14_1983	cybB	cytochrome b561	12	860.58		13	656.21		13	666.632
STM14_1984	ydcF	putative inner membrane protein	10	135.857		11	159.372		10	165.626
STM14_1985	hrpA	ATP-dependent RNA helicase HrpA	51	2207.01		50	2082.97		54	2245.98
STM14_1986	acpD	azoreductase	6	320.299		7	236.782		6	277.027
STM14_1987	-	putative inner membrane protein	9	497.994		9	463.445		8	447.663
STM14_1988	ydbL	putative periplasmic protein	12	484.498		10	488.742		12	489.217
STM14_1989	ynbE	putative outer membrane lipoprotein	5	142.605		5	163.42		5	195.097
STM14_1990	ydbH	hypothetical protein	37	1699.57		34	1806.22		38	1673.65
STM14_1991	ldhA	D-lactate dehydrogenase	15	650.496		15	626.865		16	736.183
STM14_1992	hslJ	heat-inducible protein	4	178.594		4	225.145		4	212.191
STM14_1993	-	putative cytoplasmic protein	4	146.654		4	143.688		4	149.417
STM14_1994	-	hypothetical protein	6	269.016		6	269.162		7	277.911
STM14_1995	nifJ	putative pyruvate-flavodoxin oxidoreductase	56	2883.59		55	2847.46		57	2795.9
STM14_1996	-	hypothetical protein	5	99.8686		4	79.4333		4	96.3699
STM14_1997	ynaF	putative universal stress protein	8	297.806		7	365.292		8	373.102
STM14_1998	-	putative membrane transporter of cations	11	704.029		13	741.715		13	705.828
STM14_1999	-	Rac prophage; integrase	2	136.307		2	76.3976		2	119.652
STM14_2000	ydaO	C32 tRNA thiolase	14	771.058		15	691.12		14	727.931
STM14_2001	dbpA	ATP-dependent RNA helicase DbpA	15	850.233		12	674.93		15	829.311
STM14_2002	zntB	zinc transporter	20	982.491		20	890.968		21	923.618
STM14_2003	-	putative methyl-accepting chemotaxis protein	23	1313.59		22	1268.91		23	1159.68
STM14_2004	-	conserved hypothetical protein	4	311.752		5	342.018		5	320.938
STM14_2005	ydaL	hypothetical protein	6	648.696		6	593.473		7	645.708
STM14_2006	ogt	O-6-alkylguanine-DNA:cysteine-protein methyltransferase	11	358.537		10	301.543		10	382.827
STM14_2007	fnr	fumarate/nitrate reduction transcriptional regulator	14	475.501		14	529.724		15	519.277
STM14_2008	ydaA	universal stress protein UspE	18	522.286		18	632.936		18	548.159
STM14_2009	ynaJ	putative inner membrane protein	8	391.377		8	333.417		10	380.175
STM14_2010	ynaI	putative integral membrane protein	14	573.57		14	533.771		15	571.146
STM14_2011	-	putative transcriptional regulator	8	319.4		8	388.059		9	332.432
STM14_2012	-	putative cytoplasmic protein	9	569.971		8	583.86		9	530.182
STM14_2014	-	putative thiol peroxidase	10	347.291		11	379.964		10	309.739
STM14_2015	-	hypothetical protein	16	488.097		15	536.301		17	437.938
STM14_2016	-	invasin-like protein	36	2037.86		35	1976.72		41	2016.1
STM14_2017	-	putative lipoprotein	11	271.715		12	260.055		12	313.276
STM14_2020	-	putative outer membrane lipoprotein	8	488.996		8	480.141		8	491.869
STM14_2021	-	putative regulatory protein	5	247.872		4	184.164		4	205.707
STM14_2022	-	oxidoreductase	5	250.121		5	261.573		5	226.042
STM14_2023	-	putative aldo/keto reductase	19	602.811		18	551.479		22	651.307
STM14_2024	-	hypothetical protein	2	36.4386		2	25.8032		2	31.5339
STM14_2025	-	putative transcriptional regulator	8	401.724		9	411.333		9	331.548
STM14_2026	-	putative 2'-hydroxyisoflavone reductase	12	684.685		11	550.973		13	677.241
STM14_2027	mppA	periplasmic murein tripeptide transport protein	35	1902.9		35	1945.86		34	1810.99
STM14_2028	ycjI	murein peptide amidase A	5	132.708		5	117.885		6	101.675
STM14_2029	ycjG	putative chloromuconate cycloisomerase	13	836.737		13	991.651		14	800.135
STM14_2030	tpx	thiol peroxidase	9	456.157		7	407.791		10	386.953
STM14_2031	-	hypothetical protein	0	0		0	0		0	0
STM14_2032	tnpA_5	transposase	0	0		0	0		0	0
STM14_2033	tyrR	DNA-binding transcriptional regulator TyrR	15	557.375		15	577.789		16	576.746
STM14_2034	ycjF	hypothetical protein	9	304.104		10	299.013		11	277.911
STM14_2035	ycjX	putative ATPase	21	1014.88		21	960.788		21	1039.14
STM14_2036	pspE	thiosulfate:cyanide sulfurtransferase (rhodanese)	12	739.568		11	641.032		12	644.529
STM14_2037	pspD	peripheral inner membrane phage-shock protein	1	11.2465		1	14.6724		1	15.0302
STM14_2038	pspC	DNA-binding transcriptional activator PspC	8	171.396		6	167.468		8	190.971
STM14_2039	pspB	phage shock protein B	1	85.0233		1	67.2906		1	110.516
STM14_2040	pspA	phage shock protein PspA	6	229.878		6	216.038		7	241.661
STM14_2041	pspF	phage shock protein operon transcriptional activator	15	943.804		15	877.814		12	1006.73
STM14_2042	sapA	peptide transport protein	18	336.494		17	387.553		18	370.449
STM14_2043	sapB	peptide transport protein	8	74.2267		6	68.8084		9	72.2037
STM14_2044	sapC	peptide transport protein	10	273.514		11	330.888		10	280.268
STM14_2045	sapD	peptide transport protein	9	165.998		10	241.841		14	221.916
STM14_2046	sapF	peptide transport protein	11	484.048		11	509.992		12	441.474
STM14_2047	-	hypothetical protein	13	607.309		13	598.026		14	640.108
STM14_2048	-	hypothetical protein	4	157.451		3	153.807		4	188.614
STM14_2049	-	hypothetical protein	3	178.144		3	207.437		3	209.538
STM14_2050	-	putative inner membrane protein	9	170.047		8	150.771		8	166.216
STM14_2051	-	hypothetical protein	1	4.04873		1	8.60106		1	3.83122
STM14_2052	ycjE	putative cytoplasmic protein	6	403.973		5	352.643		6	337.442
STM14_2053	fabI	enoyl-(acyl carrier protein) reductase	0	0		0	0		0	0
STM14_2054	-	hypothetical protein	5	157.451		5	172.527		5	156.785
STM14_2055	yciW	putative cytoplasmic protein	23	1315.84		22	1309.89		23	1152.02
STM14_2056	rnb	exoribonuclease II	26	1304.59		23	1210.73		26	1257.82
STM14_2057	-	hypothetical protein	4	266.766		4	264.609		4	239.893
STM14_2058	yciR	RNase II stability modulator	32	1223.17		33	1255.25		34	1403.4
STM14_2059	-	conserved domain protein	5	59.3813		3	47.5588		4	74.5614
STM14_2060	yciT	putative regulatory protein	8	254.17		6	237.794		6	249.324
STM14_2061	-	hypothetical protein	6	251.471		6	273.716		6	282.626
STM14_2062	osmB	lipoprotein	4	1941.59		4	1669.11		3	663.095
STM14_2063	yciH	translation initiation factor Sui1	5	134.958		4	128.51		5	103.738
STM14_2064	pyrF	orotidine 5'-phosphate decarboxylase	7	342.792		8	369.845		8	285.573
STM14_2065	-	hypothetical protein	1	12.596		1	22.2616		1	16.209
STM14_2066	yciM	hypothetical protein	3	101.668		3	65.7728		2	90.181
STM14_2067	yciS	putative inner membrane protein	1	4.94845		2	19.2259		1	10.0201
STM14_2068	pgpB	phosphatidylglycerophosphatase B	8	316.251		8	342.018		8	259.933
STM14_2069	ribA	GTP cyclohydrolase II	2	152.052		2	133.569		2	105.801
STM14_2070	acnA	aconitate hydratase	35	1538.52		36	1522.89		35	1482.09
STM14_2071	-	hypothetical protein	3	145.754		3	126.992		3	157.08
STM14_2072	cysB	transcriptional regulator CysB	19	924.46		20	884.897		20	1000.24
STM14_2073	-	hypothetical protein	6	303.205		7	355.173		6	389.9
STM14_2074	-	hypothetical protein	4	165.098		4	168.985		4	168.279
STM14_2075	topA	DNA topoisomerase I	6	38830.9		6	42032.3		9	78176.3
STM14_2076	-	hypothetical protein	1	122.811		1	87.5284		1	77.5085
STM14_2077	yciN	hypothetical protein	4	203.786		3	275.234		4	178.594
STM14_2078	sohB	putative periplasmic protease	13	439.062		12	382.494		14	497.764
STM14_2079	-	hypothetical protein	3	56.2323		4	46.0409		3	48.0376
STM14_2080	yciK	short chain dehydrogenase	8	337.394		6	316.721		7	297.361
STM14_2081	btuR	cob(I)yrinic acid a,c-diamide adenosyltransferase	13	912.763		12	807.993		14	864.971
STM14_2082	yciL	23S rRNA pseudouridylate synthase B	6	285.21		6	235.77		6	233.115
STM14_2084	trpH	hypothetical protein	8	525.435		8	504.427		9	430.865
STM14_2085	trpL	trp operon leader peptide	1	2.24929		1	4.04756		0	0
STM14_2086	trpE	anthranilate synthase component I	20	808.396		16	900.075		23	968.709
STM14_2087	trpD	bifunctional anthranilate synthase/anthranilate phosphoribosyltransferase	17	626.653		19	742.726		18	679.894
STM14_2088	trpC	bifunctional indole-3-glycerol phosphate synthase/phosphoribosylanthranilate isomerase	17	669.39		20	664.811		18	759.76
STM14_2089	trpB	tryptophan synthase subunit beta	14	1219.57		16	1215.78		16	1264.3
STM14_2090	trpA	tryptophan synthase subunit alpha	7	364.835		8	289.906		8	309.15
STM14_2091	yciG	putative cytoplasmic protein	0	0		0	0		0	0
STM14_2092	yciF	putative cytoplasmic protein	5	173.645		4	158.867		4	178.888
STM14_2093	yciE	putative cytoplasmic protein	6	201.987		6	115.861		7	154.428
STM14_2094	-	putative catalase	17	1117.45		17	1170.25		17	1007.02
STM14_2095	ompW	outer membrane protein W	15	809.746		15	767.518		15	770.959
STM14_2096	-	putative ferredoxin	10	354.039		10	315.709		10	366.323
STM14_2097	yciC	hypothetical protein	16	755.313		16	690.108		17	698.755
STM14_2098	yciB	intracellular septation protein A	14	649.596		12	538.831		13	564.368
STM14_2099	yciA	acyl-CoA thioester hydrolase	8	409.821		8	488.236		8	373.691
STM14_2100	tonB	transport protein TonB	10	176.794		9	141.158		11	119.357
STM14_2101	yciI	YciI-like protein	4	117.413		4	164.938		4	123.778
STM14_2102	-	hypothetical protein	5	110.215		3	38.4518		4	70.7302
STM14_2103	cls	cardiolipin synthetase	25	1340.13		25	1258.28		27	1275.21
STM14_2105	-	putative voltage-gated potassium channel	27	1398.61		28	1506.7		28	1346.82
STM14_2106	oppF	oligopeptide transport protein	17	1161.09		17	983.05		18	991.696
STM14_2107	oppD	oligopeptide transporter ATP-binding component	13	953.7		13	873.26		14	1049.16
STM14_2108	oppC	oligopeptide transport protein	15	577.169		14	572.729		16	509.552
STM14_2109	oppB	oligopeptide transporter permease	14	681.536		13	799.392		15	687.851
STM14_2110	oppA	oligopeptide transport protein	38	2087.34		39	1889.2		41	2002.84
STM14_2111	-	putative inner membrane protein	3	200.187		3	240.83		4	206.886
STM14_2112	ychE	hypothetical protein	9	404.423		10	535.795		9	429.391
STM14_2113	adhE	bifunctional acetaldehyde-CoA/alcohol dehydrogenase	28	1285.7		28	1247.66		29	1309.98
STM14_2114	tdk_2	thymidine kinase	19	1264.1		20	1164.68		20	1241.61
STM14_2115	-	hypothetical protein	5	294.657		5	302.049		5	280.858
STM14_2116	hns	global DNA-binding transcriptional dual regulator H-NS	2	62.9802		2	48.0647		2	57.1736
STM14_2117	-	hypothetical protein	1	7.19774		1	3.03567		1	6.4836
STM14_2118	galU	UTP--glucose-1-phosphate uridylyltransferase subunit GalU	13	171.846		11	187.199		13	188.024
STM14_2119	hnr	response regulator of RpoS	3	8.09746		2	16.1902		4	10.6095
STM14_2120	ychK	hypothetical protein	15	294.208		14	214.52		15	234.883
STM14_2121	ychJ	hypothetical protein	14	28176.4		14	24726.5		14	26459.6
STM14_2122	purU	formyltetrahydrofolate deformylase	12	461.555		13	483.177		13	421.729
STM14_2123	-	hypothetical protein	2	31.0403		1	41.9934		1	33.5968
STM14_2127	-	TPR repeat-containing protein	42	2667.21		43	2632.93		42	2733.43
STM14_2128	-	conserved hypothetical protein	3	112.915		3	87.5284		3	65.1307
STM14_2129	narI	nitrate reductase 1 gamma subunit	9	502.042		8	499.873		8	537.549
STM14_2130	narJ	nitrate reductase 1 delta subunit	5	179.943		6	189.223		6	197.455
STM14_2131	narH	nitrate reductase 1 beta subunit	23	817.843		19	878.32		21	868.508
STM14_2132	narG	nitrate reductase 1 alpha subunit	62	2835.91		55	2872.25		65	2803.57
STM14_2133	-	hypothetical protein	1	3.59887		1	14.6724		1	7.36773
STM14_2134	narK	nitrite extrusion protein	21	693.682		20	644.573		20	606.217
STM14_2135	-	hypothetical protein	4	93.1208		4	81.4571		4	96.9593
STM14_2136	narX	nitrate/nitrite sensor protein NarX	28	1094.96		26	1085.25		29	1014.39
STM14_2137	narL	transcriptional regulator NarL	9	390.927		10	435.618		9	365.734
STM14_2138	ychP	hypothetical protein	24	1281.65		20	1120.67		23	1245.74
STM14_2139	ychN	putative sulfur reduction protein	6	287.46		6	274.728		5	247.556
STM14_2140	chaB	cation transport regulator	5	192.09		4	210.979		5	224.568
STM14_2141	chaA	calcium/sodium:proton antiporter	17	631.152		17	502.403		18	551.401
STM14_2142	kdsA	2-dehydro-3-deoxyphosphooctonate aldolase	0	0		0	0		0	0
STM14_2143	ychA	putative transcriptional regulator	8	257.769		8	284.341		9	303.55
STM14_2144	sirC	putative transcriptional regulator	5	183.992		6	207.437		6	158.553
STM14_2145	hemK	N5-glutamine S-adenosyl-L-methionine-dependent methyltransferase	8	638.349		8	666.329		7	653.959
[truncated: 3,314 more rows]

## Sheet: Anaerobiosis
			Replicate_1			Replicate_2			Replicate_3			log2(FC)	p value	Remarks
Gene ID	Gene	Product	Ins_count	read_count		Ins_count	read_count		Ins_count	read_count
STM14_0001	thrL	thr operon leader peptide	0	0		0	0		1	1.75448		-0.0448571	0.918512
STM14_0002	thrA	bifunctional aspartokinase I/homeserine dehydrogenase I	27	1915.58		27	1850.15		29	1802.1		-0.0636834	0.873786
STM14_0003	thrB	homoserine kinase	10	793.428		10	651.493		12	803.553		-0.128624	0.723417
STM14_0004	thrC	threonine synthase	15	868.811		13	788.096		15	913.584		0.0878186	0.767098
STM14_0005	yaaA	hypothetical protein	11	1079.69		9	1254.2		12	1081.01		0.197754	0.531081
STM14_0006	yaaJ	putative alanine/glycine transport protein	28	2277.71		26	2247.95		26	2226.19		-0.0119043	0.997337
STM14_0007	talB	transaldolase B	14	709.458		10	863.153		15	814.08		-0.00584011	0.988131
STM14_0008	mogA	molybdenum cofactor biosynthesis protein	10	532.928		7	427.824		9	504.789		-0.225235	0.519538
STM14_0009	yaaH	hypothetical protein	7	366.418		7	319.742		7	398.769		-0.17464	0.622648
STM14_0010	htgA	hypothetical protein	11	377.868		9	338.506		9	348.39		0.0267389	0.910249
STM14_0011	yaaI	hypothetical protein	6	377.391		4	410.561		5	354.656		0.13726	0.656561
STM14_0012	-	hypothetical protein	3	235.691		3	220.667		3	234.599		0.0213915	0.922993
STM14_0013	dnaK	molecular chaperone DnaK	6	26.718		4	23.2676		5	12.0307		-3.83155	1.75468e-30	essential
STM14_0014	dnaJ	chaperone protein DnaJ	11	248.573		10	192.145		12	203.52		-1.06563	0.0015342	essential
STM14_0015	-	hypothetical protein	1	3.33975		1	11.2585		1	3.00768		-0.545545	0.108255
STM14_0016	-	putative transcriptional regulator	12	443.232		12	441.334		11	397.766		-0.00144578	0.977603
STM14_0017	-	putative bacteriophage protein	0	0		0	0		0	0		-2.39675	7.71945e-13	essential
STM14_0018	-	hypothetical protein	12	1278.65		12	1222.68		13	1321.88		0.122028	0.689953
STM14_0019	-	hypothetical protein	2	93.99		1	80.3108		3	113.791		0.17586	0.575072
STM14_0020	-	hypothetical protein	0	0		0	0		1	9.52433		-1.8023	7.42173e-08	essential
STM14_0021	-	hypothetical protein	0	0		0	0		0	0		0	0.97414
STM14_0022	-	putative exochitinase	31	2003.37		30	1943.97		35	2112.15		-0.0444693	0.919437
STM14_0023	-	putative hydroxymethyltransferase	53	3161.79		51	3233.45		57	2982.12		0.0410946	0.876158
STM14_0024	-	hypothetical protein	0	0		0	0		0	0		0	0.97414
STM14_0025	-	putative cytoplasmic protein	10	429.873		11	525.398		10	419.822		-0.0280726	0.958611
STM14_0026	-	hypothetical protein	0	0		0	0		0	0		0	0.97414
STM14_0027	-	hypothetical protein	1	213.744		1	246.186		1	245.126		0.249392	0.434539
STM14_0028	bcfA	fimbrial subunit	7	263.84		6	262.699		7	217.305		0.320195	0.320176
STM14_0029	bcfB	fimbrial chaparone	22	1330.17		21	1270.71		22	1489.05		-0.0609009	0.880374
STM14_0030	bcfC	fimbrial usher	61	3608.36		57	3358.04		58	3465.6		0.0026294	0.967843
STM14_0031	bcfD	fimbrial subunit	25	1103.07		23	1215.92		29	1409.85		-0.168921	0.634841
STM14_0032	bcfE	fimbrial subunit	10	509.55		9	617.718		8	509.301		0.115026	0.705513
STM14_0033	bcfF	fimbrial subunit	7	504.779		6	496.876		7	535.368		0.102355	0.733984
STM14_0034	bcfG	fimbrial chaparone	16	903.64		11	957.725		14	948.423		0.059276	0.833318
STM14_0035	bcfH	putative thiol-disulfide isomerase	13	957.076		12	1124.35		13	1047.68		0.168132	0.590999
STM14_0036	-	hypothetical protein	4	672.243		4	749.067		4	653.67		-0.0159797	0.987572
STM14_0037	-	putative transcriptional regulator	2	139.315		2	158.37		3	187.228		0.0695898	0.809226
STM14_0038	-	putative transcriptional regulator	4	295.806		4	287.468		6	338.114		0.181334	0.563913
STM14_0039	-	putative transcriptional regulator	4	140.269		4	123.093		4	189.735		-0.140518	0.696818
STM14_0040	-	hypothetical protein	0	0		0	0		0	0		-1.86352	2.62862e-08	essential
STM14_0041	-	putative arylsulfatase	46	1934.19		43	1973.99		48	2077.81		0.0430298	0.871579
STM14_0042	-	putative 5'-nucleotidase	33	2838.78		33	2688.53		34	2743.76		-0.0626184	0.876307
STM14_0043	-	putative outer membrane/exported protein	12	500.485		12	613.965		15	577.726		-0.0743123	0.848702
STM14_0044	-	putative arylsulfatase	36	2630.77		33	2608.97		37	2733.73		0.0735578	0.800004
STM14_0045	-	putative arylsulfatase regulator	19	1909.86		16	1920.7		19	2047.98		-0.0457119	0.916475
STM14_0046	-	putative cytoplasmic protein	25	1267.67		21	1445.59		25	1452.96		0.0433463	0.87083
STM14_0047	-	putative arylsulfatase	44	2866.46		45	2789.11		46	2935.25		0.0181165	0.930808
STM14_0048	nhaA	pH-dependent sodium/proton antiporter	9	922.247		9	1026.78		10	909.072		0.0561813	0.840579
STM14_0049	nhaR	transcriptional activator NhaR	17	1030.55		17	948.718		18	1160.46		-0.073752	0.850021
STM14_0050	-	putative glycosyl hydrolase	33	2095.45		30	2156.38		30	1994.6		0.108004	0.721243
STM14_0051	-	putative sodium galactoside symporter	18	1154.6		17	1176.89		17	1240.17		-0.0101229	0.998394
STM14_0052	rpsT	30S ribosomal protein S20	1	20.9927		1	9.00682		1	10.2763		-0.155832	0.663118
STM14_0053	yaaY	putative cytoplasmic protein	6	326.818		4	361.023		6	253.147		-0.333769	0.33203
STM14_0054	ribF	bifunctional riboflavin kinase/FMN adenylyltransferase	0	0		0	0		0	0		-1.11799	0.000882971	essential
STM14_0055	ileS	isoleucyl-tRNA synthetase	0	0		0	0		0	0		0	0.97414
STM14_0056	lspA	lipoprotein signal peptidase	1	87.7876		1	82.5625		1	102.763		0.192833	0.540819
STM14_0057	-	hypothetical protein	0	0		0	0		0	0		0	0.97414
STM14_0058	slpA	FKBP-type peptidyl-prolyl cis-trans isomerase	1	51.5275		1	54.7915		2	46.8697		0.8454	0.0101256
STM14_0059	ispH	4-hydroxy-3-methylbut-2-enyl diphosphate reductase	0	0		0	0		0	0		0	0.97414
STM14_0060	-	putative nitrite reductase	32	1971.4		28	2091.83		32	2002.36		-0.0517519	0.902094
STM14_0061	rihC	ribonucleoside hydrolase RihC	16	464.225		13	577.937		15	606.048		-0.156671	0.66129
STM14_0062	-	putative transcriptional regulator	17	1748.12		18	1913.2		17	1802.6		0.142978	0.644195
STM14_0063	-	putative transcriptional regulator	40	2829.72		39	2771.85		42	2778.1		0.0261852	0.911567
STM14_0064	-	putative oxalacetate decarboxylase subunit beta	3	308.211		4	198.901		4	283.474		0.0719194	0.803809
STM14_0065	-	pyruvate carboxylase subunit B	2	43.8938		2	57.0432		2	72.435		0.206712	0.513588
STM14_0066	-	oxaloacetate decarboxylase subunit gamma	2	104.963		2	62.2972		3	79.2023		-0.262639	0.44941
STM14_0067	-	putative citrate-sodium symporter	25	1160.32		26	1377.29		26	1436.92		-0.122312	0.737673
STM14_0068	-	hypothetical protein	0	0		0	0		0	0		0	0.97414
STM14_0069	citC2	putative citrate lyase synthetase	14	2298.22		12	2262.21		15	2164.53		0.204699	0.517492
STM14_0070	citD2	citrate lyase subunit gamma	3	39.5999		2	45.0341		2	40.3531		0.231161	0.467415
STM14_0071	citE2	putative citrate lyase beta chain	13	1230.94		12	1186.65		13	1185.53		0.285081	0.374199
STM14_0072	citF2	putative citrate lyase alpha chain/citrate-ACP transferase	13	1071.1		13	929.954		15	1089.28		0.0327103	0.896045
STM14_0073	citX2	putative cytoplasmic protein	5	158.877		3	165.876		5	149.883		0.0198302	0.926718
STM14_0074	citG2	triphosphoribosyl-dephospho-CoA synthase	13	1039.62		11	1072.56		12	1184.78		0.117425	0.700169
STM14_0075	dapB	dihydrodipicolinate reductase	1	2.38553		1	17.2631		1	8.27113		0.0237812	0.917295
STM14_0076	-	hypothetical protein	3	114.028		2	122.343		2	82.4606		0.718919	0.028406
STM14_0077	carA	carbamoyl phosphate synthase small subunit	8	442.278		7	451.842		8	419.071		-0.0197835	0.978459
STM14_0078	carB	carbamoyl phosphate synthase large subunit	29	2942.32		26	2819.88		30	2539.49		0.0133903	0.942098
STM14_0079	-	hypothetical protein	0	0		0	0		0	0		0	0.97414
STM14_0080	tnpA_1	transposase	0	0		0	0		0	0		0	0.97414
STM14_0081	caiF	DNA-binding transcriptional activator CaiF	6	259.069		5	342.259		6	262.42		0.0671814	0.814837
STM14_0082	caiE	carnitine operon protein CaiE	12	1247.16		12	1217.42		13	1205.83		0.207678	0.51172
STM14_0083	caiD	carnitinyl-CoA dehydratase	11	454.206		10	507.384		11	464.687		-0.159779	0.654539
STM14_0084	caiC	putative crotonobetaine/carnitine-CoA ligase	33	3240.51		31	3070.57		32	3181.13		0.0700781	0.80809
STM14_0085	caiB	crotonobetainyl-CoA:carnitine CoA-transferase	28	1398.4		26	1483.87		28	1547.7		0.0759527	0.794451
STM14_0086	-	hypothetical protein	3	153.151		2	145.61		3	161.663		0.345815	0.284149
STM14_0087	caiA	crotonobetainyl-CoA dehydrogenase	18	975.683		17	930.704		19	1152.69		-0.016822	0.985554
STM14_0088	caiT	L-carnitine/gamma-butyrobetaine antiporter	30	2825.43		28	3015.03		29	2839.25		0.135732	0.65988
STM14_0089	-	conserved hypothetical protein	0	0		0	0		0	0		0	0.97414
STM14_0090	fixA	putative electron transfer flavoprotein FixA	10	1057.75		10	895.428		11	940.152		0.136613	0.657965
STM14_0091	fixB	putative electron transfer flavoprotein FixB	5	268.611		5	364.026		5	387.49		-0.957115	0.00448027
STM14_0092	fixC	putative oxidoreductase FixC	13	1265.29		11	1590.45		14	1354.71		0.210044	0.507159
STM14_0093	fixX	putative ferredoxin	3	300.577		3	287.468		3	290.492		0.0351509	0.890249
STM14_0094	yaaU	putative transport protein	21	1644.11		19	1665.51		22	1464.24		-0.00906702	0.995863
STM14_0095	-	putative outer membrane lipoprotein	6	404.109		5	436.831		6	406.789		0.0145677	0.939284
STM14_0096	-	putative secreted protein	11	871.674		11	959.226		11	948.423		0.0552463	0.842775
STM14_0097	-	hypothetical protein	2	41.9854		3	45.0341		2	33.3352		0.515045	0.114264
STM14_0098	-	putative secreted protein	4	325.864		3	338.506		6	332.349		0.324336	0.314158
STM14_0099	-	putative inner membrane protein	2	17.6529		1	13.5102		2	25.064		0.0138649	0.940964
STM14_0100	-	putative sulfatase	44	3130.3		43	2813.88		46	3016.71		0.0120455	0.945313
STM14_0101	-	hypothetical protein	3	137.884		3	117.089		2	133.09		0.254064	0.426335
STM14_0102	-	hypothetical protein	6	256.683		7	401.554		7	282.973		0.0386732	0.881894
STM14_0103	yabF	glutathione-regulated potassium-efflux system ancillary protein KefF	8	368.803		9	504.382		9	429.347		0.176812	0.573122
STM14_0104	kefC	glutathione-regulated potassium-efflux system protein KefC	10	350.196		10	464.602		10	406.037		0.0618136	0.827375
STM14_0105	-	hypothetical protein	2	59.6383		2	54.7915		2	61.6575		-0.111388	0.762554
STM14_0106	folA	dihydrofolate reductase	0	0		0	0		0	0		0	0.97414
STM14_0107	apaH	diadenosine tetraphosphatase	15	278.63		11	156.869		14	168.18		-1.80638	6.9325e-08	essential
STM14_0108	apaG	ApaG	9	517.661		9	476.611		9	499.275		-0.275494	0.426609
STM14_0109	ksgA	dimethyladenosine transferase	17	650.296		16	520.894		18	641.639		-0.601219	0.0761793
STM14_0110	pdxA_1	4-hydroxythreonine-4-phosphate dehydrogenase	5	252.389		5	182.388		5	161.914		-0.149156	0.677731
STM14_0111	surA	peptidyl-prolyl cis-trans isomerase SurA	17	613.559		14	563.677		18	600.534		-0.834307	0.0133849
STM14_0112	imp	organic solvent tolerance protein	1	26.2409		1	35.2767		1	26.8185		-0.764602	0.0235737
STM14_0113	-	hypothetical protein	4	343.517		4	434.579		4	290.241		0.223039	0.482493
STM14_0114	djlA	DNA-J like membrane chaperone protein	6	359.738		9	394.048		10	461.429		-0.00744201	0.991969
STM14_0115	rluA	23S rRNA/tRNA pseudouridine synthase A	13	868.811		13	818.87		14	869.471		0.0464655	0.863459
STM14_0116	hepA	ATP-dependent helicase HepA	34	2280.09		33	2364.29		35	1966.27		-0.0989651	0.79115
STM14_0117	polB	DNA polymerase II	34	2048.22		35	2213.43		36	2077.81		0.0425422	0.872732
STM14_0118	-	putative secreted protein	21	705.164		20	679.264		24	727.859		-0.21098	0.547676
STM14_0119	-	putative cytoplasmic protein	12	452.774		10	493.123		13	582.739		-0.0979342	0.793536
STM14_0120	araD	L-ribulose-5-phosphate 4-epimerase	15	920.816		13	895.428		15	873.481		0.0966213	0.74699
STM14_0121	araA	L-arabinose isomerase	19	1385.04		17	1183.65		18	1494.32		0.0680231	0.812875
STM14_0122	araB	ribulokinase	17	1229.98		18	1070.31		18	1195.55		0.0441303	0.868977
STM14_0123	araC	DNA-binding transcriptional regulator AraC	18	1423.21		17	1474.87		18	1345.69		0.0977087	0.744517
STM14_0124	yabI	hypothetical protein	8	972.343		7	1068.81		8	1029.63		0.119939	0.694582
STM14_0125	thiQ	thiamine transporter ATP-binding subunit	5	837.799		5	749.067		5	726.606		0.345336	0.284797
STM14_0126	thiP	thiamine transporter membrane protein	11	350.673		7	264.2		11	367.94		-0.0686924	0.861948
STM14_0127	tbpA	thiamine transporter substrate binding subunit	10	791.997		9	859.4		9	772.473		0.0386252	0.882008
STM14_0128	-	putative lipoprotein	2	82.5395		1	69.0523		2	54.3889		0.396807	0.220878
STM14_0129	yabN	transcriptional regulator SgrR	23	795.814		24	854.146		25	906.065		-0.0452813	0.917501
STM14_0130	-	hypothetical protein	9	534.837		9	574.935		9	555.168		-0.0594944	0.883708
STM14_0131	leuD	isopropylmalate isomerase small subunit	2	84.4479		2	90.8187		2	102.512		0.158965	0.610153
STM14_0132	leuC	isopropylmalate isomerase large subunit	14	844.956		13	835.382		15	796.785		0.013323	0.942259
STM14_0133	leuB	3-isopropylmalate dehydrogenase	16	1544.39		14	1415.57		16	1344.68		0.146529	0.636565
STM14_0134	leuA	2-isopropylmalate synthase	22	1792.49		23	1912.45		25	1735.43		0.0521783	0.849991
STM14_0135	leuL	leu operon leader peptide	3	165.079		3	132.851		3	131.085		0.146119	0.637446
STM14_0136	-	hypothetical protein	0	0		0	0		1	1.75448		0.48726	0.134689
STM14_0137	-	hypothetical protein	0	0		0	0		0	0		0	0.97414
STM14_0138	leuO	leucine transcriptional activator	15	1014.33		15	1180.64		15	956.443		0.00499191	0.962187
STM14_0139	ilvI	acetolactate synthase 3 catalytic subunit	37	2835.44		33	2774.85		39	3020.97		0.0205019	0.925115
STM14_0140	ilvH	acetolactate synthase 3 regulatory subunit	8	363.555		7	353.518		6	427.592		0.116368	0.702522
STM14_0141	-	hypothetical protein	2	168.419		1	129.098		2	150.384		-0.128608	0.723453
STM14_0142	fruR	DNA-binding transcriptional regulator FruR	14	782.455		13	803.858		15	866.213		-0.0571979	0.889156
STM14_0143	-	hypothetical protein	2	76.8142		1	77.3085		2	143.617		-0.237862	0.49525
STM14_0144	-	hypothetical protein	1	40.5541		1	18.0136		1	64.4145		0.0706515	0.806756
STM14_0145	yabB	cell division protein MraZ	3	259.069		3	318.991		3	246.379		0.207809	0.511468
STM14_0146	mraW	S-adenosyl-methyltransferase MraW	4	205.633		4	240.182		4	190.737		-0.318209	0.355851
STM14_0147	ftsL	cell division protein FtsL	2	108.303		2	68.3017		2	77.6985		0.243048	0.445825
STM14_0148	ftsI	division specific transpeptidase	0	0		0	0		0	0		0	0.97414
STM14_0149	murE	UDP-N-acetylmuramoylalanyl-D-glutamate--2, 6-diaminopimelate ligase	0	0		0	0		0	0		0	0.97414
STM14_0150	murF	UDP-N-acetylmuramoyl-tripeptide--D-alanyl-D- alanine ligase	0	0		1	5.25398		0	0		0.881591	0.00735764
STM14_0151	mraY	phospho-N-acetylmuramoyl-pentapeptide- transferase	0	0		1	4.50341		2	5.01281		1.68279	3.64654e-07
STM14_0152	murD	UDP-N-acetylmuramoyl-L-alanyl-D-glutamate synthetase	1	28.1493		1	14.2608		1	28.8236		-0.126443	0.728332
STM14_0153	ftsW	cell division protein FtsW	0	0		0	0		0	0		0	0.97414
STM14_0154	murG	N-acetylglucosaminyl transferase	0	0		0	0		1	3.50896		-0.23157	0.507276
STM14_0155	murC	UDP-N-acetylmuramate--L-alanine ligase	0	0		0	0		0	0		0	0.97414
STM14_0156	ddl_2	D-alanine--D-alanine ligase	0	0		0	0		2	5.76473		0.381034	0.239266
STM14_0157	ftsQ	cell division protein FtsQ	0	0		0	0		0	0		-1.35626	5.32231e-05	essential
STM14_0158	ftsA	cell division protein FtsA	0	0		0	0		0	0		-1.3	0.000107931	essential
STM14_0159	ftsZ	cell division protein FtsZ	1	88.7418		1	65.2994		1	89.4786		-0.260129	0.453942
STM14_0160	lpxC	UDP-3-O-[3-hydroxymyristoyl] N-acetylglucosamine deacetylase	1	23.8553		1	10.508		1	8.27113		0.980441	0.00290994
STM14_0161	yacA	SecA regulator SecM	0	0		0	0		0	0		-2.29505	6.85813e-12	essential
STM14_0162	secA	preprotein translocase subunit SecA	2	108.303		2	140.356		2	157.653		-0.227916	0.51433
STM14_0163	mutT	nucleoside triphosphate pyrophosphohydrolase	3	118.8		2	106.581		3	127.075		-0.210087	0.549463
STM14_0165	-	putative transcriptional regulator, LysR family	6	238.076		5	285.216		6	300.518		-0.241395	0.488564
STM14_0166	yacG	zinc-binding protein	0	0		0	0		0	0		0	0.97414
STM14_0167	yacF	hypothetical protein	8	525.772		6	517.141		7	456.667		-0.0864358	0.820279
STM14_0168	coaE	dephospho-CoA kinase	4	95.4213		3	69.0523		3	56.1434		-0.114374	0.755727
STM14_0169	guaC	guanosine 5'-monophosphate oxidoreductase	15	1038.66		14	1126.6		16	1087.53		0.109522	0.717833
STM14_0170	hofC	type IV pilin biogenesis protein	14	716.614		13	598.203		15	652.667		0.141384	0.647633
STM14_0171	hofB	hypothetical protein	18	1166.05		17	1257.95		18	1332.15		-0.0405134	0.928874
STM14_0172	ppdD	putative major pilin subunit	6	533.882		4	571.933		6	570.207		0.167827	0.591631
STM14_0173	-	hypothetical protein	3	42.9396		3	50.2881		5	62.6601		-0.00634787	0.989348
STM14_0174	nadC	quinolinate phosphoribosyltransferase	10	537.699		8	517.141		10	577.225		0.0914627	0.758754
STM14_0175	ampD	N-acetyl-anhydromuranmyl-L-alanine amidase	10	837.799		10	758.074		12	822.601		0.167404	0.59251
STM14_0176	ampE	regulatory protein AmpE	15	946.102		14	990.75		15	1016.6		-0.104117	0.779254
STM14_0177	-	putative cytoplasmic protein	18	942.763		17	920.196		19	901.302		-0.134966	0.70919
STM14_0178	-	Na+/galactoside symporter	23	1832.09		21	1964.99		23	1842.71		0.0367188	0.886528
STM14_0179	-	hypothetical protein	3	75.3829		3	104.329		3	103.765		0.0802334	0.784552
STM14_0180	aroP	aromatic amino acid transporter	23	1740.49		21	1714.3		22	1777.54		-0.055382	0.893467
STM14_0181	-	hypothetical protein	3	103.055		2	51.7892		3	106.021		-0.562513	0.0975098
STM14_0182	pdhR	transcriptional regulator PdhR	3	70.1347		3	78.0591		3	138.353		0.0117092	0.946116
STM14_0183	aceE	pyruvate dehydrogenase subunit E1	23	250.004		17	240.932		28	266.932		-0.412414	0.227726
STM14_0184	aceF	dihydrolipoamide acetyltransferase	9	161.262		6	155.368		11	158.405		-0.00198942	0.978905
STM14_0185	lpdA	dihydrolipoamide dehydrogenase	1	19.5614		1	5.25398		3	28.573		-0.717833	0.0337087
STM14_0186	-	hypothetical protein	1	139.792		1	90.8187		1	142.113		-0.206953	0.555761
STM14_0187	-	putative outer membrane protein	3	180.346		3	163.624		3	165.172		0.0431519	0.87129
STM14_0188	-	putative periplasmic protein	12	728.542		12	575.686		11	671.215		-0.0261394	0.963238
STM14_0190	acnB	bifunctional aconitate hydratase 2/2-methylisocitrate dehydratase	19	693.236		17	665.003		18	567.199		-0.218804	0.532139
STM14_0191	-	putative restriction endonuclease	2	83.9708		2	105.83		4	130.082		0.0630795	0.824414
STM14_0192	yacL	hypothetical protein	4	65.8407		3	35.2767		4	55.8928		0.16422	0.599139
STM14_0193	kdgT	2-keto-3-deoxygluconate permease	12	557.261		10	460.098		11	511.807		-0.137382	0.703797
STM14_0194	-	putative inner membrane protein	15	691.328		14	575.686		14	655.174		-0.1546	0.665805
STM14_0195	pdxA_2	4-hydroxythreonine-4-phosphate dehydrogenase 2	19	1062.99		17	1038.04		19	998.801		-0.456609	0.18058
STM14_0196	-	putative transcriptional regulator	7	322.047		6	183.889		6	249.136		-0.120739	0.741238
STM14_0197	speD	S-adenosylmethionine decarboxylase	17	1079.69		16	1430.58		18	1169.49		0.124631	0.684202
STM14_0198	speE	spermidine synthase	17	914.136		17	885.67		19	797.287		-0.0273856	0.960255
STM14_0199	yacC	putative periplasmic protein	8	727.588		8	796.353		8	767.962		-0.00622022	0.989042
STM14_0200	cueO	multicopper oxidase	22	1684.66		20	1724.81		24	1818.65		-0.00388185	0.983439
STM14_0201	gcd	glucose dehydrogenase	38	2736.68		36	2262.96		39	2666.56		-0.00668466	0.990155
STM14_0202	hpt	hypoxanthine-guanine phosphoribosyltransferase	12	812.036		13	794.101		12	770.218		0.0191242	0.928403
STM14_0203	yadF	carbonic anhydrase	2	67.272		2	73.5557		2	73.4376		-0.334148	0.331463
STM14_0204	yadG	putative ABC-type multidrug transport system ATPase component	16	812.99		15	793.35		15	850.422		0.180239	0.566137
STM14_0205	yadH	putative transport protein	16	731.404		15	619.969		17	735.128		0.0808204	0.783198
STM14_0206	stiH	putative fimbrial protein precurosr	22	1326.36		22	1399.06		25	1364.99		0.0740019	0.798974
STM14_0207	stiC	putativie fimbrial usher	50	2866.93		44	2959.49		49	3035		0.137904	0.655164
STM14_0208	stiB	putative fimbrial chaparone	7	1010.03		7	1017.77		7	1141.42		0.0588256	0.834374
STM14_0209	stiA	putative fimbrial subunit	9	372.143		7	373.032		8	431.101		-0.0885024	0.815456
STM14_0210	-	hypothetical protein	1	9.06503		1	9.00682		1	11.5295		0.106038	0.725667
STM14_0211	yadI	putative PTS enzyme	7	243.324		6	281.463		6	326.584		-0.117353	0.748934
STM14_0212	yadE	putative xylanase/chitin deacetylase	25	1374.54		20	1321		24	1398.07		0.119498	0.695562
STM14_0213	panD	aspartate alpha-decarboxylase	4	368.326		4	315.239		4	385.986		0.0437993	0.869759
STM14_0214	panC	pantoate--beta-alanine ligase	6	534.837		6	598.203		6	553.915		0.314111	0.329151
STM14_0215	-	hypothetical protein	3	162.693		3	95.3221		3	191.239		-0.218896	0.531957
STM14_0216	panB	3-methyl-2-oxobutanoate hydroxymethyltransferase	7	888.85		7	777.589		7	745.655		0.0142016	0.940159
STM14_0217	folK	2-amino-4-hydroxy-6-hydroxymethyldihyropteridine pyrophosphokinase	0	0		0	0		0	0		-2.22191	3.11737e-11	essential
STM14_0218	pcnB	poly(A) polymerase I	8	421.285		6	368.529		9	454.16		-0.16231	0.64906
STM14_0219	yadB	glutamyl-Q tRNA(Asp) synthetase	15	824.44		14	702.532		15	783.501		0.160149	0.607663
STM14_0220	dksA	DnaK transcriptional regulator DksA	4	206.587		4	174.882		4	240.113		-0.282507	0.41446
STM14_0221	sfsA	sugar fermentation stimulation protein A	13	858.315		13	764.829		14	966.97		0.0980866	0.743659
STM14_0222	ligT	2'-5' RNA ligase	6	452.297		6	406.057		6	440.876		-0.13524	0.708578
STM14_0223	hrpB	ATP-dependent RNA helicase HrpB	28	2064.92		26	2214.93		28	1885.07		0.157607	0.613013
STM14_0224	-	hypothetical protein	3	535.314		3	649.241		3	651.665		0.136978	0.657173
STM14_0225	-	hypothetical protein	2	37.2143		1	7.50568		2	28.573		-0.537974	0.113343
STM14_0226	mrcB	penicillin-binding protein 1b	41	2870.75		39	2961.74		43	2775.59		0.0532152	0.847551
STM14_0227	-	hypothetical protein	2	58.6841		3	40.5307		2	31.33		0.0958687	0.748702
STM14_0228	fhuA	ferrichrome outer membrane transporter	42	2858.35		42	2721.56		44	3073.35		-0.0308967	0.951854
STM14_0229	fhuC	iron-hydroxamate transporter ATP-binding subunit	8	311.074		8	264.951		8	314.303		-0.328996	0.339225
STM14_0230	fhuD	iron-hydroxamate transporter substrate-binding subunit	7	438.938		8	418.066		7	524.089		-0.00886485	0.995379
STM14_0231	fhuB	iron-hydroxamate transporter permease subunit	20	1670.83		19	1666.26		21	1821.4		0.076574	0.793012
STM14_0232	-	hypothetical protein	3	119.754		3	116.338		3	215.3		-0.123764	0.734386
STM14_0233	-	hypothetical protein	2	49.142		2	47.2858		2	38.8492		0.584598	0.073742
STM14_0234	stfA	putative fimbrial subunit	7	260.5		6	301.728		7	279.715		-0.2325	0.505488
STM14_0235	stfC	putative fimbrial outer membrane usher	49	4672.78		49	4714.32		52	4481.2		0.139238	0.652273
STM14_0236	stfD	putative periplasmic fimbrial chaperone	11	537.699		9	459.348		12	631.112		-0.0512182	0.903364
STM14_0237	stfE	putative minor fimbrial subunit	6	117.368		7	162.123		7	141.612		0.00717465	0.956963
STM14_0238	stfF	putative minor fimbrial subunit	5	68.7034		3	95.3221		5	72.1844		-0.1107	0.764129
STM14_0239	stfG	putative minor fimbrial subunit	5	100.192		5	87.0659		5	122.062		-0.268271	0.439337
STM14_0240	-	putative outer membrane protein	25	2141.25		25	2149.63		25	2117.16		0.0797	0.785784
STM14_0241	hemL	glutamate-1-semialdehyde aminotransferase	8	114.028		7	72.0545		9	155.648		-0.777155	0.0213515
STM14_0242	-	hypothetical protein	4	160.785		4	174.882		4	201.013		-0.394724	0.248866
STM14_0243	yadQ	chloride channel protein	19	959.939		18	816.618		22	994.039		0.089697	0.762793
STM14_0244	yadR	iron-sulfur cluster insertion protein ErpA	0	0		0	0		0	0		0	0.97414
STM14_0245	yadS	hypothetical protein	11	531.497		9	459.348		10	563.439		0.148509	0.632328
STM14_0246	btuF	vitamin B12-transporter protein BtuF	17	444.186		18	514.89		16	432.354		0.0114423	0.946755
STM14_0247	pfs	5'-methylthioadenosine/S-adenosylhomocysteine nucleosidase	0	0		0	0		0	0		-1.52315	5.56594e-06	essential
STM14_0248	dgt	deoxyguanosinetriphosphate triphosphohydrolase	36	1907		32	1978.5		37	1779.04		0.0162023	0.935379
STM14_0249	htrA	serine endoprotease	19	1112.61		19	1270.71		19	1222.62		0.0690334	0.810522
STM14_0250	cdaR	carbohydrate diacid transcriptional activator CdaR	16	776.73		12	658.248		13	753.425		-0.00973971	0.997475
STM14_0251	yaeH	hypothetical protein	9	776.73		8	560.674		10	695.276		0.00558413	0.960769
STM14_0253	dapD	2,3,4,5-tetrahydropyridine-2-carboxylate N-succinyltransferase	1	2.38553		0	0		0	0		0.586461	0.072844
STM14_0254	glnD	PII uridylyl-transferase	20	180.346		11	104.329		22	98.7523		-2.06285	7.12892e-10	essential
STM14_0255	map	methionine aminopeptidase	0	0		0	0		0	0		-1.61976	1.34897e-06	essential
STM14_0256	-	30S ribosomal protein S2	0	0		0	0		0	0		0	0.97414
STM14_0257	rpsB	30S ribosomal protein S2	0	0		0	0		0	0		0	0.97414
STM14_0258	tsf	elongation factor Ts	2	11.9277		1	9.75738		1	5.01281		-2.12392	2.20123e-10	essential
STM14_0259	pyrH	uridylate kinase	0	0		0	0		0	0		-0.532117	0.117406
STM14_0260	frr	ribosome recycling factor	0	0		0	0		0	0		-1.16807	0.000509353	essential
STM14_0261	dxr	1-deoxy-D-xylulose 5-phosphate reductoisomerase	0	0		0	0		1	2.25576		0.567665	0.0823245
STM14_0262	-	hypothetical protein	1	11.4506		1	10.508		1	3.00768		-0.238258	0.494497
STM14_0263	uppS	undecaprenyl pyrophosphate synthase	0	0		0	0		0	0		0	0.97414
STM14_0264	cdsA	CDP-diglyceride synthase	1	4.29396		2	9.00682		1	3.25832		1.99933	1.56763e-09
STM14_0265	yaeL	zinc metallopeptidase	2	49.6191		3	45.0341		4	88.7267		-1.45443	1.45191e-05	essential
STM14_0266	yaeT	outer membrane protein assembly factor YaeT	1	1.90843		0	0		0	0		0.513413	0.115392
STM14_0267	hlpA	periplasmic chaperone	0	0		0	0		0	0		0	0.97414
STM14_0268	lpxD	UDP-3-O-[3-hydroxymyristoyl] glucosamine N-acyltransferase	0	0		0	0		0	0		-0.489659	0.150367
STM14_0269	fabZ	(3R)-hydroxymyristoyl-ACP dehydratase	0	0		0	0		0	0		0	0.97414
STM14_0270	lpxA	UDP-N-acetylglucosamine acyltransferase	1	1.90843		0	0		0	0		0.513413	0.115392
STM14_0271	lpxB	lipid-A-disaccharide synthase	1	57.2528		1	67.5511		1	75.944		0.128682	0.675286
STM14_0272	rnhB	ribonuclease HII	3	177.484		3	154.617		3	130.082		0.61428	0.0604687
STM14_0273	dnaE	DNA polymerase III subunit alpha	0	0		0	0		0	0		0	0.97414
STM14_0274	accA	acetyl-CoA carboxylase carboxyltransferase subunit alpha	0	0		0	0		0	0		0	0.97414
STM14_0275	-	putative endochitinase	36	1744.3		33	2108.35		38	1961.26		0.103938	0.730406
STM14_0276	ldcC	lysine decarboxylase 2	41	2428		39	2587.21		42	2714.18		0.0303263	0.901712
STM14_0277	yaeR	hypothetical protein	4	169.373		4	166.626		4	150.384		0.291575	0.363804
STM14_0278	tilS	tRNA(Ile)-lysidine synthetase	0	0		0	0		0	0		-1.45493	1.44211e-05	essential
STM14_0279	rof	Rho-binding antiterminator	5	370.712		4	403.055		5	482.232		0.0361439	0.887892
STM14_0280	yaeP	hypothetical protein	7	327.772		6	392.547		7	356.912		0.172089	0.582819
STM14_0281	yaeQ	putative cytoplasmic protein	8	218.992		7	206.406		7	229.837		-0.0506068	0.904818
STM14_0282	yaeJ	hypothetical protein	7	575.391		7	630.477		8	478.472		0.0936315	0.753801
STM14_0284	proS	prolyl-tRNA synthetase	0	0		0	0		1	8.52177		-0.769137	0.0227487
STM14_0285	yaeB	putative regulatory protein	7	564.894		6	502.881		7	575.219		-0.0584488	0.886188
STM14_0286	rcsF	outer membrane lipoprotein	3	140.269		2	108.082		4	137.1		-0.300029	0.385012
STM14_0287	metQ	DL-methionine transporter substrate-binding subunit	12	714.706		10	816.618		12	804.305		0.102875	0.732808
STM14_0288	yaeE	DL-methionine transporter permease subunit	12	702.778		11	634.23		12	732.872		0.0466104	0.863117
STM14_0289	metN	DL-methionine transporter ATP-binding subunit	13	951.828		14	880.416		14	1081.01		0.0120338	0.945341
STM14_0290	yaeD	D,D-heptose 1,7-bisphosphate phosphatase	10	476.63		10	571.933		13	606.8		0.238333	0.454321
STM14_0291	-	hypothetical protein	2	117.368		2	234.177		2	115.796		0.35725	0.268991
STM14_0292	-	hypothetical protein	0	0		0	0		0	0		0	0.97414
STM14_0296	-	hypothetical protein	0	0		0	0		0	0		0	0.97414
STM14_0300	dkgB	2,5-diketo-D-gluconate reductase B	14	682.263		13	911.19		15	703.547		0.119058	0.696537
STM14_0301	yafC	putative transcriptional regulator	13	834.937		13	782.092		13	836.136		0.148202	0.632984
STM14_0302	-	putative drug efflux protein	13	724.248		13	554.67		14	803.553		-0.197167	0.575643
STM14_0303	yafD	hypothetical protein	17	946.58		17	1023.02		17	1039.41		0.134799	0.661912
STM14_0304	yafE	putative methyltransferase	14	658.407		13	689.021		14	707.557		0.0224074	0.92057
STM14_0305	dniR	membrane-bound lytic murein transglycosylase D	35	2055.38		35	2142.87		37	1984.82		0.166852	0.593658
STM14_0306	gloB	hydroxyacylglutathione hydrolase	10	459.931		9	312.987		9	417.817		0.0751762	0.796251
STM14_0307	yafS	putative SAM-dependent methyltransferase	19	758.122		17	681.516		19	817.338		-0.0941386	0.802339
STM14_0308	rnhA	ribonuclease H	2	25.2867		2	19.5148		5	15.0384		-4.50665	1.50244e-41	essential
STM14_0309	dnaQ	DNA polymerase III subunit epsilon	1	157.922		1	120.091		1	143.617		0.0604825	0.830492
STM14_0310	-	hypothetical protein	1	33.3975		1	21.7665		1	42.6088		-0.292843	0.396931
STM14_0312	-	hypothetical protein	1	68.7034		1	106.581		2	73.4376		-0.0198855	0.978214
STM14_0313	-	putative cytoplasmic protein	12	824.44		11	963.729		12	788.013		0.355846	0.270821
STM14_0314	-	putative cytoplasmic protein	6	551.535		6	550.917		6	548.652		0.0345297	0.891723
STM14_0315	-	putative cytoplasmic protein	18	2540.59		19	2663.77		20	2540.49		0.156897	0.614511
STM14_0316	-	putative cytoplasmic protein	9	613.082		8	624.473		8	583.741		0.144766	0.64035
STM14_0317	-	putative cytoplasmic protein	9	766.71		9	673.26		9	679.987		0.100873	0.737337
STM14_0318	-	putative cytoplasmic protein	15	1494.3		14	1492.88		16	1402.08		0.176509	0.573743
STM14_0319	-	putative chaperone ATPase	23	1663.19		23	1739.82		22	1748.47		0.163148	0.601379
STM14_0320	-	putative cytoplasmic protein	4	218.038		4	182.388		8	244.374		-0.055879	0.892286
STM14_0321	-	putative cytoplasmic protein	21	1492.87		19	1572.44		22	1534.17		0.00402733	0.964496
STM14_0322	-	invasol SirA	2	56.7757		1	55.542		2	54.3889		-0.167581	0.637712
STM14_0323	-	putative cytoplasmic protein	5	407.926		5	293.472		6	465.188		0.0470407	0.862101
STM14_0324	-	putative cytoplasmic protein	3	101.147		2	105.83		4	167.177		0.434825	0.180773
STM14_0325	-	putative cytoplasmic protein	8	230.443		8	225.17		8	306.533		-0.295101	0.393162
STM14_0326	-	putative periplasmic protein	4	223.763		4	216.164		4	241.367		-0.00700607	0.990925
STM14_0327	-	putative cytoplasmic protein	2	269.565		2	273.207		2	275.704		0.18849	0.549485
STM14_0328	-	putative outer membrane lipoprotein	7	209.927		6	212.411		7	209.034		0.0719023	0.803848
STM14_0329	-	putative cytoplasmic protein	17	1345.92		16	1507.89		17	1357.22		0.265326	0.406933
STM14_0330	-	hypothetical protein	22	2123.12		18	3010.53		21	2775.34		-0.163792	0.645862
STM14_0331	-	putative inner membrane protein	19	2692.79		18	2193.91		20	2639.74		0.0890562	0.764261
STM14_0332	-	putative Shiga-like toxin A subunit	1	91.6045		1	85.5648		1	82.21		0.130716	0.670828
STM14_0333	-	putative inner membrane protein	29	2971.9		26	2577.45		32	2878.35		0.151514	0.625921
STM14_0334	-	putative cytoplasmic protein	6	256.206		6	243.935		6	225.576		-0.0105076	0.999316
STM14_0335	-	putative periplasmic protein	11	1208.51		10	1335.26		11	1235.91		0.0856639	0.772045
STM14_0336	-	putative cytoplasmic protein	11	592.089		10	722.046		10	660.437		-0.030188	0.953549
STM14_0337	-	hypothetical protein	0	0		0	0		0	0		0	0.97414
STM14_0338	-	putative cytoplasmic protein	27	1985.72		25	2061.06		28	2033.95		0.129199	0.674152
STM14_0339	-	putative cytoplasmic protein	8	342.563		9	397.051		9	375.208		-0.137186	0.704233
STM14_0340	-	putative RHS-like protein	55	4840.25		52	4836.66		56	5202.54		0.09023	0.761573
STM14_0341	-	putative RHS-like protein	11	730.927		10	579.439		11	634.37		0.181542	0.563492
STM14_0342	-	putative cytoplasmic protein	7	502.87		7	327.998		8	534.616		0.121385	0.691378
STM14_0343	-	hypothetical protein	2	124.048		1	71.304		3	135.346		0.0572818	0.837995
STM14_0344	-	hypothetical protein	0	0		0	0		0	0		0	0.97414
STM14_0345	-	putative cytoplasmic protein	0	0		0	0		0	0		0	0.97414
STM14_0346	-	hypothetical protein	4	207.541		4	265.701		4	276.456		0.253252	0.427755
STM14_0348	-	putative cytoplasmic protein	0	0		0	0		0	0		0	0.97414
STM14_0350	-	putative transposase	5	287.218		5	231.175		5	303.525		-0.0220308	0.973075
STM14_0352	safA	putative outer membrane protein	4	78.2455		4	129.098		5	111.284		-0.381494	0.265549
STM14_0353	safB	putative fimbrial assembly chaparone	16	1651.27		16	1846.4		16	1746.96		0.211972	0.503459
STM14_0354	safC	putative fimbrial usher	46	4044.43		43	4105.61		45	3713.99		0.13974	0.651187
STM14_0355	safD	putative fimbrial subunit	12	861.177		11	994.503		11	731.619		0.0655874	0.818555
STM14_0356	ybeJ	putative xylanase/chitin deacetylase	14	608.311		13	502.881		14	516.57		0.227861	0.47351
STM14_0357	-	hypothetical protein	3	296.76		3	395.549		3	312.548		0.208248	0.51062
STM14_0358	sinR	transcriptional regulator	12	701.824		10	430.076		12	656.176		0.119847	0.694786
STM14_0359	-	putative cytoplasmic protein	4	246.664		4	168.878		5	255.402		-0.0794644	0.836597
STM14_0360	-	SapA-like protein	19	1892.2		20	1699.29		20	1746.21		0.0964234	0.74744
STM14_0361	-	hypothetical protein	3	171.281		3	108.082		4	133.09		-0.355605	0.300382
STM14_0362	-	VirG-like protein	6	336.837		4	403.055		6	345.884		0.175277	0.576267
STM14_0363	-	hypothetical protein	1	44.848		1	41.2812		1	49.1255		0.38778	0.231274
STM14_0364	yafV	hypothetical protein	15	1109.27		14	929.954		15	980.505		0.157255	0.613756
STM14_0365	fadE	acyl-CoA dehydrogenase	36	2216.16		32	2288.48		40	2122.67		0.135826	0.659676
STM14_0366	gmhA	phosphoheptose isomerase	6	38.6456		4	23.2676		5	54.6396		-0.571855	0.0919683
STM14_0367	yafJ	putative glutamine amidotransferase	13	416.514		11	450.341		13	427.342		-0.00958647	0.997108
STM14_0368	yafK	putative periplasmic protein	16	842.093		16	842.888		16	937.395		-0.07753	0.841137
STM14_0369	dinP	DNA polymerase IV	13	628.827		13	673.26		15	717.082		-0.0557481	0.892597
STM14_0371	prfH	peptide chain release factor-like protein	6	477.584		6	538.908		6	560.432		0.116359	0.702542
STM14_0372	pepD	aminoacyl-histidine dipeptidase	22	1394.11		18	1329.26		22	1467		-0.337137	0.327013
STM14_0373	gpt	xanthine-guanine phosphoribosyltransferase	2	176.529		2	161.372		2	195.249		-0.0252928	0.965264
STM14_0374	frsA	fermentation/respiration switch protein	13	501.439		13	561.425		12	602.289		-0.00885285	0.99535
STM14_0375	crl	DNA-binding transcriptional regulator Crl	2	49.6191		3	23.2676		2	27.8211		-0.0303206	0.953232
STM14_0376	phoE	outer membrane phosphoporin protein E	25	1532.94		24	1278.97		27	1540.69		-0.00513916	0.986451
STM14_0377	-	conserved hypothetical protein	3	86.3563		2	100.576		3	88.476		0.273454	0.393264
STM14_0378	proB	gamma-glutamyl kinase	18	679.877		16	601.956		16	479.475		-0.753653	0.0256731
STM14_0379	proA	gamma-glutamyl phosphate reductase	13	308.211		10	283.715		14	262.42		-0.923894	0.00609867
STM14_0381	-	IS3 transposase	7	168.419		9	173.381		8	165.172		-0.0741633	0.849053
STM14_0383	-	putative cytoplasmic protein	4	279.107		4	192.145		5	280.216		0.225274	0.478319
STM14_0384	-	putative permease	25	1690.87		24	1914.7		27	1995.1		0.0802653	0.784479
STM14_0385	-	isopropylmalate isomerase large subunit	20	1137.42		19	1158.13		21	1313.1		0.0211955	0.923461
STM14_0386	-	putative 3-isopropylmalate isomerase	7	514.321		7	484.116		7	538.626		0.0260979	0.911775
STM14_0387	-	putative fumarylacetoacetate hydrolase	22	2293.93		23	2271.22		25	2201.12		0.0657632	0.818145
STM14_0388	-	putative hydrolase/acyltransferase	18	1398.88		17	1534.16		20	1455.72		0.136269	0.658713
STM14_0389	-	putative transcriptional regulator	15	1219.48		14	1149.12		14	1109.33		0.190603	0.54526
STM14_0390	-	putative cytoplasmic protein	8	1072.06		8	1026.78		9	1049.18		0.131275	0.669605
STM14_0391	-	putative outer membrane protein	3	252.867		3	183.889		3	210.788		0.169997	0.587137
STM14_0392	stbE	putative fimbrial chaparone	9	466.61		6	352.767		10	431.352		0.266265	0.40534
STM14_0393	stbD	putative fimbrial usher	29	2560.15		25	2393.56		27	2365.54		0.120634	0.69304
STM14_0394	stbC	putative fimbrial usher	54	3879.35		48	3678.53		57	3632.28		0.113541	0.708829
STM14_0395	stbB	putative fimbrial chaperone	12	578.253		12	571.182		11	541.383		0.172677	0.581607
STM14_0396	stbA	putative fimbrial major subunit	3	117.845		2	129.848		4	131.837		-0.0537778	0.897278
STM14_0397	-	hypothetical protein	1	36.2601		1	23.2676		1	54.8902		-0.054237	0.896187
STM14_0398	-	putative inner membrane protein	6	268.611		5	228.173		6	202.517		0.113281	0.709412
STM14_0399	-	putative periplasmic protein	6	218.038		5	110.334		6	175.699		-0.0211043	0.975295
STM14_0400	-	hypothetical protein	26	1479.03		22	1447.1		27	1593.07		0.0810599	0.782645
STM14_0401	-	putative response regulator	4	90.6503		3	133.601		4	135.346		-0.132872	0.713878
STM14_0402	-	putative inner membrane protein	4	125.956		3	157.619		3	105.77		-0.0112115	0.998998
STM14_0403	-	hypothetical protein	0	0		0	0		0	0		0	0.97414
STM14_0404	-	putative outer membrane protein	7	246.664		5	277.71		5	201.765		-0.0845184	0.824759
STM14_0405	-	putative response regulator	4	249.527		4	201.152		5	222.318		-0.0977458	0.793973
STM14_0406	-	putative inner membrane protein	8	245.233		6	147.111		8	286.732		-0.154605	0.665794
STM14_0407	-	putative outer membrane lipoprotein	5	426.533		4	439.833		5	427.091		0.33489	0.299161
STM14_0408	-	outer membrane efflux-like protein	18	938.469		19	863.153		18	856.939		0.117688	0.699583
STM14_0409	-	putative cation efflux system protein	42	2297.75		42	2583.46		42	2549.01		0.161691	0.604428
STM14_0410	-	putative cation efflux pump	7	761.939		7	758.824		8	708.309		0.127344	0.678227
STM14_0411	-	hypothetical protein	1	75.86		2	56.2926		1	60.9056		0.818591	0.0127387
STM14_0412	-	putative cation transport ATPase	29	3599.77		27	3703.3		29	3486.91		0.239988	0.451329
STM14_0413	-	putative transcriptional regulator	5	161.262		5	249.939		5	164.169		0.288341	0.368959
STM14_0414	-	putative copper chaperone	0	0		0	0		0	0		0	0.97414
STM14_0415	-	putative metal-binding transport protein	1	7.1566		2	27.0205		3	7.76985		1.00328	0.00232135
STM14_0416	-	putative inner membrane protein	20	1358.32		20	1275.97		22	1279.77		0.0861175	0.771002
STM14_0417	mod	DNA methylase	47	3270.57		42	3464.62		47	3405.7		0.030165	0.902095
STM14_0418	res	DNA restriction enzyme	53	3634.6		44	3517.16		52	3650.83		0.183218	0.560096
STM14_0419	-	hypothetical protein	1	94.4671		1	43.5329		1	60.9056		-0.027874	0.959086
STM14_0420	-	hypothetical protein	3	99.7153		3	118.59		3	103.264		0.0638157	0.822693
STM14_0421	-	putative cytoplasmic protein	2	69.1805		2	124.594		2	78.701		-0.215939	0.537803
STM14_0422	-	cytochrome BD2 subunit I	20	1664.15		20	1649		22	1590.06		0.021899	0.921783
STM14_0423	-	cytochrome BD2 subunit II	15	1363.09		14	1542.42		15	1387.29		0.107515	0.722342
STM14_0424	-	putative cytoplasmic protein	2	90.6503		1	30.7733		1	50.1281		0.236234	0.458132
STM14_0425	-	putative transcriptional regulator	15	1382.66		15	1491.38		15	1327.89		0.254262	0.42599
STM14_0426	foxA	ferrioxamine receptor	53	4356.46		50	4609.24		52	4424.8		0.166025	0.595378
STM14_0427	yahN	putative transport protein	8	683.217		7	816.618		8	623.844		0.218831	0.49041
STM14_0428	yahO	hypothetical protein	3	204.202		1	88.567		2	137.1		0.276503	0.388208
STM14_0429	prpR	prp operon regulator	21	973.298		20	881.917		23	949.676		0.0759768	0.794396
STM14_0430	-	hypothetical protein	2	55.3444		1	25.5193		1	68.9261		-0.819946	0.0150894
STM14_0431	prpB	2-methylisocitrate lyase	14	802.493		14	791.849		13	827.614		0.250635	0.432349
STM14_0432	prpC	methylcitrate synthase	17	1243.34		17	1095.83		19	1201.82		0.070229	0.807739
STM14_0433	prpD	2-methylcitrate dehydratase	19	646.957		17	701.781		18	681.24		0.0650244	0.81987
STM14_0434	prpE	propionyl-CoA synthetase	27	2000.51		27	2199.16		28	1993.09		0.227244	0.474655
STM14_0435	hemB	delta-aminolevulinic acid dehydratase	1	5.72528		1	18.0136		1	19.5499		0.0477312	0.860472
STM14_0436	-	hypothetical protein	0	0		0	0		0	0		0	0.97414
STM14_0437	-	hypothetical protein	0	0		0	0		0	0		-0.694892	0.0399139
STM14_0438	yaiU	flagellar protein	83	6662.32		79	6815.91		85	6715.65		0.166838	0.593686
STM14_0439	yaiV	putative DNA-binding transcriptional regulator	16	613.082		16	719.795		18	721.844		-0.14737	0.681662
STM14_0440	ampH	beta-lactamase/D-alanine carboxypeptidase	25	2205.66		26	2140.62		27	2219.67		0.201235	0.524248
STM14_0441	-	hypothetical protein	2	115.937		1	107.331		2	134.594		0.186693	0.553091
STM14_0442	-	conserved hypothetical protein	4	375.483		4	298.726		4	364.682		-0.189816	0.590798
STM14_0443	sbmA	transport protein	25	2106.43		24	1796.11		23	1928.93		0.0948774	0.75096
STM14_0444	yaiW	putative outer membrane lipoprotein	20	1300.12		17	1387.05		19	1392.81		0.224219	0.480286
STM14_0445	yaiY	putative inner membrane protein	7	349.242		6	426.323		8	338.615		0.0999389	0.739455
STM14_0446	-	hypothetical protein	1	36.7372		1	24.7687		1	26.3172		0.130191	0.671978
STM14_0447	yaiZ	putative inner membrane protein	8	607.357		9	598.953		8	653.169		0.202834	0.521125
STM14_0448	ddl_1	D-alanyl-alanine synthetase A	19	1729.51		20	1836.64		20	1639.94		0.0611951	0.828823
STM14_0449	-	putative inner membrane protein	9	445.141		8	497.627		9	553.664		0.16504	0.597429
STM14_0450	-	putative permease	24	1160.32		20	1087.57		22	1290.3		0.154429	0.619731
STM14_0451	-	hypothetical protein	1	105.918		2	72.8051		1	63.412		-0.418969	0.220227
STM14_0452	yaiB	hypothetical protein	6	302.486		5	213.161		6	263.172		0.323152	0.315871
STM14_0453	-	hypothetical protein	2	98.7611		2	94.5716		3	127.576		0.0310285	0.900042
STM14_0454	psiF	hypothetical protein	1	121.185		1	93.0704		1	100.005		-0.237166	0.496572
STM14_0455	yaiC	diguanylate cyclase AdrA	16	873.582		16	954.723		16	850.924		0.0345952	0.891568
STM14_0456	proC	pyrroline-5-carboxylate reductase	8	92.5587		7	74.3062		10	60.9056		-1.74117	2.02476e-07	essential
STM14_0457	-	hypothetical protein	5	366.895		4	381.289		5	320.068		0.140723	0.649061
STM14_0458	yaiI	hypothetical protein	4	468.519		4	414.314		4	371.449		0.535459	0.100875
STM14_0459	aroL	shikimate kinase II	7	782.932		7	776.838		7	813.829		0.149208	0.630835
STM14_0460	yaiA	hypothetical protein	1	155.537		1	171.13		1	175.448		-0.196049	0.577936
STM14_0461	aroM	hypothetical protein	12	449.912		10	370.781		10	489.25		0.0128762	0.943327
STM14_0462	yaiE	hypothetical protein	10	465.656		10	630.477		10	528.099		0.0705181	0.807066
STM14_0463	rdgC	recombination associated protein	5	214.221		3	193.647		4	179.458		-0.166479	0.640078
STM14_0464	-	hypothetical protein	3	229.488		1	249.939		3	248.134		0.00356692	0.965598
STM14_0465	yajF	fructokinase	6	418.423		7	379.787		9	459.424		0.201046	0.524618
STM14_0466	araJ	protein AraJ	22	1527.22		22	1332.26		23	1709.12		0.0324229	0.896727
STM14_0467	sbcC	exonuclease subunit SbcC	23	1404.6		21	1516.9		25	1676.28		0.134072	0.663496
STM14_0468	sbcD	exonuclease subunit SbcD	16	927.972		15	1087.57		17	942.157		0.0831757	0.777768
STM14_0469	-	hypothetical protein	5	257.16		5	219.916		5	265.679		0.0415773	0.875016
STM14_0470	phoB	transcriptional regulator PhoB	13	678.923		11	639.484		12	595.521		0.179104	0.568445
STM14_0471	phoR	phosphate regulon sensor protein	20	1653.65		21	1799.11		22	1646.21		0.133802	0.664085
STM14_0472	-	hypothetical protein	2	18.1301		1	14.2608		2	12.0307		0.0975267	0.744931
STM14_0473	brnQ	branched-chain amino acid transporter	15	725.202		13	641.736		17	710.064		-0.0253867	0.965039
STM14_0474	proY	putative proline-specific permease	19	936.083		16	1146.87		20	989.026		0.0983622	0.743033
STM14_0475	malZ	maltodextrin glucosidase	32	2193.26		31	2113.6		34	2157.51		0.0641318	0.821955
STM14_0476	-	putative thiol-alkyl hydroperoxide reductase	7	585.41		7	523.146		7	541.132		0.0220104	0.921517
STM14_0477	yajB	acyl carrier protein phosphodiesterase	4	363.555		6	381.289		5	359.167		-0.069673	0.859633
STM14_0478	queA	S-adenosylmethionine:tRNA ribosyltransferase-isomerase	15	701.824		13	646.99		16	670.212		-0.180843	0.609539
STM14_0479	-	DNA metabolism protein	3	72.9973		3	69.0523		3	77.6985		0.00632155	0.959004
STM14_0480	tgt	queuine tRNA-ribosyltransferase	16	664.61		17	548.665		18	580.483		-0.293047	0.396589
STM14_0481	yajC	preprotein translocase subunit YajC	0	0		0	0		0	0		-1.06459	0.00155082	essential
STM14_0482	secD	preprotein translocase subunit SecD	2	29.5806		1	13.5102		4	29.0743		-0.788366	0.0195236
STM14_0483	secF	preprotein translocase subunit SecF	2	160.785		2	180.887		2	191.239		-0.302528	0.380919
STM14_0484	-	hypothetical protein	5	277.676		5	240.182		7	294.502		-0.224614	0.520746
STM14_0485	-	putative regulatory protein	8	291.035		6	307.733		8	262.922		0.195813	0.534912
STM14_0486	yajD	hypothetical protein	6	227.58		5	193.647		5	211.791		0.0541243	0.845413
STM14_0487	-	hypothetical protein	8	276.722		5	236.429		8	266.681		-0.106224	0.774405
STM14_0489	tsx	nucleoside channel	21	2355.48		22	2476.12		22	2478.33		0.228728	0.471904
STM14_0490	yajI	hypothetical protein	6	289.127		6	442.835		7	379.219		0.191647	0.543179
STM14_0491	-	hypothetical protein	2	160.308		3	157.619		2	175.198		-0.00325952	0.981948
STM14_0492	ybaD	transcriptional regulator NrdR	6	245.71		7	265.701		6	226.078		-0.125592	0.730252
STM14_0493	ribD	bifunctional diaminohydroxyphosphoribosylaminopyrimidine deaminase/5-amino-6-(5-phosphoribosylamino)uracil reductase	0	0		0	0		0	0		0	0.97414
STM14_0494	ribH	riboflavin synthase subunit beta	0	0		0	0		0	0		0	0.97414
STM14_0495	nusB	transcription antitermination protein NusB	0	0		0	0		0	0		0	0.97414
STM14_0496	thiL	thiamine monophosphate kinase	2	6.20239		2	10.508		2	2.75704		-0.0386029	0.933435
STM14_0497	pgpA	phosphatidylglycerophosphatase A	1	75.86		2	65.2994		3	121.811		-0.124313	0.733143
STM14_0498	-	hypothetical protein	7	419.377		7	366.277		7	374.206		0.175081	0.576667
STM14_0499	yajO	putative oxidoreductase	12	923.201		11	841.387		12	907.318		0.100382	0.738451
STM14_0500	dxs	1-deoxy-D-xylulose-5-phosphate synthase	1	2.86264		0	0		0	0		0.649862	0.0472304
STM14_0501	ispA	geranyltranstransferase	2	7.1566		1	9.75738		1	3.7596		-0.845984	0.0121268
STM14_0502	xseB	exodeoxyribonuclease VII small subunit	0	0		0	0		0	0		0	0.97414
STM14_0503	thiI	thiamine biosynthesis protein ThiI	23	863.086		22	816.618		23	750.918		-0.0313029	0.950882
STM14_0504	phnV	2-aminoethylphosphonate transporter	9	531.02		9	635.731		10	506.043		0.152709	0.623379
STM14_0505	phnU	2-aminoethylphosphonate transporter	10	367.372		8	396.3		9	382.226		-0.129425	0.721615
STM14_0506	phnT	2-aminoethylphosphonate transporter	15	614.036		15	804.609		17	710.314		0.0356491	0.889066
STM14_0507	phnS	2-aminoethylphosphonate transporter	16	1259.08		15	1166.38		16	1178.01		0.306836	0.340096
STM14_0508	phnR	2-aminoethylphosphonate transport protein	12	802.493		9	794.101		12	690.013		0.169173	0.588842
STM14_0509	-	hypothetical protein	3	148.38		3	136.603		3	150.885		-0.255926	0.461586
STM14_0510	phnW	2-aminoethylphosphonate--pyruvate transaminase	15	1300.12		15	1297.73		15	1315.36		0.217093	0.493698
STM14_0511	phnX	phosphonoacetaldehyde hydrolase	7	283.878		8	382.79		9	333.602		0.0708287	0.806344
STM14_0512	thiJ	hypothetical protein	6	447.049		6	445.837		7	516.82		-0.0545744	0.895385
STM14_0513	apbA	2-dehydropantoate 2-reductase	16	767.187		15	716.042		17	833.128		-0.013878	0.992608
STM14_0514	yajQ	nucleotide-binding protein	4	198.476		3	153.866		4	131.085		0.319185	0.321655
STM14_0515	yajR	putative transport protein	25	1687.53		25	1433.59		26	1614.62		0.066841	0.815631
STM14_0517	-	putative periplasmic protein	20	682.263		18	738.559		24	658.933		0.0542402	0.84514
STM14_0518	-	TPR repeat-containing protein	18	604.494		19	803.858		19	791.773		0.0915514	0.758551
STM14_0519	cyoE	protoheme IX farnesyltransferase	18	894.575		17	875.913		20	845.159		0.196234	0.53408
STM14_0520	cyoD	cytochrome o ubiquinol oxidase subunit IV	5	132.159		4	177.134		5	164.921		0.437392	0.178273
STM14_0521	cyoC	cytochrome o ubiquinol oxidase subunit III	11	445.141		9	455.595		10	438.119		0.0814885	0.781656
STM14_0522	cyoB	cytochrome o ubiquinol oxidase subunit I	34	1906.52		33	2064.81		36	1847.72		0.0655865	0.818558
STM14_0523	cyoA	cytochrome o ubiquinol oxidase subunit II	10	514.798		9	623.722		9	515.818		0.0322705	0.89709
STM14_0524	ampG	muropeptide transporter	20	1548.69		21	1455.35		20	1655.23		0.113262	0.709453
STM14_0525	yajG	hypothetical protein	13	650.296		13	556.922		15	706.806		0.0171086	0.933215
STM14_0526	-	hypothetical protein	7	135.498		6	138.105		7	158.405		-0.466104	0.171472
STM14_0527	bolA	transcriptional regulator BolA	10	1029.12		11	1192.65		10	1034.64		0.0827277	0.7788
STM14_0528	-	hypothetical protein	1	3.81685		0	0		0	0		0.381511	0.238695
STM14_0529	tig	trigger factor	13	798.677		13	919.446		14	740.642		-0.120316	0.742199
STM14_0530	clpP	ATP-dependent Clp protease proteolytic subunit	0	0		0	0		0	0		-2.74355	2.25606e-16	essential
STM14_0531	-	hypothetical protein	3	97.3298		1	51.0386		3	103.013		-0.54204	0.110587
STM14_0532	clpX	ATP-dependent protease ATP-binding subunit	1	1.90843		0	0		1	6.51665		-2.60742	6.25197e-15	essential
STM14_0533	lon	DNA-binding ATP-dependent protease La	10	126.91		11	144.86		10	98.7523		-1.30418	0.000102508	essential
STM14_0534	hupB	transcriptional regulator HU subunit beta	3	95.4213		3	87.8165		4	152.891		0.383893	0.235855
STM14_0535	cypD	peptidyl-prolyl cis-trans isomerase (rotamase D)	25	1358.32		22	1402.81		25	1276.26		0.221753	0.484906
STM14_0536	-	hypothetical protein	3	75.86		2	33.7756		3	18.0461		0.196831	0.532902
STM14_0537	ybaV	putative DNA uptake protein	11	550.581		9	569.681		11	627.603		-0.0828084	0.82876
STM14_0538	ybaW	putative esterase	7	489.511		7	562.926		8	477.971		0.28919	0.367601
STM14_0539	ybaX	queuosine biosynthesis protein QueC	9	311.551		10	382.039		11	343.127		-0.172106	0.628037
STM14_0540	ybaE	putative ABC transporter periplasmic binding protein	22	1893.64		19	1688.78		25	1868.77		0.0795037	0.786237
STM14_0541	cof	putative hydrolase	8	586.841		7	621.47		9	589.005		0.0626756	0.825359
STM14_0542	-	putative cysteine synthase/cystathionine beta-synthase	14	1151.74		13	1182.14		15	1107.08		0.183961	0.558596
STM14_0543	ybaO	putative transcriptional regulator	7	251.912		7	228.173		9	256.906		0.0758473	0.794696
STM14_0544	mdlA	putative multidrug transporter membrane\ATP-binding component	31	1410.33		26	1354.02		31	1402.83		0.142862	0.644446
STM14_0545	mdlB	putative multidrug transporter membrane\ATP-binding component	29	1431.32		25	1609.97		33	1549.21		0.0293005	0.904152
STM14_0546	glnK	nitrogen regulatory protein P-II 2	4	221.377		3	218.415		3	192.492		0.508164	0.119079
STM14_0547	amtB	ammonium transporter	25	1210.9		23	1226.43		25	1361.73		0.0169025	0.933707
STM14_0548	tesB	acyl-CoA thioesterase II	10	686.079		10	763.328		10	726.857		-0.0338843	0.944709
STM14_0549	ybaY	hypothetical protein	12	808.219		10	737.808		12	663.194		0.242794	0.446281
STM14_0550	ybaZ	putative methyltransferase	9	399.815		9	352.016		10	382.477		0.191437	0.543596
STM14_0552	ylaB	hypothetical protein	27	1721.88		25	1675.27		27	1691.07		0.100912	0.737249
STM14_0553	rpmE2	50S ribosomal protein L31 type B	4	263.363		4	296.474		5	236.604		-0.0852688	0.823005
STM14_0554	rpmJ_1	50S ribosomal protein L36	3	183.209		3	215.413		3	226.078		0.239405	0.452382
STM14_0555	ylaC	putative inner membrane protein	10	454.206		11	513.389		10	566.447		0.209269	0.508651
STM14_0556	maa	maltose O-acetyltransferase	16	1542.01		17	1817.88		16	1482.04		0.223926	0.480834
STM14_0557	hha	hemolysin expression-modulating protein	0	0		0	0		0	0		-0.892563	0.0080891
STM14_0558	ybaJ	hypothetical protein	13	730.927		12	804.609		14	781.747		0.0908211	0.760221
STM14_0559	acrB	acridine efflux pump	45	1904.61		41	2026.53		46	1967.28		0.192084	0.542307
STM14_0560	acrA	acridine efflux pump	17	523.863		12	594.45		19	527.598		0.158495	0.611141
STM14_0561	acrR	DNA-binding transcriptional repressor AcrR	12	647.911		11	645.489		12	728.862		0.0333651	0.894489
STM14_0562	-	hypothetical protein	2	25.7638		1	9.00682		1	9.27369		-1.37407	4.23089e-05	essential
STM14_0563	aefA	potassium efflux protein KefA	56	3983.36		48	3740.08		53	3975.66		0.0965257	0.747207
STM14_0564	-	putative transposase	16	1205.65		17	1185.9		16	1274.51		0.0906531	0.760605
STM14_0565	ybaM	hypothetical protein	5	320.616		5	329.499		5	335.858		-0.269356	0.437411
STM14_0566	priC	primosomal replication protein N''	3	252.389		3	216.914		3	249.888		0.168311	0.590629
STM14_0567	ybaN	hypothetical protein	9	538.176		8	391.046		9	488.247		-0.102575	0.78281
STM14_0568	apt	adenine phosphoribosyltransferase	6	92.0816		6	84.0636		5	126.323		0.00542643	0.961147
STM14_0569	dnaX	DNA polymerase III subunits gamma and tau	0	0		0	0		0	0		0	0.97414
STM14_0570	ybaB	hypothetical protein	2	283.401		2	156.118		2	197.755		-0.13828	0.701797
STM14_0571	recR	recombination protein RecR	1	38.1685		2	69.8028		2	61.9081		-0.094316	0.801927
STM14_0572	htpG	heat shock protein 90	25	1565.39		21	1627.98		26	1710.12		0.113489	0.708946
STM14_0573	-	hypothetical protein	1	67.7491		1	41.2812		1	61.9081		-0.046539	0.914504
STM14_0574	adk	adenylate kinase	0	0		0	0		0	0		0	0.97414
STM14_0575	-	hypothetical protein	5	147.903		5	151.615		5	168.681		-0.0482737	0.910372
STM14_0576	hemH	ferrochelatase	0	0		0	0		0	0		0	0.97414
STM14_0577	aes	acetyl esterase	18	1672.74		16	1817.88		18	1509.61		0.216582	0.494668
STM14_0578	gsk	inosine-guanosine kinase	23	1693.73		19	1526.66		22	1682.05		0.118154	0.698548
STM14_0579	ybaL	putative cation:proton antiport protein	17	1104.02		16	1126.6		19	952.182		-0.00437473	0.98462
STM14_0580	-	hypothetical protein	1	20.0385		1	46.5352		1	15.5397		-0.157642	0.659179
STM14_0581	fsr	putative transport protein	23	1066.33		19	1005.01		23	1002.06		0.0420331	0.873937
STM14_0582	ushA	bifunctional UDP-sugar hydrolase/5'-nucleotidase periplasmic precursor	22	1196.58		20	1037.29		23	1303.83		0.0999317	0.739471
STM14_0583	ybaK	hypothetical protein	6	703.255		5	558.423		7	631.613		-0.140112	0.697721
STM14_0584	ybaP	putative cytoplasmic protein	12	1458.99		12	1448.6		12	1325.14		0.0813889	0.781886
STM14_0585	-	putative periplasmic protein	10	443.709		11	414.314		10	474.963		-0.0667248	0.866594
STM14_0586	copA	copper exporting ATPase	25	1495.25		22	1546.17		26	1522.14		0.155984	0.61644
STM14_0587	cueR	DNA-binding transcriptional regulator CueR	4	206.587		4	165.125		4	253.648		-0.018938	0.980484
STM14_0588	ybbJ	hypothetical protein	5	628.349		5	646.99		5	617.076		0.278065	0.385634
STM14_0589	ybbK	putative inner membrane protein	10	657.453		9	610.212		9	666.202		0.0270766	0.909445
STM14_0590	ybbL	putative ABC transporter ATP-binding protein YbbL	13	1403.17		14	1397.56		14	1443.94		0.159418	0.609199
STM14_0591	ybbM	putative transport protein	19	1527.22		19	1384.05		20	1436.42		0.222886	0.482781
STM14_0592	ybbN	putative thioredoxin protein	10	1050.11		9	1585.2		11	1226.13		-0.287585	0.405791
STM14_0593	ybbO	short chain dehydrogenase	12	439.415		8	432.327		10	495.015		0.0497945	0.855606
STM14_0594	tesA	multifunctional acyl-CoA thioesterase I and protease I and lysophospholipase L1	10	813.467		9	820.371		10	799.292		0.205704	0.515542
STM14_0595	ybbA	putative ABC transporter ATP-binding protein YbbA	5	270.042		4	226.672		5	291.244		-0.20343	0.562879
STM14_0596	ybbP	putative inner membrane protein	21	1494.78		20	1799.86		22	1578.53		0.188604	0.549256
STM14_0597	-	hypothetical protein	1	12.8819		1	6.75511		1	14.2865		-0.477245	0.161229
STM14_0598	-	putative outer membrane protein	19	999.061		18	1013.27		20	966.97		0.0839843	0.775907
STM14_0599	-	hypothetical protein	0	0		0	0		0	0		0	0.97414
STM14_0600	sfbA	putative ABC-type transport system ATPase component	16	1197.06		15	1043.29		16	1049.93		0.145052	0.639735
STM14_0601	sfbB	putative ABC-type transport system ATPase component	8	347.334		5	288.218		8	357.664		0.26416	0.408916
STM14_0602	sfbC	putative ABC transporter permease component	14	928.45		15	909.689		15	894.786		0.154842	0.618856
STM14_0603	ybbB	tRNA 2-selenouridine synthase	13	881.693		13	833.131		13	778.489		0.275744	0.389463
STM14_0604	ybbS	DNA-binding transcriptional activator AllS	13	982.84		13	866.156		13	977.246		0.2464	0.439841
STM14_0605	allA	ureidoglycolate hydrolase	11	887.418		10	839.886		11	844.658		0.225329	0.478216
STM14_0606	allR	DNA-binding transcriptional repressor AllR	20	976.16		17	752.82		19	834.632		0.0686055	0.811518
STM14_0607	gcl	glyoxylate carboligase	28	1764.34		25	1835.14		30	1856.24		0.152355	0.624133
STM14_0608	gip	hydroxypyruvate isomerase	15	468.996		13	497.627		15	472.457		0.143456	0.643167
STM14_0609	glxR	tartronic semialdehyde reductase	9	462.316		9	487.119		10	510.053		0.141615	0.647134
STM14_0610	-	putative permease	23	891.235		21	931.455		23	921.354		0.0134301	0.942003
STM14_0611	ybbV	putative cytoplasmic protein	2	19.5614		2	46.5352		2	24.5627		0.0920864	0.757328
STM14_0612	allP	allantoin permease	15	967.572		14	1002.01		16	919.098		0.124737	0.683968
STM14_0613	allB	allantoinase	23	1187.04		20	1558.93		22	1434.66		0.244353	0.443491
STM14_0614	ybbY	putative purine permease YbbY	26	1923.22		23	1960.48		27	1790.82		0.26935	0.400131
STM14_0615	glxK	glycerate kinase II	20	1954.71		20	1718.05		20	1793.83		0.172709	0.581541
STM14_0616	ylbA	hypothetical protein	24	3012.45		23	2927.97		24	3019.71		0.175615	0.575574
STM14_0617	allC	allantoate amidohydrolase	23	1520.06		21	1630.23		25	1620.64		0.18264	0.561267
STM14_0618	allD	ureidoglycolate dehydrogenase	20	1150.3		20	1144.62		22	1087.78		0.0148536	0.938601
STM14_0619	fdrA	membrane protein FdrA	24	1911.77		21	1738.32		25	1906.87		0.166896	0.593566
STM14_0620	ylbE	putative cytoplasmic protein	22	2239.06		17	2389.81		22	2332.21		0.179781	0.567068
STM14_0621	ylbF	putative cytoplasmic protein	20	1585.9		18	1963.49		20	1788.82		0.155933	0.616547
STM14_0622	arcC	carbamate kinase	15	1970.93		15	1944.72		14	1988.33		0.21232	0.502792
STM14_0623	purK	phosphoribosylaminoimidazole carboxylase ATPase subunit	16	961.37		13	798.604		16	865.711		0.124363	0.684793
STM14_0624	purE	phosphoribosylaminoimidazole carboxylase catalytic subunit	6	448.003		5	487.119		6	412.303		0.118318	0.698182
STM14_0625	lpxH	UDP-2,3-diacylglucosamine hydrolase	8	525.294		9	564.427		9	559.93		0.148999	0.631281
STM14_0626	ppiB	peptidyl-prolyl cis-trans isomerase B (rotamase B)	11	369.758		11	429.325		11	338.364		0.301306	0.34857
STM14_0627	cysS	cysteinyl-tRNA synthetase	19	2188.49		19	2073.07		23	2286.84		0.159138	0.609788
STM14_0628	-	putative outer membrane protein	19	2385.53		17	2103.09		20	2374.82		0.109828	0.717146
STM14_0629	-	putative inner membrane protein	9	928.927		7	800.106		9	858.192		0.36687	0.256676
STM14_0630	ybcI	putative membrane-bound metal-dependent hydrolase	18	1134.56		15	1029.03		17	995.042		0.193659	0.539177
STM14_0631	ybcJ	hypothetical protein	1	37.6914		2	60.0454		2	43.862		0.665282	0.0423018
STM14_0632	folD	bifunctional 5,10-methylene-tetrahydrofolate dehydrogenase/ 5,10-methylene-tetrahydrofolate cyclohydrolase	21	1905.56		17	1700.04		17	1709.37		0.179419	0.567805
STM14_0633	-	hypothetical protein	1	7.1566		0	0		0	0		-0.909879	0.00692699
STM14_0634	-	hypothetical protein	2	16.6987		1	17.2631		2	12.2814		-0.490493	0.149658
STM14_0635	fimA	fimbrin	10	888.85		9	887.171		10	786.258		0.211925	0.503549
STM14_0636	fimI	fimbrial protein	10	250.004		7	228.173		7	286.231		0.251185	0.431381
STM14_0637	fimC	periplasmic chaperone	13	791.997		13	665.003		14	844.407		-0.0529327	0.899287
STM14_0638	fimD	outer membrane usher protein precursor	68	5171.84		65	4818.65		71	5102.28		0.148914	0.631463
STM14_0639	fimH	minor fimbrial subunit	32	2184.67		29	2122.61		33	2095.35		0.236618	0.457433
STM14_0640	fimF	putative fimbrial protein	7	560.6		6	702.532		8	508.549		0.255974	0.423008
STM14_0641	fimZ	transcriptional regulator FimZ	15	379.3		14	494.624		15	533.613		-0.186297	0.598115
STM14_0642	fimY	putative regulatory protein	22	1376.45		21	1394.56		25	1660.49		0.186165	0.554153
STM14_0643	-	hypothetical protein	10	1179.88		8	1409.57		7	884.008		0.462175	0.155455
STM14_0644	fimW	putative fimbrial protein	14	1868.35		15	1957.48		16	1604.85		0.29274	0.36196
STM14_0645	-	conserved hypothetical protein	4	276.245		4	284.465		4	255.152		0.317456	0.324196
STM14_0647	-	integrase	5	407.449		4	378.286		6	336.109		0.0530127	0.848027
STM14_0649	-	hypothetical protein	8	1058.7		7	916.444		8	831.624		0.345567	0.284484
STM14_0650	-	putative inner membrane protein	22	876.445		19	962.228		22	887.016		0.266637	0.404709
STM14_0651	yfdH	putative glycosyltransferase	21	1154.12		19	962.228		21	1111.59		0.0538314	0.846101
STM14_0652	gtrA	putative glycosyl translocase	12	1123.11		11	1119.85		11	1058.7		0.248792	0.4356
STM14_0655	-	sensor kinase	11	885.987		11	860.902		11	894.786		-0.000641578	0.975677
STM14_0657	-	putative transcriptional regulator	20	1408.9		19	1630.23		20	1428.15		0.228927	0.471537
STM14_0658	-	pyridine nucleotide-disulfide oxidoreductase	34	2317.31		32	2143.62		36	2150.99		0.191532	0.543407
STM14_0659	-	hypothetical protein	13	861.655		12	756.573		14	827.865		0.232347	0.465236
STM14_0660	-	putative periplasmic protein	9	823.486		9	907.437		9	770.218		0.196897	0.532771
STM14_0661	-	putative inner membrane protein	15	900.3		15	953.221		16	942.909		0.142602	0.645005
STM14_0662	-	putative DNA repair ATPase	25	2459.96		22	2295.99		26	2358.78		0.281238	0.380436
STM14_0663	pheP	phenylalanine transporter	37	3589.75		35	3686.04		40	3342.79		0.244465	0.44329
STM14_0664	ybdG	hypothetical protein	29	1886		27	1986.75		30	1983.82		0.113472	0.708984
STM14_0665	-	conserved hypothetical protein	3	250.958		3	297.976		5	235.101		0.307636	0.338882
STM14_0666	apeE	outer membrane esterase	65	7296.39		66	7441.13		66	7220.44		0.165809	0.595828
STM14_0667	-	putative inner membrane protein	55	3083.54		52	3413.58		56	3365.85		0.162309	0.603135
STM14_0668	-	putative phosphosugar isomerase	25	3367.42		23	3236.45		26	3332.01		0.104255	0.72969
STM14_0669	-	putative inner membrane protein	16	826.826		14	840.636		14	816.335		0.16816	0.590942
STM14_0670	-	putative PTS system mannose-specific enzyme IID	16	1243.82		14	1272.96		14	1151.44		0.00952072	0.95135
STM14_0671	-	putative inner membrane protein	12	1430.37		11	1223.43		13	1307.84		0.234849	0.460655
STM14_0672	-	putative PTS system mannose-specific enzyme IIAB	7	1202.79		8	1119.1		8	1146.18		0.00579818	0.960257
STM14_0673	-	putative PTS system mannose-specific enzyme IIAB	14	1373.11		13	1591.95		14	1523.89		0.226244	0.476513
STM14_0674	nfnB	dihydropteridine reductase	13	671.289		11	734.806		12	755.179		0.242381	0.447022
STM14_0675	ybdF	hypothetical protein	9	370.712		8	276.209		9	277.709		0.0968961	0.746365
STM14_0676	-	putative regulatory protein	15	1316.81		14	1230.93		15	1191.04		0.0251771	0.913969
STM14_0677	-	hypothetical protein	5	558.692		4	430.076		5	482.482		0.0598504	0.831972
STM14_0678	-	putative regulatory protein	10	1340.67		8	1303.74		9	1421.38		0.165684	0.596088
STM14_0679	ybdJ	putative inner membrane protein	4	171.281		3	145.61		5	250.39		0.200335	0.526011
STM14_0680	ybdK	carboxylate-amine ligase	33	3018.65		28	3047.31		33	2848.28		0.0808139	0.783213
STM14_0681	entD	phosphopantetheinyltransferase component of enterobactin synthase multienzyme complex	16	1244.77		16	1399.06		17	1280.77		0.141247	0.647928
STM14_0682	fepA	outer membrane receptor FepA	63	5438.06		60	5990.28		64	5619.86		0.176122	0.574536
STM14_0683	-	hypothetical protein	5	295.329		6	355.769		6	483.234		-0.190931	0.588486
STM14_0684	fes	enterobactin/ferric enterobactin esterase	17	1018.62		13	1086.07		14	905.814		0.416831	0.199025
STM14_0685	ybdZ	putative cytoplasmic protein	6	549.15		5	532.153		5	515.066		0.374843	0.24677
STM14_0686	entF	enterobactin synthase subunit F	58	3356.92		52	3762.6		61	3540.29		0.189978	0.546508
STM14_0687	fepE	ferric enterobactin transport protein FepE	24	1177.02		20	1310.49		24	1177.76		-0.0566882	0.890365
STM14_0688	fepC	iron-enterobactin transporter ATP-binding protein	15	1849.74		15	1837.39		16	1671.27		0.258041	0.419423
STM14_0689	fepG	iron-enterobactin transporter permease	19	775.298		18	767.831		19	777.235		0.254698	0.425228
STM14_0690	fepD	iron-enterobactin transporter membrane protein	16	1422.73		15	1203.16		16	1410.85		0.228384	0.472541
STM14_0691	ybdA	enterobactin exporter EntS	29	2580.19		28	2686.28		30	2488.61		0.159689	0.608631
STM14_0692	fepB	iron-enterobactin transporter periplasmic binding protein	15	1413.67		14	1414.82		16	1539.43		0.204886	0.51713
STM14_0693	entC	isochorismate synthase	14	921.77		15	1085.32		17	1049.93		0.171013	0.585039
STM14_0694	entE	enterobactin synthase subunit E	27	2334.96		26	2765.84		27	2538.23		0.169791	0.587564
STM14_0695	entB	2,3-dihydro-2,3-dihydroxybenzoate synthetase	25	1529.13		22	1600.96		25	1429.65		0.173706	0.579491
STM14_0696	entA	2,3-dihydroxybenzoate-2,3-dehydrogenase	11	707.549		11	665.754		13	787.01		0.118326	0.698164
STM14_0697	ybdB	hypothetical protein	7	168.419		6	228.173		7	181.213		0.256813	0.421551
STM14_0698	-	hypothetical protein	4	268.134		3	237.93		4	274.952		0.158826	0.610444
STM14_0699	cstA	carbon starvation protein	40	3604.54		36	3713.06		41	3768.88		0.288088	0.369363
STM14_0700	ybdD	putative cytoplasmic protein	6	970.912		6	1240.69		6	1155.95		0.0539451	0.845834
STM14_0701	ybdH	hypothetical protein	15	1039.62		14	1224.18		14	1130.14		0.316173	0.326091
STM14_0702	ybdL	putative aminotransferase	26	2576.85		26	2535.42		27	2560.54		0.183589	0.559346
STM14_0703	ybdM	putative transcriptional regulator	11	1112.61		9	1064.31		12	1095.8		0.165103	0.597297
STM14_0704	ybdN	putative 3'-phosphoadenosine 5'-phosphosulfate sulfotransferase	31	3926.11		32	3851.16		32	3767.87		0.1711	0.584858
STM14_0705	ybdO	putative transcriptional regulator	13	850.204		12	959.977		13	897.292		0.108403	0.720347
STM14_0706	dsbG	disulfide isomerase/thiol-disulfide oxidase	22	2969.99		21	2840.15		22	3019.46		0.209394	0.508409
STM14_0707	ahpC	alkyl hydroperoxide reductase subunit C	7	431.782		6	439.833		7	438.871		-0.0347345	0.942677
STM14_0708	ahpF	alkyl hydroperoxide reductase F52a subunit	19	948.011		13	947.967		19	932.131		0.0566605	0.839454
STM14_0709	-	putative anaerobic dehydrogenase component	2	14.7903		3	21.0159		3	11.0282		1.80534	4.90748e-08
STM14_0710	-	putative oxidoreductase protein	33	2343.07		29	1975.5		38	2201.62		0.0673927	0.814344
STM14_0711	-	molybdopterin-containing oxidoreductase iron-sulfur subunit	9	215.652		7	244.685		7	248.384		0.184127	0.558261
STM14_0712	-	putative hydrogenase protein	13	666.041		12	647.74		15	602.289		0.180837	0.564922
STM14_0713	ybdQ	putative universal stress protein	2	160.308		2	201.903		2	117.049		0.178171	0.570349
STM14_0714	-	hypothetical protein	4	174.621		4	123.093		4	257.658		0.0599282	0.83179
STM14_0715	-	hypothetical protein	2	354.967		2	215.413		2	253.899		-0.00415711	0.984098
STM14_0716	ybdR	putative dehydrogenase	12	1022.92		9	971.986		13	1064.47		0.0312828	0.899437
STM14_0717	rnk	nucleoside diphosphate kinase regulator	3	75.86		3	90.8187		3	107.775		-0.285238	0.409784
STM14_0718	rna	ribonuclease I	10	833.505		8	731.804		11	847.916		0.0838927	0.776118
STM14_0719	citT	citrate/succinate transport antiport protein	19	914.613		18	948.718		23	862.202		-0.0494132	0.907659
STM14_0720	citG	triphosphoribosyl-dephospho-CoA synthase	4	213.267		5	160.622		6	201.515		-0.0184171	0.981732
STM14_0721	citX	2'-(5''-triphosphoribosyl)-3'-dephospho-CoA:apo- citrate lyase	2	19.0843		2	39.0295		2	44.8646		-0.692925	0.0404884
STM14_0722	citF	citrate lyase alpha chain/citrate-ACP transferase	13	771.481		14	850.394		14	807.312		0.165091	0.597323
STM14_0723	citE	citrate lyase beta chain	5	383.594		5	342.259		5	301.771		0.0894351	0.763393
STM14_0724	citD	citrate lyase subunit gamma	0	0		0	0		0	0		0	0.97414
STM14_0725	citC	citrate lyase synthetase	21	1115.48		20	1351.77		23	1266.74		0.00594226	0.959912
STM14_0726	-	conserved hypothetical protein	2	16.2216		1	25.5193		2	14.2865		0.497239	0.127051
STM14_0727	dpiB	sensory histidine kinase	31	1584.95		30	1638.49		33	1586.3		0.0476451	0.860675
STM14_0728	dpiA	two-component response regulator DpiA	11	680.354		12	621.47		13	561.184		0.20817	0.510771
STM14_0729	dcuC	C4-dicarboxylate transporter DcuC	20	1289.62		18	1179.89		20	1265.48		0.151128	0.626742
STM14_0730	-	hypothetical protein	2	93.99		2	113.336		2	108.026		0.171135	0.584785
STM14_0731	pagP	palmitoyl transferase for Lipid A	9	441.801		8	525.398		10	470.953		0.0649564	0.820029
STM14_0732	cspE	cold shock protein CspE	6	257.638		5	256.694		5	211.791		0.323951	0.314715
STM14_0733	ccrB	camphor resistance protein CrcB	2	38.1685		2	34.5261		2	57.8979		0.0825106	0.7793
STM14_0734	ybeM	putative hydrolase	12	998.107		13	827.126		12	999.303		0.0756212	0.795219
STM14_0735	-	hypothetical protein	3	81.1081		4	104.329		3	77.9491		0.243293	0.445386
STM14_0736	tatE	twin arginine translocase protein E	4	174.144		4	183.889		4	193.996		0.120019	0.694406
STM14_0737	lipA	lipoyl synthase	6	36.2601		3	24.7687		5	24.0615		-0.701147	0.0381327
STM14_0738	-	hypothetical protein	2	29.5806		3	30.7733		4	41.8569		-0.444199	0.193019
STM14_0739	ybeF	putative DNA-binding transcriptional regulator	18	722.339		19	664.253		18	728.11		0.208992	0.509185
STM14_0740	-	hypothetical protein	2	38.6456		1	36.7778		2	25.064		0.785677	0.0167506
STM14_0741	lipB	lipoyltransferase	9	145.04		7	180.136		9	153.141		0.109183	0.718594
STM14_0742	-	hypothetical protein	4	104.486		4	96.8233		4	113.791		0.150651	0.627758
STM14_0743	ybeD	hypothetical protein	1	77.2913		1	61.5466		1	72.6857		-0.0709001	0.856739
STM14_0744	dacA	D-alanyl-D-alanine carboxypeptidase fraction A	18	950.396		17	1203.91		18	1075.5		0.167857	0.591571
STM14_0745	-	hypothetical protein	2	71.566		1	81.8119		3	73.4376		-0.248062	0.476082
STM14_0746	rlpA	rare lipoprotein A	16	791.52		14	926.201		17	839.394		0.37189	0.250407
STM14_0747	mrdB	cell wall shape-determining protein	3	13.8361		0	0		1	11.7801		-2.5245	4.36222e-14	essential
STM14_0748	mrdA	penicillin-binding protein 2	1	9.54213		1	18.0136		1	2.25576		-2.2899	7.64141e-12	essential
STM14_0749	ybeA	SPOUT methyltransferase superfamily protein	3	27.6722		3	63.0477		2	24.5627		-0.339574	0.323413
STM14_0750	ybeB	hypothetical protein	4	214.698		4	243.184		4	196.753		0.185753	0.554981
STM14_0751	cobC	alpha ribazole-5'-P phosphatase	11	886.941		11	824.874		11	944.412		0.00785522	0.955335
STM14_0752	cobD	threonine-phosphate decarboxylase	13	789.134		12	779.09		13	717.583		0.103742	0.730849
STM14_0753	nadD	nicotinic acid mononucleotide adenylyltransferase	0	0		0	0		0	0		0	0.97414
STM14_0754	holA	DNA polymerase III subunit delta	1	24.3324		1	48.7869		1	17.7955		-1.15986	0.000558222	essential
STM14_0755	rlpB	LPS-assembly lipoprotein RplB	0	0		0	0		0	0		0	0.97414
STM14_0756	-	hypothetical protein	2	9.54213		1	24.7687		1	17.0435		0.342928	0.288066
STM14_0757	-	putative hydrolase	3	208.973		5	204.905		4	217.806		-0.0840161	0.825934
STM14_0758	-	putative hydrolase	18	1314.43		17	1206.91		19	1304.08		0.196088	0.534368
STM14_0759	-	2-keto-3-deoxygluconate permease	14	947.534		13	876.664		13	859.445		0.295727	0.357254
STM14_0760	-	putative sigma-54 dependent transcriptional regulator	39	2056.33		37	1938.72		38	2132.45		0.130203	0.671951
STM14_0761	ybeL	hypothetical protein	5	188.457		3	209.408		5	180.962		0.437655	0.178019
STM14_0762	ybeQ	TPR repeat-containing protein	24	2282.96		23	2555.68		25	2121.92		0.25544	0.423936
STM14_0763	ybeR	putative cytoplasmic protein	15	852.112		14	861.652		16	873.231		0.4246	0.190985
STM14_0764	ybeS	putative molecular chaperone	19	1062.04		20	1221.17		21	923.108		0.234153	0.461927
STM14_0766	ybeV	putative molecular chaperone	17	849.727		18	888.673		21	828.617		0.0668426	0.815627
STM14_0767	hscC	putative heatshock protein	23	633.598		20	630.477		22	540.882		0.137173	0.656749
STM14_0768	-	putative cytoplasmic protein	19	734.267		18	885.67		19	830.121		0.0749167	0.796852
STM14_0769	rihA	ribonucleoside hydrolase 1	8	329.681		7	245.436		7	272.947		-0.195511	0.57904
STM14_0770	gltL	glutamate/aspartate transporter	6	481.878		7	553.169		7	511.306		0.0670429	0.81516
STM14_0771	gltK	glutamate/aspartate transporter	13	1197.54		14	1167.13		14	1189.54		0.30478	0.343232
STM14_0772	gltJ	glutamate/aspartate transporter	14	1082.55		13	1102.58		14	1091.54		0.00520772	0.96167
STM14_0773	gltI	glutamate and aspartate transporter subunit	12	630.735		11	556.171		14	707.808		0.0393332	0.88033
STM14_0774	-	hypothetical protein	5	154.105		4	162.123		5	152.389		0.242821	0.446232
STM14_0775	lnt	apolipoprotein N-acyltransferase	0	0		0	0		0	0		0	0.97414
STM14_0776	ybeX	putative transport protein	4	83.0166		3	72.8051		5	81.7087		-1.08503	0.00125362	essential
STM14_0777	-	conserved hypothetical protein	4	256.683		3	253.692		4	267.433		0.0140389	0.940548
STM14_0778	ybeY	putative metalloprotease	1	58.6841		1	55.542		1	47.8723		0.153662	0.621357
STM14_0779	phoL	putative phosphate starvation-inducible protein	6	43.4167		3	11.2585		4	30.0768		-2.12971	1.96553e-10	essential
STM14_0780	-	hypothetical protein	0	0		0	0		0	0		0	0.97414
STM14_0781	miaB	rRNA modification protein	23	1090.19		23	1053.8		22	980.755		0.140251	0.650082
STM14_0782	ubiF	2-octaprenyl-3-methyl-6-methoxy-1,4-benzoquinol hydroxylase	5	135.975		3	111.084		5	168.932		-0.552639	0.103654
STM14_0783	-	putative inner membrane protein	11	2216.64		12	1996.51		12	2161.27		0.192489	0.541502
STM14_0791	-	hypothetical protein	3	218.992		3	169.628		3	276.707		0.120988	0.692257
STM14_0792	asnB	asparagine synthetase B	34	2718.08		33	2475.37		35	2612.67		0.208402	0.510323
STM14_0793	nagD	UMP phosphatase	16	998.584		15	889.423		15	1006.57		0.294878	0.358587
STM14_0794	nagC	N-acetylglucosamine operon transcriptional repressor	12	332.066		10	200.402		14	317.561		-0.391643	0.252684
STM14_0795	nagA	N-acetylglucosamine-6-phosphate deacetylase	16	236.645		9	217.665		10	240.865		-0.812732	0.0160156
STM14_0796	nagB	glucosamine-6-phosphate deaminase	8	129.773		8	192.145		9	225.827		-0.403535	0.238172
STM14_0797	-	hypothetical protein	2	21.4698		2	30.0227		2	17.7955		-0.246856	0.478327
STM14_0798	nagE	N-acetyl glucosamine specific PTS system components IIABC	27	1786.29		22	1820.13		26	1783.81		0.189121	0.548222
STM14_0799	glnS	glutaminyl-tRNA synthetase	1	87.3105		1	35.2767		1	59.903		-0.32532	0.344834
STM14_0800	-	hypothetical protein	0	0		0	0		1	4.26088		-0.874669	0.00947056
STM14_0801	-	hypothetical protein	6	287.695		6	328.749		6	331.346		0.291759	0.363512
STM14_0802	ybfM	putative outer membrane protein	23	1624.55		24	1543.17		26	1581.04		0.113655	0.708575
STM14_0803	ybfN	putative lipoprotein	7	435.598		7	486.368		7	582.739		-0.10046	0.787692
STM14_0804	citA	citrate-proton symporter	25	1415.1		23	1351.02		25	1395.56		-0.00471399	0.985433
STM14_0805	citB	citrate utilization protein b	12	858.792		12	840.636		13	871.727		0.276364	0.388438
STM14_0806	-	tricarballylate dehydrogenase	20	1312.52		19	1296.98		20	1224.88		0.175366	0.576084
STM14_0807	-	putative transcriptional regulator	9	273.382		9	222.168		9	270.441		-0.104249	0.77895
STM14_0808	fur	ferric uptake regulator	5	85.4021		4	84.8142		4	81.7087		-0.744206	0.0276125
STM14_0809	-	hypothetical protein	3	73.9515		3	58.5443		3	60.6549		-0.138447	0.701425
STM14_0810	fldA	flavodoxin FldA	2	13.359		1	6.75511		2	14.7878		-0.547825	0.106759
STM14_0811	ybfE	LexA regulated protein	2	155.537		2	204.905		2	150.635		0.496252	0.127791
STM14_0812	-	hypothetical protein	2	139.792		2	132.1		2	161.914		0.362934	0.261666
STM14_0813	ybfF	hypothetical protein	10	772.913		8	641.736		10	749.665		0.397966	0.219568
STM14_0814	seqA	replication initiation regulator SeqA	11	684.648		10	486.368		10	499.777		-0.59993	0.0768229
STM14_0815	pgm	phosphoglucomutase	16	426.056		14	228.173		15	335.106		-0.423002	0.215702
STM14_0816	-	putative cytoplasmic protein	13	901.732		11	1021.52		14	985.517		0.247218	0.438389
STM14_0817	potE	putrescine transporter	27	3960.94		27	4044.81		27	3156.06		0.837263	0.0108632
STM14_0818	speF	ornithine decarboxylase	32	4123.16		31	4038.81		33	2672.58		1.06518	0.00123094
STM14_0819	-	hypothetical protein	0	0		0	0		0	0		0	0.97414
STM14_0820	-	conserved hypothetical protein	1	249.05		1	148.612		1	169.182		1.29271	9.04181e-05
STM14_0821	kdpE	DNA-binding transcriptional activator KdpE	10	578.73		10	634.981		11	631.613		0.369396	0.253508
STM14_0822	kdpD	sensor protein KdpD	29	1515.29		26	1463.61		31	1348.19		0.252154	0.429679
STM14_0823	kdpC	potassium-transporting ATPase subunit C	6	414.606		6	394.048		6	362.927		0.261736	0.41306
STM14_0824	kdpB	potassium-transporting ATPase subunit B	16	728.542		14	652.244		14	664.447		0.277206	0.387047
STM14_0825	kdpA	potassium-transporting ATPase subunit A	17	737.13		18	731.804		20	913.584		0.050987	0.852796
STM14_0826	-	K+-transporting ATPase, F subunit	2	16.6987		2	27.771		2	9.52433		0.322691	0.316539
STM14_0827	ybfA	putative periplasmic protein	6	292.943		5	295.724		5	370.697		0.178549	0.569577
STM14_0828	phrB	deoxyribodipyrimidine photolyase	16	934.652		15	965.231		15	888.018		0.145475	0.638827
STM14_0829	ybgH	POT family transport protein	29	1325.88		29	1136.36		30	1464.49		0.0961223	0.748125
STM14_0830	ybgI	putative hydrolase-oxidase	6	300.1		6	297.225		6	298.262		0.407919	0.208547
STM14_0831	ybgJ	putative carboxylase	6	454.206		7	487.119		7	369.444		0.270495	0.398208
STM14_0832	ybgK	putative carboxylase	15	1185.61		15	1167.88		15	1180.52		0.136276	0.658699
STM14_0833	ybgL	hypothetical protein	15	774.821		15	725.799		15	652.417		0.276273	0.388587
STM14_0834	-	putative cytoplasmic protein	3	113.551		2	69.0523		3	104.016		0.0921833	0.757107
STM14_0835	-	putative phage integrase	9	290.558		8	275.458		9	302.022		-0.126206	0.728866
STM14_0836	-	putative inner membrane protein	4	361.17		4	407.558		4	449.147		0.022084	0.921341
STM14_0837	-	putative cytoplasmic protein	6	599.723		6	645.489		6	544.14		0.501829	0.123652
STM14_0838	-	putative UDP-galactopyranose mutase	4	228.534		4	186.891		6	138.855		0.15428	0.620047
STM14_0839	-	putative glycosyl transferase	3	191.797		4	133.601		3	198.006		0.23739	0.45603
STM14_0840	-	putative glycosyl transferase	3	78.2455		2	79.5602		2	38.348		1.07981	0.00105457
STM14_0841	-	putative ABC transporter permease protein	3	49.142		2	15.0114		3	25.8159		-0.270366	0.435623
STM14_0842	-	putative ABC-type polysaccharide/polyol phosphate transport system ATPase component	5	210.881		4	204.905		5	229.586		0.019713	0.926997
STM14_0843	-	putative glycosyltransferase	11	209.927		10	254.443		12	212.794		0.359856	0.265616
STM14_0844	-	putative glycosyltransferase	3	58.207		3	66.8006		4	80.7062		-0.333475	0.33247
STM14_0845	-	putative glycosyl transferase	7	215.175		7	142.608		9	203.019		-0.200659	0.568509
STM14_0846	-	putative cytoplasmic protein	1	67.272		1	72.0545		1	79.2023		0.0957477	0.748978
STM14_0847	nei	endonuclease VIII	9	359.261		7	366.277		9	385.234		0.31275	0.331181
STM14_0848	abrB	putative transport protein	19	1174.16		17	1045.54		19	1058.45		0.147912	0.633605
STM14_0849	gltA	type II citrate synthase	9	750.012		7	785.094		11	724.601		0.302781	0.346297
STM14_0850	-	putative inner membrane protein	11	697.053		10	677.763		11	632.867		0.12956	0.673362
STM14_0851	sdhC	succinate dehydrogenase cytochrome b556 large membrane subunit	3	61.5468		3	38.279		3	48.6242		-0.0151019	0.989675
STM14_0852	sdhD	succinate dehydrogenase cytochrome b556 small membrane subunit	9	394.09		7	496.876		9	412.303		0.0532595	0.847447
STM14_0853	sdhA	succinate dehydrogenase flavoprotein subunit	21	605.925		19	583.942		19	612.064		-0.020608	0.976483
STM14_0854	sdhB	succinate dehydrogenase iron-sulfur subunit	11	325.387		12	352.016		14	368.191		-0.222328	0.525214
STM14_0855	kgd	alpha-ketoglutarate decarboxylase	14	263.84		9	209.408		15	272.697		-0.0129905	0.994734
STM14_0856	sucB	dihydrolipoamide acetyltransferase	2	10.0192		1	6.00454		4	11.0282		-1.3699	4.46548e-05	essential
STM14_0857	sucC	succinyl-CoA synthetase subunit beta	14	555.352		13	608.711		14	437.618		0.156081	0.616236
STM14_0858	sucD	succinyl-CoA synthetase subunit alpha	11	209.927		10	201.903		13	195.499		0.105823	0.726153
STM14_0859	-	hypothetical protein	1	9.54213		1	3.00227		1	6.51665		-0.297507	0.38917
STM14_0860	-	hypothetical protein	0	0		0	0		2	3.7596		-0.351973	0.305501
STM14_0861	cydA	cytochrome d terminal oxidase polypeptide subunit I	3	15.7445		1	3.00227		2	12.0307		-1.28347	0.000132161	essential
STM14_0862	cydB	cytochrome d terminal oxidase polypeptide subunit II	5	56.7757		5	79.5602		7	57.146		0.75461	0.0215146
STM14_0863	ybgT	putative outer membrane lipoprotein	0	0		1	5.25398		1	5.26345		0.294933	0.358502
STM14_0864	-	hypothetical protein	6	343.04		5	254.443		5	254.901		-0.00620976	0.989017
STM14_0865	ybgE	hypothetical protein	5	204.202		5	195.898		5	215.3		0.290169	0.366039
STM14_0866	ybgC	acyl-CoA thioester hydrolase YbgC	6	363.555		6	293.472		8	341.623		-0.429053	0.209039
STM14_0867	tolQ	colicin uptake protein TolQ	7	219.946		7	268.703		7	323.827		-1.51247	6.47788e-06	essential
STM14_0868	tolR	colicin uptake protein TolR	8	205.633		6	263.449		8	184.471		-1.11026	0.000959447	essential
STM14_0869	tolA	cell envelope integrity inner membrane protein TolA	11	369.758		8	355.769		11	484.488		-1.31293	9.19635e-05	essential
STM14_0870	tolB	translocation protein TolB	14	258.592		16	312.987		16	258.41		-0.760602	0.0243228
STM14_0871	pal	peptidoglycan-associated outer membrane lipoprotein	6	347.334		5	469.856		8	403.781		-0.291539	0.399117
STM14_0872	ybgF	hypothetical protein	4	203.247		4	194.397		4	169.683		0.0400481	0.878636
STM14_0873	-	hypothetical protein	13	392.182		9	385.041		14	361.423		-0.208857	0.551931
STM14_0879	-	hypothetical protein	1	20.9927		1	14.2608		1	19.0487		-0.0673006	0.865234
STM14_0880	nadA	quinolinate synthetase	10	410.789		9	299.477		9	423.833		-0.0753165	0.84634
STM14_0881	pnuC	nucleoside/purine/pyrimidine transporter	11	615.945		9	677.012		13	656.677		0.139899	0.650842
STM14_0882	ybgR	zinc transporter ZitB	11	948.011		11	688.271		12	718.586		0.177107	0.572521
STM14_0883	ybgS	hypothetical protein	7	448.003		7	385.792		7	409.045		0.309316	0.33634
STM14_0884	aroG	phospho-2-dehydro-3-deoxyheptonate aldolase	19	793.428		20	817.369		20	828.617		0.197864	0.530866
STM14_0885	-	fumarate hydratase	7	211.358		8	242.433		8	256.656		0.174662	0.577528
STM14_0886	-	fumarate hydratase	14	356.876		12	255.193		15	323.577		0.211121	0.50509
STM14_0887	-	transcriptional regulator	6	601.631		6	582.441		6	678.734		0.413976	0.20204
STM14_0888	-	transcriptional regulator	8	466.133		7	527.649		11	525.843		0.473868	0.145492
STM14_0889	-	putative cation transporter	2	43.4167		2	36.0273		3	40.1024		0.012232	0.944867
STM14_0890	dcoC	oxaloacetate decarboxylase subunit gamma	0	0		0	0		0	0		0	0.97414
STM14_0892	dcoB	oxaloacetate decarboxylase beta chain	3	69.6576		2	56.2926		3	78.9517		0.21802	0.491943
STM14_0893	-	putative cytoplasmic protein	3	92.5587		2	147.111		3	126.323		0.22384	0.480995
STM14_0894	-	putative ABC transport protein	16	722.817		15	836.133		16	935.389		0.0477584	0.860408
STM14_0895	-	putative ABC-type cobalamin/Fe3+-siderophore transport component	15	547.241		12	606.459		13	687.506		0.120513	0.693309
STM14_0896	gpmA	phosphoglyceromutase	10	302.009		10	265.701		11	215.049		-0.0889911	0.814316
STM14_0897	-	hypothetical protein	4	96.8526		3	54.7915		4	131.335		-1.16943	0.000501664	essential
STM14_0898	galM	aldose 1-epimerase	18	629.304		16	653.745		19	647.153		0.261476	0.413506
STM14_0899	galK	galactokinase	17	1510.04		16	1279.72		17	1352.96		0.0766659	0.7928
STM14_0900	galT	galactose-1-phosphate uridylyltransferase	11	759.077		11	805.36		11	828.867		0.23509	0.460217
STM14_0901	galE	UDP-galactose-4-epimerase	16	724.725		14	585.443		15	745.655		0.240828	0.449813
STM14_0902	-	putative inner membrane protein	14	866.903		13	803.108		14	889.021		0.364494	0.25968
STM14_0903	-	hypothetical protein	2	63.9323		2	81.0614		2	63.412		0.248438	0.436227
STM14_0904	modF	putative molybdenum transport ATP-binding protein ModF	28	1336.85		22	1278.22		28	1272		0.0479245	0.860016
STM14_0905	modE	DNA-binding transcriptional regulator ModE	9	570.62		8	665.754		9	645.9		0.136855	0.657439
STM14_0906	-	hypothetical protein	7	328.249		6	258.946		6	411.551		0.0371498	0.885506
STM14_0907	modA	molybdate transporter periplasmic protein	9	581.116		10	541.16		9	497.27		0.245368	0.441679
STM14_0908	modB	molybdate ABC transporter permease protein	11	653.636		11	784.344		12	783.251		0.161034	0.605806
STM14_0909	modC	molybdate transporter ATP-binding protein	12	443.709		9	461.599		12	442.38		0.132847	0.666169
STM14_0910	ybhA	phosphotransferase	14	993.813		14	899.181		14	880.249		0.314526	0.328534
STM14_0911	ybhE	6-phosphogluconolactonase	14	703.255		12	579.439		13	743.399		0.0465005	0.863377
STM14_0912	ybhC	putative pectinesterase	26	1828.75		25	1752.58		29	2034.95		0.149904	0.629351
STM14_0913	hutI	imidazolonepropionase	22	1189.9		17	1142.36		21	1294.06		0.167333	0.592657
STM14_0914	hutG	formimidoylglutamase	7	659.361		7	876.664		7	793.778		0.377236	0.243851
STM14_0915	hutC	histidine utilization repressor	11	625.964		9	608.711		10	646.151		0.112316	0.711569
STM14_0917	hutH	histidine ammonia-lyase	10	1198.01		10	1190.4		11	1211.34		0.19191	0.542654
STM14_0918	ybhB	putative kinase inhibitor protein	8	234.736		8	204.155		8	245.126		-0.294865	0.393554
STM14_0919	bioA	adenosylmethionine--8-amino-7-oxononanoate transaminase	13	791.52		12	786.595		13	820.596		0.0570636	0.838508
STM14_0920	bioB	biotin synthetase	20	818.238		13	662.001		18	788.765		0.120224	0.693951
STM14_0921	bioF	8-amino-7-oxononanoate synthase	8	576.822		8	664.253		8	566.447		0.0482147	0.859331
STM14_0922	bioC	biotin biosynthesis protein BioC	9	935.129		9	869.908		9	859.696		0.361611	0.263359
STM14_0923	bioD_1	dithiobiotin synthetase	8	602.586		7	455.595		10	642.892		0.445115	0.17091
STM14_0924	-	hypothetical protein	1	13.359		1	12.0091		1	11.0282		0.194405	0.537698
STM14_0925	-	hypothetical protein	6	690.85		5	710.037		6	718.084		0.238693	0.45367
STM14_0926	uvrB	excinuclease ABC subunit B	23	2457.58		23	2830.39		25	2366.55		0.471344	0.147599
STM14_1000	-	hypothetical protein	2	47.2336		2	39.7801		1	27.8211		0.524089	0.108169
STM14_1001	-	putative cytoplasmic protein	2	187.026		1	83.3131		2	138.353		0.0347075	0.891301
STM14_1002	-	putative electron transfer protein beta subunit	3	79.6768		3	54.7915		4	98.251		-0.329041	0.339157
STM14_1003	-	putative electron transfer protein alpha subunit	16	579.685		15	506.633		15	556.421		0.251808	0.430285
STM14_1005	-	putative acyl-CoA dehydrogenase	28	995.722		26	1007.26		29	1036.4		0.141369	0.647666
STM14_1006	-	hypothetical protein	0	0		0	0		0	0		0	0.97414
STM14_1007	-	putative dehydrogenase	21	1429.41		20	1346.52		25	1429.9		0.103627	0.731108
STM14_1008	-	putative transcriptional regulator	15	555.829		14	564.427		18	543.137		0.415447	0.200482
STM14_1009	-	putative inner membrane protein	13	562.986		12	508.885		13	602.539		-0.0617881	0.878273
STM14_1010	-	hypothetical protein	2	214.698		3	255.944		2	274.451		0.808362	0.0138832
STM14_1012	yliJ	putative glutathione S-transferase	5	183.209		3	203.404		5	166.676		0.133827	0.664031
STM14_1013	dacC	D-alanyl-D-alanine carboxypeptidase fraction C	11	1262.9		8	1049.29		10	1299.07		0.25854	0.41856
STM14_1014	deoR	DNA-binding transcriptional repressor DeoR	11	629.781		11	703.282		14	623.593		-0.142507	0.692407
STM14_1015	ybjG	undecaprenyl pyrophosphate phosphatase	5	212.312		4	216.914		8	253.648		0.479372	0.140974
STM14_1016	mdfA	multidrug translocase	15	687.034		12	740.06		15	900.049		0.335923	0.29772
STM14_1017	-	putative hydrolase	14	671.289		13	678.514		15	704.55		0.154932	0.618664
STM14_1018	-	putative transport protein/regulator	8	478.061		7	603.457		8	477.219		0.178656	0.569359
STM14_1019	-	hypothetical protein	5	212.79		5	243.184		5	206.528		0.493003	0.130251
STM14_1020	-	putative regulatory protein	9	446.095		8	474.359		9	415.812		0.19706	0.532449
STM14_1021	-	hypothetical protein	27	1346.87		25	1190.4		28	1320.12		0.199531	0.527588
STM14_1022	ybjM	putative inner membrane protein	9	1083.51		9	1295.48		10	941.154		0.81934	0.0126583
STM14_1023	grxA	glutaredoxin 1	5	108.78		4	150.864		6	164.169		0.221163	0.486014
STM14_1024	ybjC	hypothetical protein	4	83.0166		3	72.8051		4	93.4888		-0.516581	0.128739
STM14_1025	mdaA	nitroreductase A	8	518.138		8	483.366		9	612.565		-0.0503752	0.905369
STM14_1026	rimK	ribosomal protein S6 modification protein	12	407.449		11	361.774		11	346.886		0.25494	0.424806
STM14_1027	ybjN	putative cytoplasmic protein	7	361.17		5	364.776		6	425.838		0.301314	0.348558
STM14_1028	potF	putrescine ABC transporter periplasmic substrate-binding protein	18	1024.83		17	1010.26		19	985.267		0.0386672	0.881908
STM14_1029	potG	putrescine transporter ATP-binding subunit	20	1303.93		20	1308.24		21	1273.5		0.290547	0.365438
STM14_1030	potH	putrescine ABC transporter membrane protein	20	1085.89		20	1209.17		21	1056.2		0.271826	0.395978
STM14_1031	potI	putrescine ABC transporter membrane protein	7	197.522		6	128.347		8	218.558		0.117509	0.69998
STM14_1032	ybjO	putative inner membrane protein	3	311.074		4	252.191		3	341.623		0.0668863	0.815525
STM14_1033	rumB	23S rRNA methyluridine methyltransferase	21	1097.35		21	1070.31		24	1237.41		0.203244	0.520325
STM14_1034	-	conserved hypothetical protein	8	447.526		6	356.52		7	420.825		0.223457	0.481711
STM14_1035	ulaA_1	ascorbate-specific PTS system enzyme IIC	25	1170.82		24	1251.2		26	1429.65		0.124014	0.685563
STM14_1036	-	putative inner membrane protein	3	60.5925		3	39.0295		4	51.6319		-0.175101	0.62167
STM14_1037	-	putative sulfatase	29	1888.87		26	1946.22		30	1855.99		0.0964413	0.747399
STM14_1038	-	hypothetical protein	6	184.64		3	155.368		5	179.208		0.243169	0.445608
STM14_1039	artJ	arginine transport system component	13	662.701		12	674.761		14	681.741		0.221263	0.485826
STM14_1040	artM	arginine transporter permease subunit ArtM	19	1121.2		18	1144.62		18	1331.15		0.199966	0.526733
STM14_1041	artQ	arginine transporter permease subunit ArtQ	10	456.114		11	461.599		10	442.631		0.172645	0.581672
STM14_1042	artI	arginine transport system	14	730.927		13	644.738		15	772.473		0.0876223	0.767548
STM14_1043	artP	arginine transporter ATP-binding subunit	6	428.442		5	294.973		6	366.937		0.172683	0.581594
STM14_1044	ybjP	putative lipoprotein	7	232.351		7	238.681		8	267.433		0.206224	0.514533
STM14_1045	orfB	hypothetical protein	2	134.544		1	120.091		2	113.039		0.674525	0.0395613
STM14_1046	ybjR	putative aminidase	10	302.486		6	285.216		11	261.167		-0.153696	0.667779
STM14_1047	-	putative nucleoside-diphosphate-sugar epimerase	18	1005.74		18	958.475		20	962.709		0.192416	0.541648
STM14_1048	ybjT	putative nucleoside-diphosphate-sugar epimerase	15	929.404		13	885.67		15	1016.6		0.16562	0.596221
STM14_1049	ltaA	L-threonine aldolase	14	843.525		12	982.494		14	873.481		0.186466	0.553548
STM14_1050	poxB	pyruvate dehydrogenase	12	403.155		13	459.348		13	413.556		0.439908	0.17585
STM14_1051	hcr	HCP oxidoreductase, NADH-dependent	18	1305.36		17	1170.89		18	1289.79		0.229046	0.471317
STM14_1052	hcp	hydroxylamine reductase	21	879.785		18	712.289		19	887.517		0.0670592	0.815122
STM14_1053	-	hypothetical protein	4	189.411		4	147.111		4	160.66		0.0866403	0.769802
STM14_1054	ybjE	putative inner membrane protein	23	1089.71		23	1086.07		25	1119.86		-0.0393832	0.931571
STM14_1055	-	hypothetical protein	9	331.589		8	370.781		9	381.725		0.233426	0.463257
STM14_1056	ybjD	hypothetical protein	16	1114.52		15	1093.58		20	1164.22		0.271217	0.396997
STM14_1057	ybjX	VirK-like protein	22	823.486		22	864.654		23	792.023		0.0643089	0.821541
STM14_1058	ybjY	macrolide transporter subunit MacA	19	903.163		18	859.4		22	924.612		0.232634	0.464709
STM14_1059	ybjZ	macrolide transporter ATP-binding /permease protein	21	1550.12		20	1389.3		20	1615.88		0.0745844	0.797623
STM14_1060	-	hypothetical protein	1	2.38553		0	0		1	1.75448		-1.76067	1.47524e-07	essential
STM14_1061	-	hypothetical protein	3	158.877		3	168.878		3	142.364		0.0668122	0.815698
STM14_1062	cspD	stress response protein	2	115.937		2	64.5489		2	110.282		-0.143987	0.689129
STM14_1063	clpS	ATP-dependent Clp protease adaptor protein ClpS	9	527.68		7	469.856		8	596.023		0.0179056	0.931312
STM14_1064	clpA	ATP-dependent Clp protease ATP-binding subunit	21	659.838		15	562.926		21	610.058		-0.0845233	0.824748
STM14_1065	-	hypothetical protein	0	0		0	0		0	0		0	0.97414
STM14_1066	tnpA_3	transposase	0	0		0	0		0	0		0	0.97414
STM14_1067	-	hypothetical protein	4	98.7611		2	61.5466		3	103.765		-0.119928	0.743081
STM14_1068	-	putative integrase	10	494.76		11	485.618		11	557.424		0.118767	0.697185
STM14_1069	-	hypothetical protein	4	384.071		4	340.758		4	358.666		0.0231532	0.918792
STM14_1070	-	putative cytoplasmic protein	6	342.085		7	325.747		7	317.561		0.216395	0.495023
STM14_1072	-	SlsA	12	526.726		10	573.434		13	528.099		0.203649	0.519536
STM14_1073	-	putative cytoplasmic protein	5	399.815		5	346.762		6	319.566		0.209988	0.507267
STM14_1074	-	putative transcriptional regulator	10	453.251		9	523.146		12	522.084		0.0460244	0.864501
STM14_1075	infA	translation initiation factor IF-1	1	19.5614		1	5.25398		1	9.27369		-1.04468	0.0019015	essential
STM14_1076	-	putative inner membrane protein	11	1006.7		10	957.725		12	801.798		0.148236	0.632913
STM14_1077	aat	leucyl/phenylalanyl-tRNA--protein transferase	5	479.492		4	571.933		5	422.078		0.206735	0.513545
STM14_1078	cydC	cysteine/glutathione ABC transporter membrane/ATP-binding component	3	11.4506		4	21.0159		3	7.26857		-0.3059	0.375439
STM14_1079	cydD	cysteine/glutathione ABC transporter membrane/ATP-binding component	2	8.11081		0	0		3	9.27369		-2.06222	7.21468e-10	essential
STM14_1080	trxB	thioredoxin reductase	9	336.837		9	299.477		12	285.73		-0.108196	0.769871
STM14_1081	-	hypothetical protein	8	534.837		8	499.128		8	621.588		0.0240094	0.916751
STM14_1082	-	hypothetical protein	4	224.24		4	188.393		5	293.75		-0.0809694	0.833068
STM14_1083	lrp	leucine-responsive transcriptional regulator	10	799.154		9	766.33		10	828.115		0.107565	0.72223
STM14_1084	ftsK	DNA translocase FtsK	11	110.689		8	78.8096		19	137.852		-1.29159	0.00011969	essential
STM14_1085	lolA	outer-membrane lipoprotein carrier protein	2	144.563		2	121.592		2	108.527		0.407929	0.208536
STM14_1086	ycaJ	recombination factor protein RarA	15	720.431		12	661.25		17	705.803		0.253429	0.427446
STM14_1087	-	hypothetical protein	0	0		0	0		0	0		0	0.97414
STM14_1088	serS	seryl-tRNA synthetase	1	97.3298		1	73.5557		1	98.0003		-0.0881524	0.816272
STM14_1089	dmsA	anaerobic dimethyl sulfoxide reductase subunit A	42	2245.74		38	2249.45		43	2061.27		0.200464	0.525757
STM14_1090	dmsB	anaerobic dimethyl sulfoxide reductase subunit B	4	154.583		4	110.334		4	136.85		-0.354699	0.301654
STM14_1091	dmsC	anaerobic dimethyl sulfoxide reductase subunit C	8	530.543		10	581.69		11	526.345		0.373319	0.248643
STM14_1092	-	hypothetical protein	4	267.657		3	157.619		4	213.295		-0.13357	0.712313
STM14_1093	-	hypothetical protein	2	80.1539		2	40.5307		3	45.3659		-0.336821	0.327481
STM14_1094	ycaD	MFS family transporter	23	1491.91		23	1442.59		22	1573.77		0.222686	0.483155
STM14_1095	ycaM	putative amino-acid transporter	32	1780.56		32	1685.03		32	1628.41		0.344039	0.286555
STM14_1096	pflA	pyruvate formate lyase-activating enzyme 1	11	144.563		8	121.592		12	140.86		-1.81883	5.62587e-08	essential
STM14_1097	-	putative cytoplasmic protein	10	578.73		11	570.432		12	668.458		0.195607	0.53532
STM14_1098	-	SopD-like protein	12	306.78		11	297.976		15	378.717		0.104569	0.728981
STM14_1099	pflB	pyruvate formate lyase I	27	511.935		21	615.466		32	509.802		-1.33491	6.98267e-05	essential
STM14_1100	focA	formate transporter	16	489.989		16	362.524		20	461.429		-1.16954	0.000501035	essential
STM14_1101	ycaO	putative cytoplasmic protein	32	1074.44		28	1075.56		33	1085.27		0.158159	0.61185
STM14_1102	-	hypothetical protein	4	149.334		3	64.5489		4	87.7241		0.101973	0.734847
STM14_1103	ycaP	putative inner membrane protein	8	512.89		8	685.269		8	540.882		0.227741	0.473733
STM14_1104	-	hypothetical protein	0	0		0	0		0	0		0	0.97414
STM14_1105	serC	phosphoserine aminotransferase	12	256.683		9	233.427		11	264.425		-0.434236	0.203452
STM14_1106	aroA	3-phosphoshikimate 1-carboxyvinyltransferase	32	778.638		25	674.761		31	608.304		-0.5443	0.109079
STM14_1107	ycaL	putative Zn-dependent protease	12	971.866		12	747.566		13	1154.45		0.188252	0.549962
STM14_1108	-	hypothetical protein	4	371.666		2	354.268		2	407.29		0.252866	0.42843
STM14_1109	cmk	cytidylate kinase	1	1.90843		0	0		1	2.5064		-2.76515	1.31189e-16	essential
STM14_1110	rpsA	30S ribosomal protein S1	2	14.3132		2	35.2767		2	8.27113		-1.78698	9.57363e-08	essential
STM14_1111	ihfB	integration host factor subunit beta	1	5.72528		1	3.75284		1	8.27113		-1.3125	9.24532e-05	essential
STM14_1112	ycaI	hypothetical protein	36	2911.3		32	3182.41		35	2676.09		0.153815	0.621031
STM14_1113	msbA	lipid transporter ATP-binding/permease protein	1	1.90843		0	0		0	0		0.513413	0.115392
STM14_1114	lpxK	tetraacyldisaccharide 4'-kinase	0	0		0	0		0	0		0	0.97414
STM14_1115	ycaQ	putative cytoplasmic protein	13	903.64		11	788.096		13	814.08		-0.0360239	0.939595
STM14_1116	ycaR	hypothetical protein	0	0		0	0		0	0		0	0.97414
STM14_1117	kdsB	3-deoxy-manno-octulosonate cytidylyltransferase	0	0		0	0		0	0		0	0.97414
STM14_1118	-	hypothetical protein	2	29.1035		1	42.7824		2	50.3787		-0.381097	0.266062
STM14_1119	-	hypothetical protein	10	497.622		9	493.123		11	614.319		-0.0916328	0.808164
STM14_1120	ycbC	hypothetical protein	11	462.793		10	557.672		11	476.718		0.156201	0.615981
STM14_1121	smtA	putative metallothionein SmtA	8	432.259		9	447.339		8	422.579		0.173996	0.578894
STM14_1122	mukF	condesin subunit F	0	0		0	0		0	0		0	0.97414
STM14_1123	mukE	condesin subunit E	0	0		0	0		0	0		0	0.97414
STM14_1124	mukB	cell division protein MukB	2	65.8407		2	60.0454		3	105.77		-0.482833	0.156268
STM14_1125	ycbB	hypothetical protein	27	1338.76		23	1391.55		30	1379.52		0.228599	0.472143
STM14_1126	ycbK	putative outer membrane protein	11	608.788		10	525.398		11	462.431		0.243665	0.44472
STM14_1127	ycbL	putative metallo-beta-lactamase	8	442.278		8	523.897		8	453.659		0.279288	0.383625
STM14_1128	aspC	aromatic amino acid aminotransferase	13	437.03		11	390.295		13	463.935		0.057622	0.837197
STM14_1129	-	hypothetical protein	1	62.9781		1	93.0704		1	88.9773		0.617898	0.0589955
STM14_1130	ompF	outer membrane protein F precursor	28	1742.39		27	1789.35		29	1633.92		0.344374	0.2861
STM14_1131	-	hypothetical protein	0	0		0	0		1	3.7596		0.75028	0.0222644
STM14_1132	asnS	asparaginyl-tRNA synthetase	0	0		0	0		0	0		0	0.97414
STM14_1133	-	hypothetical protein	0	0		0	0		0	0		0	0.97414
STM14_1134	-	putative leucine response regulator	10	523.386		11	411.311		11	514.314		0.238716	0.453627
STM14_1135	-	hypothetical protein	2	151.243		2	159.871		2	136.098		0.0842971	0.775187
STM14_1136	-	diaminopropionate ammonia-lyase	19	836.845		20	782.843		22	769.967		0.16099	0.605897
STM14_1137	-	conserved hypothetical protein	1	13.8361		1	9.00682		1	13.2839		0.113483	0.708959
STM14_1138	-	putative transcriptional regulator	11	442.755		9	325.747		11	309.039		0.230833	0.468019
STM14_1139	pncB	nicotinate phosphoribosyltransferase	21	1199.45		19	1121.35		20	1266.99		0.326768	0.31066
STM14_1140	-	integrase	25	1962.82		22	1767.59		24	1859		0.128318	0.676087
STM14_1141	-	excisionase	3	261.454		2	260.447		3	248.886		0.0980426	0.743759
STM14_1142	-	hypothetical protein	2	53.9131		2	38.279		2	46.6191		-0.0923913	0.8064
STM14_1143	-	hypothetical protein	2	61.0697		2	83.3131		2	62.4094		0.599206	0.0669385
STM14_1144	-	exodeoxyribonuclease	4	160.308		3	199.651		3	118.302		0.288181	0.369214
STM14_1145	-	hypothetical protein	2	49.6191		2	60.796		3	53.1357		0.098819	0.741996
STM14_1146	-	hypothetical protein	1	44.3709		2	68.3017		2	38.8492		0.737672	0.024579
STM14_1147	-	hypothetical protein	1	19.5614		0	0		1	25.064		-0.401285	0.240871
STM14_1148	-	regulatory protein	0	0		0	0		0	0		0	0.97414
STM14_1149	-	conserved hypothetical protein	2	20.9927		1	46.5352		1	43.862		0.0229375	0.919306
STM14_1150	-	regulatory protein	1	10.4963		2	17.2631		2	6.76729		-0.414207	0.225657
STM14_1151	-	regulatory protein	29	1731.42		29	1532.66		31	1585.05		0.098846	0.741934
STM14_1152	-	putative replication protein	8	525.294		7	540.409		8	536.871		0.326273	0.31137
STM14_1153	-	hypothetical protein	3	213.744		2	235.678		4	271.443		0.263769	0.409584
STM14_1154	-	hypothetical protein	2	4.77107		0	0		0	0		0.842946	0.0103432
STM14_1155	-	hypothetical protein	9	327.295		6	296.474		8	327.336		0.00822353	0.954453
STM14_1156	-	hypothetical protein	0	0		0	0		1	2.25576		0.132138	0.667717
STM14_1157	-	hypothetical protein	9	568.711		9	551.668		9	488.247		0.330697	0.305062
STM14_1158	-	hypothetical protein	2	119.754		1	81.8119		2	94.2407		0.278911	0.384244
STM14_1159	-	hypothetical protein	0	0		0	0		0	0		0	0.97414
STM14_1160	-	hypothetical protein	2	78.2455		2	73.5557		2	83.2126		0.248371	0.436344
STM14_1161	-	hypothetical protein	1	76.8142		1	132.851		1	108.026		0.470001	0.148731
STM14_1162	-	putative molecular chaperone	21	1198.49		19	1103.34		22	1178.51		0.269993	0.39905
STM14_1163	-	hypothetical protein	5	196.568		7	197.399		7	196.502		0.17363	0.579647
STM14_1164	-	hypothetical protein	2	14.7903		2	27.771		1	12.532		-0.326514	0.343006
STM14_1165	-	hypothetical protein	8	570.62		8	580.189		8	499.777		0.306812	0.340133
STM14_1166	gtgA	bacteriophage virulence determinant	8	396.953		6	370.781		7	367.439		0.334343	0.299926
STM14_1167	-	hypothetical protein	0	0		0	0		0	0		0	0.97414
STM14_1168	-	lysozyme	3	42.9396		2	14.2608		3	38.348		-0.498002	0.143387
STM14_1169	-	hypothetical protein	6	431.782		5	442.085		6	374.206		0.113617	0.70866
STM14_1170	-	hypothetical protein	5	211.358		5	252.941		5	210.037		0.130012	0.67237
STM14_1171	-	hypothetical protein	33	1722.83		29	1659.51		32	1677.28		0.254707	0.425212
STM14_1172	-	phage portal protein, lambda family	22	941.809		23	869.158		25	1012.84		0.31017	0.335051
STM14_1173	-	Clp protease-like protein	33	2246.7		31	2214.18		36	2213.4		0.121134	0.691933
STM14_1174	-	putative RecA/RadA recombinase	3	177.484		3	152.365		3	155.898		0.248415	0.436267
STM14_1175	-	ATP-binding sugar transporter-like protein	2	120.708		2	96.0727		2	93.7395		-0.143117	0.691054
STM14_1176	-	minor tail protein	8	263.84		7	264.951		7	245.377		0.0805353	0.783856
STM14_1177	-	minor tail protein	9	1191.81		9	1199.41		9	1042.66		0.440212	0.175558
STM14_1178	-	major tail protein	18	1506.7		18	1548.42		19	1619.39		0.105642	0.72656
STM14_1179	-	minor tail protein	7	383.117		8	372.282		8	475.214		0.130179	0.672004
STM14_1180	-	minor tail protein	1	33.3975		1	24.7687		1	19.0487		-0.201582	0.566631
STM14_1181	-	minor tail protein	25	1141.24		23	1230.93		29	1025.37		0.126838	0.67934
STM14_1182	-	minor tail protein	3	311.074		2	362.524		3	334.103		0.0109478	0.947937
STM14_1183	-	attachment/invasion protein	24	2038.68		24	1850.15		23	1840.2		0.0791017	0.787166
STM14_1184	sodC_1	superoxide dismutase precursor	5	103.532		3	48.0364		4	115.295		-0.34203	0.319812
STM14_1185	-	minor tail protein	5	260.023		7	243.184		7	251.392		0.0980306	0.743786
STM14_1186	-	tail assembly protein	9	426.533		9	515.64		9	455.163		0.0397438	0.879357
STM14_1187	-	tail assembly protein	12	834.937		9	890.174		12	844.156		0.294587	0.359045
STM14_1188	-	host specificity protein J	43	2475.23		42	2338.77		46	2534.47		0.118193	0.69846
STM14_1189	-	conserved hypothetical protein	1	63.9323		1	63.0477		1	89.2279		0.191963	0.54255
STM14_1190	-	tail fiber protein	10	612.128		9	604.958		11	595.271		0.357964	0.268063
STM14_1191	-	tail fiber assembly like-protein	9	419.854		7	301.728		9	477.47		0.0320024	0.897727
STM14_1192	-	caudovirales tail fibre assembly protein	3	21.4698		2	18.7642		3	33.0845		0.595742	0.0685035
STM14_1193	sseI	secreted effector protein	10	406.495		9	370.781		11	368.942		0.425897	0.189667
STM14_1195	-	hypothetical protein	12	577.776		12	583.191		12	554.667		0.272773	0.394398
STM14_1196	-	hypothetical protein	7	167.464		6	158.37		6	174.947		0.334198	0.300129
STM14_1197	-	hypothetical protein	5	239.508		6	138.855		8	224.824		0.0178189	0.931519
STM14_1198	-	MsgA-like protein	6	108.78		4	86.3153		6	103.264		-0.345803	0.31433
STM14_1199	pepN	aminopeptidase N	49	3688.51		44	3147.88		49	3339.53		0.158851	0.610392
STM14_1200	pyrD	dihydroorotate dehydrogenase 2	17	1225.69		13	1457.6		17	1229.89		0.299916	0.350721
STM14_1201	-	hypothetical protein	2	46.2793		2	84.8142		2	63.1613		0.488267	0.133903
STM14_1202	ycbW	putative cytoplasmic protein	6	232.351		5	204.905		5	199.259		0.134807	0.661895
STM14_1203	-	putative iron-sulfur protein	13	675.106		12	677.012		13	622.089		0.237661	0.455538
STM14_1204	ycbY	23S rRNA m(2)G2445 methyltransferase	21	971.866		21	857.149		21	791.021		0.220355	0.487535
STM14_1205	uup	ABC transporter ATPase component	19	793.428		16	949.469		19	874.985		0.134225	0.663164
STM14_1206	pqiA	paraquat-inducible protein A	12	620.716		12	411.311		17	511.807		0.249791	0.433836
STM14_1207	pqiB	paraquat-inducible protein B	19	1235.71		16	1105.59		22	1147.43		0.223837	0.481001
STM14_1208	ymbA	putative outer membrane protein	9	215.652		6	239.431		8	177.955		0.371164	0.251308
STM14_1209	-	hypothetical protein	4	280.539		4	163.624		4	251.392		0.275306	0.390187
STM14_1210	rmf	ribosome modulation factor	1	20.9927		1	81.8119		1	36.0922		0.238105	0.454734
STM14_1211	fabA	3-hydroxydecanoyl-(acyl carrier protein) dehydratase	1	48.6649		1	50.2881		1	26.0666		-0.793985	0.0186599
STM14_1212	lonH	putative protease	24	1049.16		23	932.956		26	978.5		0.106848	0.723844
STM14_1213	ycbG	hypothetical protein	9	539.608		7	427.073		9	625.598		0.0431248	0.871354
STM14_1214	ompA	outer membrane protein A	15	314.89		17	303.23		15	237.858		-0.592473	0.080632
STM14_1215	sulA	SOS cell division inhibitor	8	637.892		6	501.379		8	620.335		0.190519	0.545428
STM14_1216	-	hypothetical protein	1	31.489		1	38.279		1	26.8185		0.430908	0.184636
STM14_1217	yccR	putative DNA transformation protein	9	522.432		8	573.434		8	504.038		0.221934	0.484566
STM14_1218	yccS	putative transporter	34	2588.3		29	2602.22		34	2582.6		0.276091	0.388889
STM14_1219	yccF	hypothetical protein	8	143.609		7	111.835		8	161.162		0.14445	0.641028
STM14_1220	helD	DNA helicase IV	27	1362.14		27	1574.69		28	1495.32		0.201416	0.523894
STM14_1221	mgsA	methylglyoxal synthase	11	582.07		9	544.912		12	570.708		0.355742	0.270957
STM14_1222	yccT	hypothetical protein	10	689.896		10	746.065		12	664.197		0.20297	0.52086
STM14_1223	-	putative cytoplasmic protein	3	156.491		2	123.844		2	103.765		0.512804	0.115815
STM14_1224	yccV	putative inner membrane protein	7	540.085		8	394.048		8	430.851		0.414934	0.201024
STM14_1225	yccW	putative SAM-dependent methyltransferase	16	1125.49		15	1137.86		18	1155.7		0.367286	0.256153
STM14_1226	-	putative outer membrane protein	6	212.312		5	147.862		6	215.049		0.132635	0.666631
STM14_1227	-	regulatory protein	14	531.497		10	490.872		14	594.769		0.219064	0.489968
STM14_1228	yccX	putative phosphohydrolase	5	295.329		5	250.69		7	292.998		0.0741574	0.798613
STM14_1229	yccK	sulfurtransferase TusE	3	169.373		3	195.898		3	200.512		0.0540709	0.845538
STM14_1230	yccA	hypothetical protein	16	1049.16		13	1005.01		16	948.423		0.282946	0.377656
STM14_1232	pipA	pathogenicity island-encoded protein A	10	699.438		9	686.77		10	576.222		0.253453	0.427404
STM14_1233	pipB	secreted effector protein	7	146.949		7	117.089		7	157.151		0.17799	0.570718
STM14_1234	-	hypothetical protein	0	0		0	0		0	0		0	0.97414
STM14_1235	-	putative inner membrane protein	1	3.81685		1	7.50568		1	4.51152		0.809061	0.0138023
STM14_1236	pipC	pathogenicity island-encoded protein C	5	417.945		5	352.767		5	324.579		0.397089	0.220559
STM14_1237	sopB	secreted effector protein	31	1750.5		28	1414.07		30	1397.07		0.206411	0.514172
STM14_1238	orfX	putative cytoplasmic protein	3	147.903		2	143.359		2	149.632		0.188991	0.548483
STM14_1239	-	putative cytoplasmic protein	2	190.366		3	238.681		2	159.908		0.414003	0.202011
STM14_1240	pipD	pathogenicity island-encoded protein D	35	1626.93		30	1467.36		32	1510.86		0.201621	0.523494
STM14_1241	copS	copper resistance protein	30	1352.6		28	1358.53		30	1268.99		0.293691	0.360456
STM14_1242	copR	transcriptional regulatory protein YedW	7	324.433		7	319.742		7	279.464		0.671975	0.0403018
STM14_1243	-	hypothetical protein	12	609.265		10	749.818		12	607.552		-0.0182944	0.982026
STM14_1244	-	hypothetical protein	0	0		0	0		0	0		0	0.97414
STM14_1245	-	hypothetical protein	2	26.2409		2	48.7869		2	46.3684		0.270288	0.398555
STM14_1246	hpaC	4-hydroxyphenylacetate catabolism	12	1547.73		11	1329.26		12	1416.12		0.250222	0.433076
STM14_1247	hpaB	4-hydroxyphenylacetate catabolism	27	1587.81		27	1586.7		28	1530.16		0.264921	0.407622
STM14_1248	hpaR	4-hydroxyphenylacetate catabolism	8	504.302		8	527.649		8	496.769		0.43096	0.184584
STM14_1249	-	hypothetical protein	1	14.7903		1	21.0159		1	14.7878		0.0299876	0.902517
STM14_1250	hpaG	4-hydroxyphenylacetate catabolism	23	1154.6		21	1164.13		21	1228.64		0.139251	0.652244
STM14_1251	hpaE	4-hydroxyphenylacetate catabolism	7	681.785		6	628.225		7	693.271		0.138194	0.654535
STM14_1252	hpaD	4-hydroxyphenylacetate catabolism	10	1077.31		10	993.752		11	923.359		0.133476	0.664795
STM14_1253	hpaF	4-hydroxyphenylacetate catabolism	5	128.819		4	148.612		3	127.325		0.429679	0.185861
STM14_1254	-	hypothetical protein	3	148.38		3	123.093		3	128.077		0.286237	0.372335
STM14_1255	hpaH	4-hydroxyphenylacetate catabolism	7	311.551		6	284.465		6	268.686		0.141924	0.646468
STM14_1256	hpaI	4-hydroxyphenylacetate catabolism	5	347.334		5	177.134		5	284.727		0.254441	0.425677
STM14_1257	hpaX	4-hydroxyphenylacetate catabolism	23	1009.56		23	1168.63		23	1179.01		0.126844	0.679326
STM14_1258	hpaA	4-hydroxyphenylacetate catabolism	14	614.513		13	660.5		14	687.256		0.0869725	0.769039
STM14_1259	-	putative periplasmic protein	22	1242.86		18	1128.85		21	1227.39		-0.0396045	0.931043
STM14_1260	-	hypothetical protein	2	253.821		2	215.413		3	169.934		0.155557	0.617343
STM14_1261	-	hypothetical protein	10	371.189		9	430.076		11	292.998		0.149224	0.6308
STM14_1262	-	conserved hypothetical protein	4	116.414		4	124.594		4	170.435		0.160431	0.607071
STM14_1263	yccD	chaperone-modulator protein CbpM	4	123.094		3	64.5489		4	93.4888		-0.0091536	0.996071
STM14_1264	cbpA	curved DNA-binding protein CbpA	11	414.606		11	295.724		11	371.699		0.0541201	0.845423
STM14_1265	-	hypothetical protein	3	226.149		3	215.413		3	240.865		0.0981274	0.743566
STM14_1266	scsA	suppression of copper sensitivity protein A	1	25.2867		1	5.25398		1	18.0461		0.481972	0.138878
STM14_1267	scsB	suppression of copper sensitivity protein	20	1439.43		18	1588.95		22	1401.58		0.20534	0.516248
STM14_1268	scsC	suppression of copper sensitivity protein	7	396.953		7	502.13		7	408.293		0.285169	0.374057
STM14_1269	scsD	suppression of copper sensitivity protein	5	251.912		5	286.717		5	259.413		0.506678	0.120141
STM14_1270	agp	glucose-1-phosphatase/inositol phosphatase	20	1013.37		18	943.464		19	841.65		0.298596	0.352771
STM14_1271	yccJ	hypothetical protein	2	150.766		2	91.5693		2	121.059		0.149025	0.631226
STM14_1272	wraB	TrpR binding protein WrbA	9	667.949		8	568.931		9	617.828		0.240035	0.451244
STM14_1273	-	hypothetical protein	8	573.959		9	568.18		9	625.849		0.0633879	0.823693
STM14_1275	ymdF	putative cytoplasmic protein	1	7.1566		1	21.0159		1	33.3352		0.193099	0.540289
STM14_1276	ycdC	putative transcriptional repressor	9	657.453		9	541.16		9	558.928		0.209874	0.507486
STM14_1277	-	putative periplasmic protein	6	337.314		5	238.681		6	311.045		0.334148	0.3002
STM14_1279	-	hypothetical protein	1	133.113		1	80.3108		1	93.9901		0.813791	0.013265
STM14_1280	-	hypothetical protein	1	377.391		2	446.588		2	314.554		0.128593	0.675483
STM14_1281	putP	major sodium/proline symporter	15	428.442		15	460.849		14	524.339		-0.00453203	0.984997
STM14_1282	-	hypothetical protein	4	204.202		3	192.145		4	209.786		0.0307479	0.900709
STM14_1283	-	hypothetical protein	7	506.687		5	539.658		7	426.84		0.249635	0.43411
STM14_1285	-	putative transcriptional regulator	20	1416.53		19	1441.09		20	1402.08		0.304511	0.343643
STM14_1286	-	hypothetical protein	3	188.934		3	233.427		3	181.965		0.374826	0.246791
STM14_1287	-	putative sodium/glucose cotransporter	23	1020.53		22	1030.53		24	1001.56		0.00785297	0.95534
STM14_1288	-	hypothetical protein	1	99.7153		1	52.5398		1	98.7523		-0.131035	0.717998
STM14_1289	-	hypothetical protein	5	348.765		5	418.817		6	382.477		0.170353	0.586402
STM14_1290	-	N-acetylmannosamine-6-phosphate 2-epimerase	9	767.187		9	879.666		10	791.271		0.31013	0.335113
STM14_1291	-	hypothetical protein	0	0		0	0		0	0		0	0.97414
STM14_1292	-	hypothetical protein	1	7.1566		1	14.2608		1	8.02049		0.341976	0.289365
STM14_1293	-	putative inner membrane protein	7	153.628		6	99.075		9	157.402		0.643568	0.0493769
STM14_1294	-	putative outer membrane protein	4	107.349		3	119.34		3	96.4965		0.332038	0.303166
STM14_1295	-	putative sialic acid transporter	18	1077.78		16	1167.13		19	1096.3		0.182748	0.561049
STM14_1296	-	putative dehydrogenase	18	902.686		15	860.151		18	861.451		-0.0236317	0.969242
STM14_1298	-	hypothetical protein	3	168.896		3	117.839		3	172.691		0.12933	0.673866
STM14_1299	ycdW	putative oxidoreductase	18	907.934		16	716.793		17	854.934		0.207268	0.512512
STM14_1300	ycdX	putative hydrolase	13	724.248		13	812.865		13	823.103		0.162934	0.601827
STM14_1301	ycdY	putative oxidoreductase component	8	427.965		8	373.032		8	486.493		-0.112119	0.760881
STM14_1302	ycdZ	putative inner membrane protein	9	466.133		7	577.937		7	372.702		0.157312	0.613635
STM14_1303	csgG	putative curli operon transcriptional regulator	16	651.251		17	681.516		17	654.672		0.149797	0.629578
STM14_1304	csgF	curli assembly protein CsgF	2	102.101		2	94.5716		3	95.2433		0.155427	0.617618
STM14_1305	csgE	curli assembly protein CsgE	5	121.662		5	93.821		5	120.057		0.0353307	0.889822
STM14_1306	csgD	DNA-binding transcriptional regulator CsgD	6	146.472		5	254.443		5	230.84		0.185175	0.556146
STM14_1307	-	hypothetical protein	0	0		0	0		0	0		0	0.97414
STM14_1308	-	hypothetical protein	1	34.3517		1	32.2744		1	61.1562		0.558885	0.087084
STM14_1309	csgB	curlin minor subunit	3	163.17		3	201.152		3	132.338		0.163504	0.600634
STM14_1310	csgA	cryptic curlin major subunit	10	437.984		10	520.894		10	549.403		0.236271	0.458064
STM14_1311	csgC	putative autoagglutination protein	9	343.517		7	310.735		9	353.904		0.066475	0.816484
STM14_1312	ymdA	putative periplasmic protein	3	116.414		3	125.345		3	108.277		-0.125273	0.730972
STM14_1313	-	hypothetical protein	7	190.366		7	150.114		6	166.425		-0.0653294	0.869892
STM14_1314	ymdC	putative phospholipase	19	1258.61		18	1327		19	1242.42		0.191944	0.542586
STM14_1315	mdoC	glucans biosynthesis protein	18	1390.29		19	2054.3		21	1673.02		-0.0575096	0.888416
STM14_1316	-	hypothetical protein	3	342.085		3	364.776		4	359.919		0.42672	0.188834
STM14_1317	mdoG	glucan biosynthesis protein G	26	1069.2		26	1308.99		27	670.964		0.597917	0.0675173
STM14_1318	mdoH	glucosyltransferase MdoH	34	2966.65		35	2831.89		34	1877.3		0.445952	0.170126
STM14_1319	yceK	hypothetical protein	10	474.721		9	409.06		10	477.72		0.100919	0.737233
STM14_1320	msyB	hypothetical protein	4	249.05		4	285.966		4	222.318		0.144855	0.640158
STM14_1321	yceE	drug efflux system protein MdtG	25	1180.36		21	1090.58		23	1109.33		0.28757	0.370194
STM14_1322	-	hypothetical protein	5	134.067		4	150.864		6	136.85		-0.187387	0.595844
STM14_1323	htrB	lipid A biosynthesis lauroyl acyltransferase	1	19.5614		1	13.5102		1	26.0666		-0.537896	0.113396
STM14_1324	yceA	hypothetical protein	14	762.894		13	684.518		14	766.458		0.124182	0.685192
STM14_1325	yceI	hypothetical protein	12	609.742		10	621.47		12	609.808		0.135636	0.660089
STM14_1326	-	putative inner membrane protein	10	327.295		10	327.998		9	401.776		0.0194718	0.927573
STM14_1327	-	conserved hypothetical protein	3	75.86		3	54.0409		3	82.7113		-0.295077	0.393202
STM14_1328	yceO	putative inner membrane protein	3	40.077		3	43.5329		3	82.9619		-0.151337	0.672942
STM14_1329	solA	N-methyltryptophan oxidase	25	1461.38		20	1534.16		24	1446.7		0.281915	0.379333
STM14_1330	bssS	biofilm formation regulatory protein BssS	4	129.773		4	95.3221		4	148.379		0.027766	0.907804
STM14_1331	dinI	DNA damage-inducible protein I	0	0		0	0		2	8.27113		-2.03031	1.3158e-09	essential
STM14_1332	pyrC	dihydroorotase	12	717.091		12	676.262		12	716.831		0.168056	0.591158
STM14_1333	yceB	hypothetical protein	9	501.916		10	541.16		12	493.009		0.25266	0.428792
STM14_1334	grxB	glutaredoxin 2	9	244.756		8	259.697		9	300.518		-0.180873	0.609476
STM14_1335	yceL	multidrug resistance protein MdtH	19	1496.68		15	1493.63		19	1733.18		0.113003	0.710033
STM14_1336	rimJ	ribosomal-protein-S5-alanine N-acetyltransferase	12	783.886		9	740.06		9	685		0.31306	0.330719
STM14_1337	yceH	hypothetical protein	7	302.963		9	391.046		8	312.548		0.534264	0.101622
STM14_1338	mviM	putative virulence protein	12	551.535		10	566.679		13	454.411		0.199706	0.527245
STM14_1339	-	hypothetical protein	3	286.741		3	387.293		3	322.825		0.605063	0.0643603
STM14_1340	mviN	putative virulence protein	1	35.783		1	69.8028		1	31.8313		0.844712	0.0101862
STM14_1341	flgN	putative FlgK/FlgL export chaperone	9	718.046		8	701.031		9	550.155		0.412919	0.203165
STM14_1342	flgM	anti-sigma28 factor FlgM	6	309.642		5	361.023		6	300.267		0.272929	0.394138
STM14_1343	flgA	flagellar basal body P-ring biosynthesis protein FlgA	11	831.12		10	922.448		11	637.128		0.472053	0.147005
STM14_1344	-	flagellar basal body P-ring biosynthesis protein FlgA	1	272.905		1	156.869		1	118.553		0.518551	0.11187
STM14_1345	flgB	flagellar basal body rod protein FlgB	6	724.725		6	695.777		6	487.245		0.906268	0.0058814
STM14_1346	flgC	flagellar basal body rod protein FlgC	7	474.721		6	369.279		7	281.218		0.991119	0.00261965
STM14_1347	flgD	flagellar basal body rod modification protein	6	864.517		6	634.981		5	537.623		0.926722	0.0048663
STM14_1348	flgE	flagellar hook protein FlgE	19	2176.56		19	2385.31		19	1585.55		0.900047	0.00622595
STM14_1349	flgF	flagellar basal body rod protein FlgF	7	694.19		7	718.294		7	448.646		0.900971	0.00617362
STM14_1350	flgG	flagellar basal body rod protein FlgG	13	1037.71		13	1170.14		13	764.703		0.723202	0.0274894
STM14_1351	flgH	flagellar basal body L-ring protein	10	411.743		10	463.851		11	309.541		0.941768	0.0042238
STM14_1352	flgI	flagellar basal body P-ring protein	8	886.941		8	776.838		10	576.473		0.825804	0.0119827
STM14_1353	flgJ	peptidoglycan hydrolase	13	724.248		9	647.74		12	463.935		0.72124	0.027906
STM14_1354	flgK	flagellar hook-associated protein FlgK	43	3736.22		40	3321.26		43	2795.14		0.373826	0.248019
STM14_1355	flgL	flagellar hook-associated protein FlgL	15	748.103		13	734.806		17	591.01		0.341152	0.290493
STM14_1356	-	hypothetical protein	5	215.652		6	233.427		5	204.272		0.360854	0.26433
STM14_1357	rne	ribonuclease E	7	197.522		4	205.656		7	194.497		-0.555697	0.101719
STM14_1359	rluC	23S rRNA pseudouridylate synthase C	14	529.111		13	505.883		14	517.071		0.0420162	0.873977
STM14_1360	-	putative inner membrane lipoprotein	18	1130.74		17	1173.14		19	1098.56		0.0426157	0.872558
STM14_1361	-	conserved hypothetical protein	3	215.175		3	159.12		5	192.993		-0.191091	0.588155
STM14_1362	maf_1	Maf-like protein	7	253.821		6	241.683		7	308.789		0.254108	0.426259
STM14_1363	yceD	hypothetical protein	4	20.0385		4	55.542		7	51.8825		-1.83606	4.20448e-08	essential
STM14_1364	rpmF	50S ribosomal protein L32	2	53.9131		1	12.7597		2	33.3352		-1.54258	4.21277e-06	essential
STM14_1365	plsX	putative glycerol-3-phosphate acyltransferase PlsX	10	773.867		10	649.992		10	781.246		0.167995	0.591284
STM14_1366	fabH	3-oxoacyl-(acyl carrier protein) synthase III	1	2.86264		2	8.25625		1	8.52177		-0.430196	0.207798
STM14_1367	fabD	acyl carrier protein S-malonyltransferase	1	124.048		1	58.5443		1	82.9619		0.548522	0.0929846
STM14_1368	fabG	3-ketoacyl-(acyl-carrier-protein) reductase	0	0		0	0		0	0		0	0.97414
STM14_1369	acpP	acyl carrier protein	0	0		0	0		1	1.75448		-1.7933	8.62098e-08	essential
STM14_1370	fabF	3-oxoacyl-(acyl carrier protein) synthase II	10	191.32		10	191.395		11	166.926		-0.442149	0.195133
STM14_1371	pabC	4-amino-4-deoxychorismate lyase	7	304.871		6	231.926		7	279.715		0.0566509	0.839476
STM14_1372	yceG	hypothetical protein	18	1003.83		17	1075.56		18	1076		0.113509	0.708901
STM14_1373	tdk_1	thymidylate kinase	0	0		0	0		0	0		0	0.97414
STM14_1374	holB	DNA polymerase III subunit delta'	1	25.7638		1	15.0114		1	36.5935		-0.540778	0.111437
STM14_1375	ycfH	putative metallodependent hydrolase	12	664.61		11	495.375		13	561.685		0.139413	0.651893
STM14_1376	-	hypothetical protein	1	110.689		1	61.5466		1	88.9773		-0.467075	0.170559
STM14_1377	ptsG	glucose-specific PTS system IIBC components	21	1083.99		22	794.852		25	963.962		0.19148	0.543511
STM14_1378	fhuE	ferric-rhodotorulic acid outer membrane transporter	48	3349.77		44	3205.68		49	3184.13		0.181721	0.563128
STM14_1379	ycfF	purine nucleoside phosphoramidase	7	577.299		6	523.146		6	446.14		0.60367	0.0649659
STM14_1380	ycfL	putative outer membrane lipoprotein	5	365.941		5	390.295		5	388.492		0.256054	0.422868
STM14_1381	ycfM	putative outer membrane lipoprotein	9	267.657		11	294.973		11	236.354		0.46775	0.150642
STM14_1382	thiK	thiamine kinase	16	1104.02		15	1128.85		16	1191.04		-0.0141495	0.991957
STM14_1383	nagZ	beta-hexosaminidase	10	735.698		9	737.058		10	746.407		0.0711082	0.805694
STM14_1384	ycfP	hypothetical protein	10	354.013		9	345.261		10	334.605		0.326479	0.311074
STM14_1385	ndh	respiratory NADH dehydrogenase 2	17	591.612		19	610.212		18	558.677		0.2389	0.453295
STM14_1386	ycfJ	hypothetical protein	7	580.162		7	560.674		7	576.222		0.245712	0.441067
STM14_1387	ycfQ	putative transcriptional repressor	7	205.156		8	162.123		8	168.932		0.255968	0.423018
STM14_1388	ycfR	putative outer membrane protein	6	95.4213		5	106.581		6	85.719		-0.168496	0.63575
STM14_1389	ycfS	putative periplasmic protein	13	960.893		12	1231.68		15	1295.31		-0.495566	0.145399
STM14_1390	-	hypothetical protein	2	138.838		2	76.5579		2	118.553		0.665902	0.0421128
STM14_1391	mfd	transcription-repair coupling factor	37	1834		33	1492.13		37	1868.27		0.121341	0.691474
STM14_1392	ycfU	outer membrane-specific lipoprotein transporter subunit LolC	1	22.9011		1	23.2676		1	16.5423		0.149513	0.630185
STM14_1393	lolD	lipoprotein transporter ATP-binding subunit	0	0		0	0		0	0		0	0.97414
STM14_1394	ycfW	outer membrane-specific lipoprotein transporter subunit LolE	0	0		0	0		0	0		0	0.97414
STM14_1395	ycfX	N-acetyl-D-glucosamine kinase	11	557.738		10	481.114		11	559.68		0.0980945	0.743641
STM14_1396	cobB	NAD-dependent deacetylase	7	419.854		7	373.032		7	427.843		0.224907	0.479003
STM14_1397	potD	spermidine/putrescine ABC transporter periplasmic substrate-binding protein	14	958.03		12	886.421		14	856.438		-0.0385135	0.933648
STM14_1398	potC	spermidine/putrescine ABC transporter membrane protein	11	837.799		12	757.323		13	702.795		0.040762	0.876946
STM14_1399	-	hypothetical protein	2	93.99		1	103.578		2	112.287		0.332078	0.303109
STM14_1400	sifA	secreted effector protein	10	743.332		10	690.523		11	674.473		0.0357173	0.888904
STM14_1401	-	conserved hypothetical protein	2	6.67949		1	6.75511		2	10.5269		-0.729156	0.0309632
STM14_1402	potB	spermidine/putrescine ABC transporter membrane protein	12	395.044		9	361.023		14	314.804		0.0879415	0.766816
STM14_1403	potA	putrescine/spermidine ABC transporter ATPase protein	17	915.568		17	910.439		19	790.519		0.0679761	0.812985
STM14_1404	pepT	peptidase T	24	1255.74		25	1140.11		28	1262.73		0.182588	0.561371
STM14_1406	tnpA_4	transposase	0	0		0	0		0	0		0	0.97414
STM14_1407	ycfD	putative cytoplasmic protein	15	1206.13		13	1103.34		15	1174.25		0.185172	0.556151
STM14_1408	phoQ	sensor protein PhoQ	26	1125.97		23	1059.05		28	1171.74		0.276494	0.388223
STM14_1409	phoP	DNA-binding transcriptional regulator PhoP	10	416.991		10	393.298		10	429.347		0.430178	0.185362
STM14_1410	purB	adenylosuccinate lyase	3	30.0577		2	32.2744		2	42.6088		0.466579	0.151643
STM14_1411	ycfC	hypothetical protein	2	85.4021		1	44.2835		2	92.9875		-0.250288	0.471954
STM14_1412	trmU	tRNA (5-methylaminomethyl-2-thiouridylate)-methyltransferase	0	0		0	0		2	4.51152		-1.38501	3.66939e-05	essential
STM14_1413	ymfB	putative MutT-like protein	7	765.756		7	811.364		8	762.949		0.252936	0.428308
STM14_1414	-	putative periplasmic protein	7	252.389		7	213.912		7	268.686		0.162873	0.601954
STM14_1415	ymfC	putative ribosomal large subunit pseudouridine synthase	10	356.399		9	297.225		10	416.815		0.151414	0.626133
STM14_1416	icdA	isocitrate dehydrogenase	6	64.4094		3	24.0182		7	72.9363		-1.26507	0.000165137	essential
STM14_1417	-	prophage lambda integrase	26	1155.55		20	1044.79		26	1204.08		0.119493	0.695573
STM14_1418	-	excisionase	5	258.115		4	228.173		4	200.512		0.141767	0.646808
STM14_1419	-	Eaa protein	14	950.396		13	824.874		14	835.885		0.360982	0.264166
STM14_1420	-	conserved hypothetical protein	3	157.445		3	108.832		3	94.4914		0.590879	0.0707504
STM14_1421	-	conserved hypothetical protein	6	308.211		6	204.155		6	263.423		0.0464526	0.86349
STM14_1422	-	recombination and repair protein RecT	8	331.112		7	297.225		8	313.551		0.263927	0.409314
STM14_1423	-	exodeoxyribonuclease 8	30	2014.34		30	1973.99		32	1677.79		0.206836	0.513348
STM14_1424	-	prophage RecE	6	170.804		4	96.8233		6	140.108		-0.0747634	0.847641
STM14_1425	-	hypothetical protein	2	224.717		1	154.617		3	133.842		0.908029	0.00578702
STM14_1426	-	conserved hypothetical prophage protein	0	0		0	0		0	0		0	0.97414
STM14_1427	-	conserved hypothetical protein	3	302.009		3	240.932		4	185.724		0.219273	0.489574
STM14_1428	-	hypothetical protein	26	1646.02		25	1368.29		27	1467		0.137257	0.656567
STM14_1429	-	putative regulator	0	0		0	0		0	0		0	0.97414
STM14_1430	-	conserved hypothetical protein	1	17.1758		1	24.0182		1	6.76729		1.08917	0.000954303
STM14_1431	-	prophage cI protein	0	0		0	0		0	0		0	0.97414
STM14_1432	-	phage replication protein O	19	973.775		19	920.947		19	935.64		0.114725	0.706185
STM14_1433	-	phage replication protein P	2	90.1732		2	54.0409		3	67.6729		0.292809	0.36185
STM14_1434	-	Ead-like protein	13	663.655		13	758.074		13	671.967		0.286684	0.371616
STM14_1435	-	DNA N-4 cytosine methyltransferase	1	15.2674		2	6.75511		1	16.041		0.526205	0.106781
STM14_1436	-	Eaa-like protein	17	911.751		17	739.31		17	747.409		0.196487	0.53358
STM14_1437	-	hypothetical protein	8	363.555		8	457.096		8	345.884		0.32162	0.318096
STM14_1438	-	hypothetical protein	9	640.277		8	654.495		9	685.752		0.197817	0.530959
STM14_1439	-	prophage DinI	0	0		0	0		0	0		0	0.97414
STM14_1440	-	putative bacteriophage protein	1	10.4963		2	10.508		1	4.01024		0.330159	0.305824
STM14_1441	-	IrsA	9	825.872		10	640.235		11	720.34		0.291409	0.364068
STM14_1442	-	conserved hypothetical protein	2	139.315		2	127.597		2	203.019		0.0158933	0.936117
STM14_1443	-	conserved hypothetical protein	3	65.3636		2	43.5329		2	68.9261		-0.0958654	0.798331
STM14_1444	-	putative bacteriophage protein	11	652.205		12	698.028		13	547.398		0.0328253	0.895771
STM14_1445	-	conserved hypothetical protein	1	6.67949		0	0		2	19.2993		-1.32899	7.5232e-05	essential
STM14_1446	-	putative bacteriophage protein	4	101.624		4	105.08		4	111.535		0.182546	0.561458
STM14_1447	-	hypothetical protein	10	819.192		10	770.833		10	844.908		0.362698	0.261967
STM14_1448	-	hypothetical protein	6	256.206		6	276.96		6	232.594		0.42419	0.191403
STM14_1449	-	conserved hypothetical protein	13	664.61		11	661.25		13	585.496		0.160348	0.607245
STM14_1450	-	phage-holin analog protein	7	230.443		5	192.145		7	273.95		-0.11134	0.762664
STM14_1451	-	lysozyme	9	598.769		8	624.473		8	482.733		0.193561	0.539372
STM14_1452	-	putative bacteriophage protein	0	0		0	0		0	0		0	0.97414
STM14_1453	-	bacteriophage lysis protein	5	125.479		5	129.848		6	170.435		0.179652	0.567331
STM14_1454	-	hypothetical protein	1	19.0843		1	31.5239		1	25.064		0.00811683	0.954709
STM14_1455	-	prophage DNA packaging protein	0	0		0	0		0	0		0	0.97414
STM14_1456	-	terminase-like large protein	1	16.2216		1	23.2676		1	13.0333		0.116696	0.701791
STM14_1457	-	head-to-tail joining-like protein	0	0		0	0		0	0		0	0.97414
STM14_1458	-	phage portal protein, lambda family	0	0		0	0		0	0		0	0.97414
STM14_1459	-	prophage head-tail preconnector	0	0		0	0		0	0		0	0.97414
STM14_1460	-	phage head-like protein	0	0		0	0		0	0		0	0.97414
STM14_1461	-	phage head-like protein	0	0		0	0		0	0		0	0.97414
STM14_1463	-	minor capsid protein FII	0	0		0	0		0	0		0	0.97414
STM14_1464	-	prophage minor tail protein Z	0	0		0	0		0	0		0	0.97414
STM14_1465	-	Peyer's patch-specific virulence factor GipA	0	0		0	0		0	0		0	0.97414
STM14_1466	-	phage minor tail protein U	0	0		0	0		0	0		0	0.97414
STM14_1467	-	major tail-like protein	0	0		0	0		0	0		0	0.97414
STM14_1468	-	phage minor tail protein G	0	0		0	0		0	0		0	0.97414
STM14_1469	-	minor tail-like protein	0	0		0	0		0	0		0	0.97414
STM14_1470	-	phage tail component H-like protein	0	0		0	0		0	0		0	0.97414
STM14_1471	-	phage tail component M-like protein	0	0		0	0		0	0		0	0.97414
STM14_1472	-	phage tail component L-like protein	0	0		0	0		0	0		0	0.97414
STM14_1473	-	hypothetical protein	0	0		0	0		0	0		0	0.97414
STM14_1474	-	tail assembly protein I-like protein	0	0		0	0		0	0		0	0.97414
STM14_1475	-	host specificity protein	0	0		0	0		0	0		0	0.97414
STM14_1476	-	conserved hypothetical protein	0	0		0	0		0	0		0	0.97414
STM14_1477	-	hypothetical protein	0	0		0	0		0	0		0	0.97414
STM14_1478	-	side tail fiber protein	6	675.583		4	642.486		6	620.585		0.378942	0.241784
STM14_1479	-	phage tail assembly-like protein	7	286.264		7	177.134		8	223.32		-0.168106	0.636587
STM14_1480	-	PagJ	2	33.8746		2	17.2631		2	30.3275		-0.1376	0.703312
STM14_1481	-	hypothetical protein	6	219.946		6	246.186		8	160.159		0.519996	0.110895
STM14_1483	-	SspH1	30	1711.86		29	1640.74		31	1638.18		0.2334	0.463306
STM14_1484	-	conserved hypothetical protein	11	538.653		11	556.171		11	488.999		0.165749	0.595952
STM14_1485	-	isocitrate dehydrogenase, NADP-dependent	1	2.86264		1	8.25625		0	0		0.962543	0.00346299
STM14_1486	-	putative cytoplasmic protein	7	296.283		6	263.449		8	320.569		0.238352	0.454287
STM14_1487	-	hypothetical protein	0	0		0	0		0	0		0	0.97414
STM14_1488	-	hypothetical protein	2	22.424		1	52.5398		2	9.02305		0.170826	0.585423
STM14_1489	-	hypothetical protein	3	36.7372		3	16.5125		3	38.5986		0.013867	0.940959
STM14_1490	envF	putative envelope lipoprotein	3	97.8069		4	127.597		5	100.757		-0.157235	0.660062
STM14_1492	msgA	macrophage survival protein	3	333.498		3	394.799		3	322.825		0.345567	0.284485
STM14_1493	envE	putative envelope protein	11	726.633		12	870.659		13	645.399		0.120184	0.694039
STM14_1494	-	hypothetical protein	3	178.915		3	192.145		4	202.768		0.279865	0.382679
STM14_1495	-	cold shock-like protein	2	226.149		2	146.361		2	167.428		0.360597	0.264661
STM14_1496	-	hypothetical protein	2	15.2674		2	8.25625		2	19.2993		0.0845906	0.774512
STM14_1497	pagD	virulence protein PAGD precursor	3	153.628		2	119.34		3	197.254		0.303079	0.345839
STM14_1499	-	conserved hypothetical protein	2	98.7611		1	130.599		2	178.456		0.3088	0.337119
STM14_1500	-	hypothetical protein	1	49.6191		1	28.5216		1	37.0948		0.395842	0.221974
STM14_1501	pagC	virulence membrane protein PAGC precursor	9	288.65		6	216.164		8	186.727		0.091579	0.758488
STM14_1502	-	hypothetical protein	0	0		1	5.25398		0	0		0.881591	0.00735764
STM14_1505	pliC	lysozyme inhibitor	6	327.295		6	297.225		7	356.661		0.438839	0.176877
STM14_1506	-	hypothetical protein	3	256.683		3	225.17		3	220.062		0.286496	0.371919
STM14_1507	-	putative lipoprotein	3	139.792		3	81.0614		3	145.873		-0.00418929	0.984175
STM14_1508	-	putative cytoplasmic protein	3	39.1227		3	45.7847		4	59.1511		-0.503096	0.139249
STM14_1509	-	putative molecular chaperone	7	377.868		7	350.515		8	344.63		0.268602	0.40139
STM14_1510	-	putative inner membrane protein	2	8.11081		1	4.50341		1	2.75704		-0.135831	0.707257
STM14_1511	-	putative cytoplasmic protein	24	1481.89		23	1509.39		23	1391.05		0.0154643	0.937142
STM14_1512	-	putative inner membrane protein	11	1429.41		9	1361.53		11	1207.84		0.32363	0.31518
STM14_1513	-	putative outer membrane lipoprotein	4	174.144		4	156.118		4	141.11		0.244918	0.442482
STM14_1514	-	hypothetical protein	3	108.78		2	68.3017		3	94.4914		-0.0775848	0.841009
STM14_1515	-	putative ABC transporter periplasmic binding protein	28	1842.59		29	1899.69		28	1374.01		0.28347	0.376806
STM14_1516	-	putative ABC transporter protein	13	682.263		12	852.645		14	635.122		0.130271	0.671803
STM14_1517	-	putative ABC transporter protein	7	564.894		7	619.969		7	424.334		0.248017	0.436971
STM14_1518	-	putative ABC-type transport system ATPase component	13	977.114		11	916.444		12	729.614		0.0824928	0.779341
STM14_1519	-	putative ABC-type transport system ATPase component	5	266.703		4	279.211		5	150.885		0.00577842	0.960304
STM14_1520	-	putative inner membrane protein	32	2563.49		30	2465.62		35	2453.52		0.215843	0.496071
STM14_1521	-	putative cytoplasmic protein	5	248.095		4	258.946		6	226.328		0.115326	0.704844
STM14_1523	-	hypothetical protein	15	636.46		13	669.507		16	593.516		0.132159	0.66767
STM14_1524	-	hypothetical protein	4	81.1081		4	80.3108		3	89.7292		0.501532	0.12387
STM14_1525	aadA	aminoglycoside resistance protein	13	1358.8		13	1274.46		14	1194.8		0.372924	0.24913
STM14_1526	-	putative response regulator	2	30.0577		2	53.2903		2	38.0973		0.52023	0.110737
STM14_1527	-	putative transcriptional regulator	15	945.148		15	919.446		16	957.195		0.193295	0.5399
STM14_1528	-	hypothetical protein	4	235.214		5	360.273		5	243.873		0.34223	0.289018
STM14_1529	-	putative cytoplasmic protein	4	102.578		4	123.844		4	81.4581		0.124014	0.685564
STM14_1530	-	putative cytoplasmic protein	0	0		0	0		0	0		0	0.97414
STM14_1531	-	chorismate mutase	3	42.9396		2	62.2972		2	73.4376		0.660517	0.043776
STM14_1532	yeaS	leucine export protein LeuE	8	258.592		8	299.477		8	291.996		0.262644	0.411504
STM14_1533	-	hypothetical protein	6	172.713		6	255.193		6	188.481		0.366786	0.256781
STM14_1534	yeaR	putative cytoplasmic protein	6	159.831		3	191.395		6	150.635		0.353678	0.273665
STM14_1535	yoaG	putative cytoplasmic protein	6	591.612		6	587.695		6	596.023		0.28903	0.367857
STM14_1536	-	hypothetical protein	5	347.334		5	488.62		5	382.978		0.187086	0.552301
STM14_1537	-	putative nitric oxide reductase	13	468.519		11	490.121		13	422.078		0.178374	0.569934
STM14_1538	-	hypothetical protein	4	205.633		5	199.651		5	219.31		-0.107362	0.771788
STM14_1539	yeaQ	hypothetical protein	1	1.90843		0	0		0	0		0.513413	0.115392
STM14_1540	-	hypothetical protein	0	0		0	0		0	0		0	0.97414
STM14_1541	-	hypothetical protein	1	54.8673		1	38.279		1	100.005		-0.1378	0.702865
STM14_1542	yaoF	putative hemolysin	3	197.522		3	199.651		2	124.819		0.355918	0.270728
STM14_1543	-	putative periplasmic protein	6	504.779		5	311.486		7	416.564		0.132204	0.667572
STM14_1544	yeaO	putative cytoplasmic protein	4	289.604		4	266.452		4	237.607		0.313176	0.330545
STM14_1545	-	hypothetical protein	1	30.0577		1	21.0159		1	48.3736		-0.35903	0.295606
STM14_1546	-	hypothetical protein	1	31.9661		1	45.7847		1	6.26601		0.0101307	0.949891
STM14_1547	yeaN	putative amino acid/amine transport protein	9	492.851		9	441.334		12	565.194		0.302753	0.34634
STM14_1548	yeaM	putative regulatory protein	9	512.413		8	548.665		10	513.813		0.540824	0.0975722
STM14_1549	yeaL	putative inner membrane protein	3	82.5395		3	63.7983		4	60.6549		0.139801	0.651054
STM14_1550	-	conserved hypothetical protein	1	2.38553		0	0		1	1.00256		-0.435644	0.201953
STM14_1551	-	putative inner membrane protein	3	71.0889		2	46.5352		3	82.9619		0.329232	0.307142
STM14_1552	yeaK	putative cytoplasmic protein	6	153.151		4	141.107		4	151.637		0.0453412	0.866115
STM14_1553	yeaJ	putative methyl-accepting chemotaxis protein	30	1130.74		22	1082.32		31	1161.97		0.144651	0.640597
STM14_1554	-	hypothetical protein	0	0		0	0		0	0		0	0.97414
STM14_1555	-	salivary secreted protein	0	0		0	0		0	0		0	0.97414
STM14_1556	yeaH	hypothetical protein	20	1132.17		19	1029.78		18	985.267		0.186592	0.553295
STM14_1557	-	hypothetical protein	2	273.859		2	367.028		2	238.108		0.307376	0.339276
STM14_1558	yeaG	putative serine protein kinase	31	1735.71		30	1962.74		31	1676.53		0.395985	0.221811
STM14_1559	-	hypothetical protein	3	100.192		4	120.091		6	102.261		0.0528222	0.848476
STM14_1560	mipA	MltA-interacting protein A	16	901.732		15	822.623		16	686.754		0.130577	0.671132
STM14_1561	-	arylsulfatase regulator	24	1146.49		22	1272.21		25	1113.34		0.095447	0.749663
STM14_1562	-	putative aldehyde reductase	12	993.813		12	992.251		12	927.118		0.307835	0.338579
STM14_1563	yeaD	aldose 1-epimerase	13	394.09		10	359.522		12	365.684		0.0676165	0.813822
STM14_1564	-	hypothetical protein	4	180.823		4	150.114		4	165.924		0.227134	0.474858
STM14_1565	gapA	glyceraldehyde-3-phosphate dehydrogenase	1	17.6529		1	27.771		1	21.3044		-0.35592	0.29994
STM14_1566	-	hypothetical protein	0	0		0	0		0	0		0	0.97414
STM14_1567	yeaA	methionine sulfoxide reductase B	4	124.048		6	129.098		6	95.2433		-0.01667	0.985918
STM14_1568	yeaC	putative cytoplasmic protein	3	90.1732		2	100.576		3	125.571		0.171526	0.583979
STM14_1569	-	hypothetical protein	0	0		0	0		0	0		0	0.97414
STM14_1570	pncA	nicotinamidase/pyrazinamidase	13	1508.13		13	1576.19		14	1353.71		0.270895	0.397536
STM14_1571	ansA	cytoplasmic asparaginase I	23	1092.57		19	1101.83		23	998.801		0.0756232	0.795215
STM14_1572	-	hypothetical protein	2	209.927		2	195.148		2	174.195		0.494002	0.129491
STM14_1573	sppA	protease 4	23	847.819		20	1005.76		21	736.632		0.193739	0.539019
STM14_1574	ydjA	hypothetical protein	4	403.155		4	356.52		5	401.024		0.366547	0.257084
STM14_1575	selD	selenophosphate synthetase	7	525.772		8	436.831		8	361.925		0.532119	0.102976
STM14_1576	topB	DNA topoisomerase III	18	1253.36		16	1174.64		17	1064.47		0.232995	0.464047
STM14_1577	gdhA	glutamate dehydrogenase	13	587.318		13	531.402		14	548.652		0.172505	0.581961
STM14_1578	-	putative periplasmic protein	0	0		1	12.7597		1	1.00256		-0.117699	0.748147
STM14_1579	-	pyrimidine (deoxy)nucleoside triphosphate pyrophosphohydrolase	3	32.9204		4	48.0364		4	32.5832		0.477223	0.142724
STM14_1580	xthA	exonuclease III	5	99.7153		3	117.839		4	119.555		-0.056387	0.89108
STM14_1581	-	conserved hypothetical protein	0	0		0	0		0	0		0	0.97414
STM14_1582	argD_1	bifunctional succinylornithine transaminase/acetylornithine transaminase	17	1543.44		16	1784.1		17	1545.95		0.179618	0.5674
STM14_1583	astA	arginine succinyltransferase	14	868.334		12	793.35		15	867.717		0.0830395	0.778082
STM14_1584	astD	succinylglutamic semialdehyde dehydrogenase	17	913.182		17	866.906		17	917.594		0.146345	0.636961
STM14_1585	astB	succinylarginine dihydrolase	10	213.744		8	210.159		10	156.65		0.0875652	0.767679
STM14_1586	astE	succinylglutamate desuccinylase	11	376.437		9	316.74		11	361.674		0.289122	0.36771
STM14_1587	-	hypothetical protein	2	94.9442		2	84.0636		2	83.2126		0.781111	0.0173869
STM14_1588	spy	periplasmic protein	7	218.038		7	220.667		7	176.701		0.253273	0.427719
STM14_1589	-	nucleotide excision repair endonuclease	14	661.27		11	500.629		14	535.618		0.322569	0.316717
STM14_1590	nadE	NAD synthetase	1	211.835		1	175.633		1	161.914		0.249255	0.434783
STM14_1591	-	hypothetical protein	3	231.397		2	174.132		3	226.829		0.45853	0.158665
STM14_1592	osmE	DNA-binding transcriptional activator OsmE	4	283.878		5	207.907		6	297.009		0.0705353	0.807026
STM14_1593	-	hypothetical protein	3	339.223		3	334.003		3	319.065		0.0936924	0.753662
STM14_1594	celA	N,N'-diacetylchitobiose-specific PTS system transporter subunit IIB	5	340.177		5	448.089		5	518.575		0.309033	0.336767
STM14_1595	celB	N,N'-diacetylchitobiose-specific PTS system transporter subunit IIC	25	1048.68		24	1021.52		26	1083.77		0.197439	0.531703
STM14_1596	celC	N,N'-diacetylchitobiose-specific PTS system transporter subunit IIA	1	52.9588		1	41.2812		2	57.6473		-0.478355	0.160234
STM14_1597	celD	DNA-binding transcriptional regulator ChbR	11	801.062		10	803.108		12	639.634		0.293332	0.361024
STM14_1598	celF	phospho-beta-glucosidase/cellobiose-6-phosphate hydrolase	17	937.515		18	923.949		19	841.65		0.180017	0.566588
STM14_1599	celG	hypothetical protein	10	541.039		10	667.255		10	541.383		0.222389	0.483712
STM14_1600	katE	hydroperoxidase II	32	1664.63		30	1578.44		31	1570.01		0.21336	0.500802
STM14_1601	-	hypothetical protein	1	13.8361		1	6.75511		1	6.76729		0.864779	0.00854566
STM14_1602	-	hypothetical protein	4	175.098		4	111.084		4	137.601		0.0126418	0.943887
STM14_1603	cedA	cell division modulator	3	275.768		3	367.028		3	205.274		0.0403403	0.877944
STM14_1604	ydjN	kinase/transporter-like protein	15	625.01		12	642.486		17	743.65		-0.0752856	0.846412
STM14_1605	ydjM	hypothetical protein	7	372.62		7	298.726		9	351.648		0.364624	0.259516
STM14_1606	yniC	2-deoxyglucose-6-phosphatase	8	238.076		4	218.415		8	217.806		0.0950942	0.750466
STM14_1607	yniB	putative regulatory protein	7	234.259		6	123.844		9	262.922		-0.232562	0.50537
STM14_1608	-	putative cytoplasmic protein	12	416.037		11	342.259		14	458.17		0.0486197	0.858376
STM14_1609	ydiZ	putative cytoplasmic protein	6	279.584		6	238.681		6	320.569		0.131937	0.668157
STM14_1610	pfkB	6-phosphofructokinase 2	16	1443.72		16	1360.78		16	1278.52		0.371809	0.250508
STM14_1611	ydiY	putative outer membrane protein	22	1004.31		19	953.972		21	893.031		0.380158	0.240318
STM14_1612	-	putative outer membrane protein	20	1079.69		18	921.698		19	923.86		0.272405	0.395012
STM14_1613	-	putative inner membrane protein	2	133.113		2	50.2881		2	66.4197		0.628818	0.0547289
STM14_1614	-	putative DNA/RNA non-specific endonuclease	18	729.973		17	682.266		18	789.266		0.0557355	0.841626
STM14_1615	-	hypothetical protein	6	170.327		4	175.633		5	136.098		0.379286	0.241369
STM14_1616	rfc	O-antigen polymerase	13	444.186		12	364.776		13	536.871		0.423781	0.191821
STM14_1617	-	hypothetical protein	9	944.671		8	909.689		9	991.282		0.206312	0.514364
STM14_1618	-	hypothetical protein	2	81.5852		2	75.0568		2	100.507		0.299902	0.350742
STM14_1619	thrS	threonyl-tRNA synthetase	0	0		0	0		0	0		0	0.97414
STM14_1620	infC	translation initiation factor IF-3	0	0		0	0		0	0		0	0.97414
STM14_1621	rpmI	50S ribosomal protein L35	0	0		0	0		0	0		0	0.97414
STM14_1622	rplT	50S ribosomal protein L20	0	0		0	0		0	0		0	0.97414
STM14_1623	-	hypothetical protein	0	0		0	0		0	0		0	0.97414
STM14_1624	pheS	phenylalanyl-tRNA synthetase subunit alpha	0	0		0	0		0	0		0	0.97414
STM14_1625	pheT	phenylalanyl-tRNA synthetase subunit beta	0	0		0	0		0	0		0	0.97414
STM14_1626	ihfA	integration host factor subunit alpha	4	244.279		4	156.869		4	163.668		-0.16841	0.635935
STM14_1627	btuC	vtamin B12-transporter permease	9	647.434		6	660.5		9	589.757		0.387096	0.232076
STM14_1628	btuE	putative glutathione peroxidase	7	369.281		7	428.574		7	339.116		0.175348	0.57612
STM14_1629	btuD	vitamin B12-transporter ATPase	8	658.407		8	576.436		7	741.645		0.0950239	0.750626
STM14_1630	nlpC	lipoprotein	5	60.1154		5	41.2812		4	111.284		-0.439057	0.198354
STM14_1631	-	hypothetical protein	1	34.8288		1	38.279		1	31.33		0.594581	0.0690344
STM14_1632	ydiV	hypothetical protein	6	244.279		7	192.145		7	329.091		-0.289681	0.402245
STM14_1633	ydiU	hypothetical protein	23	745.241		25	861.652		24	748.412		0.324026	0.314607
STM14_1634	ydiE	hypothetical protein	2	104.486		2	114.086		3	107.023		0.0346795	0.891368
STM14_1635	aroH	phospho-2-dehydro-3-deoxyheptonate aldolase	15	876.922		13	716.793		15	620.084		0.195181	0.536161
STM14_1636	-	hypothetical protein	0	0		0	0		0	0		0	0.97414
STM14_1637	ydiA	hypothetical protein	13	665.087		10	634.981		13	614.57		0.218148	0.491701
STM14_1638	-	hypothetical protein	4	178.438		3	108.832		4	123.064		0.0840132	0.77584
STM14_1639	pps	phosphoenolpyruvate synthase	21	972.343		19	923.199		20	927.369		-0.00261011	0.980392
STM14_1640	ydiD	short chain acyl-CoA synthetase	28	1096.87		24	1152.87		28	1006.07		0.255352	0.42409
STM14_1641	ydiT	putative ferredoxin	4	198.953		3	184.64		3	166.425		0.222853	0.482842
STM14_1642	ydiS	hypothetical protein	27	1227.6		22	1296.98		26	1056.95		0.301294	0.348588
STM14_1643	ydiR	electron transfer flavoprotein subunit YdiR	17	1341.62		19	1366.78		19	1326.39		0.126498	0.680087
STM14_1644	ydiQ	putative electron transfer flavoprotein YdiQ	4	75.3829		3	35.2767		5	76.9466		0.0882494	0.76611
STM14_1645	-	hypothetical protein	2	156.968		2	110.334		2	109.279		0.483391	0.137744
STM14_1646	ydiP	putative transcriptional regulator	18	777.207		17	695.777		19	803.803		0.0311212	0.899822
STM14_1647	ydiO	putative acyl-CoA dehydrogenase	18	779.115		18	803.858		19	633.117		0.221119	0.486097
STM14_1648	ydiF	putative acetyl-CoA/acetoacetyl-CoA transferase beta subunit	24	1135.51		22	924.7		28	1027.88		0.295875	0.357022
STM14_1649	aroD	3-dehydroquinate dehydratase	8	120.231		6	97.5738		10	75.6934		-1.06892	0.00148289	essential
STM14_1650	aroE_1	quinate/shikimate dehydrogenase	9	718.523		9	601.956		9	680.488		0.113948	0.70792
STM14_1651	ydiN	putative transport protein	16	1003.36		17	1191.15		18	1109.58		0.160574	0.606771
STM14_1652	-	hypothetical protein	2	104.486		2	57.7937		3	88.9773		-0.0222192	0.972624
STM14_1653	-	hypothetical protein	1	5.24817		1	3.00227		1	2.75704		-0.0987865	0.791563
STM14_1654	ydiM	putative transport protein	25	1365		25	1363.78		26	1139.91		0.189973	0.546517
STM14_1655	ydiL	putative cytoplasmic protein	4	49.142		3	33.7756		5	59.1511		-0.278732	0.420974
STM14_1657	ydiK	putative inner membrane protein	11	290.558		11	300.227		13	280.717		0.0858873	0.771531
STM14_1658	-	hypothetical protein	2	112.12		2	72.8051		2	88.9773		-0.231149	0.508086
STM14_1659	ydiJ	putative oxidase	46	2097.36		43	2049.8		50	2052.99		0.301757	0.347874
STM14_1660	-	hypothetical protein	4	409.835		4	445.087		4	402.027		0.323444	0.315448
STM14_1661	ydiH	putative cytoplasmic protein	6	455.16		6	547.915		6	462.181		0.322843	0.316318
STM14_1662	-	putative Na+-dicarboxylate symporter	17	802.016		16	544.912		20	717.583		0.107515	0.722343
STM14_1663	sufA	iron-sulfur cluster assembly scaffold protein	6	354.49		6	340.007		6	332.098		0.271431	0.396639
STM14_1664	sufB	cysteine desulfurase activator complex subunit SufB	18	1209.94		17	1268.46		18	1079.51		0.247583	0.437742
STM14_1665	sufC	cysteine desulfurase ATPase component	4	181.301		4	143.359		4	147.627		0.277653	0.386311
STM14_1666	sufD	cysteine desulfurase activator complex subunit SufD	16	1413.19		14	1317.25		14	1352.71		0.144734	0.640418
STM14_1667	sufS	selenocysteine lyase	13	763.848		14	781.341		14	743.148		0.36981	0.252992
STM14_1668	ynhA	cysteine desufuration protein SufE	8	611.651		8	516.391		8	586.498		0.306204	0.341058
STM14_1669	ynhG	hypothetical protein	15	432.259		14	402.304		17	463.935		0.0525656	0.849079
STM14_1670	lppB	putative methyl-accepting chemotaxis protein	5	228.534		4	172.631		6	135.847		0.337522	0.295497
STM14_1671	lpp	murein lipoprotein	4	219.469		4	177.134		4	302.272		-0.271583	0.433474
STM14_1672	pykF	pyruvate kinase	11	238.076		11	235.678		12	196.753		-0.386038	0.259734
STM14_1673	orf48	putative amino acid permease	28	1851.17		24	1624.98		29	1536.68		0.260978	0.414361
STM14_1674	orf32	putative proline iminopeptidase	8	416.037		9	415.064		10	398.769		0.193593	0.53931
STM14_1675	orf245	putative cytoplasmic protein	8	255.729		6	161.372		7	191.239		0.497346	0.126971
STM14_1676	orf408	putative regulatory protein	12	631.212		13	559.924		13	572.212		0.310816	0.33408
STM14_1677	ttrA	tetrathionate reductase complex subunit A	30	1852.61		27	1634.74		30	2007.13		0.304045	0.344356
STM14_1678	ttrC	tetrathionate reductase complex subunit C	15	677.491		15	721.296		14	636.376		0.0590305	0.833894
STM14_1679	ttrB	tetrathionate reductase complex subunit B	6	289.604		6	318.991		6	202.267		0.287803	0.36982
STM14_1680	ttrS	sensory histidine kinase	19	1058.22		17	879.666		19	965.466		0.31224	0.331945
STM14_1681	ttrR	response regulator	12	696.576		12	747.566		12	652.166		0.156267	0.615841
STM14_1682	orf70	hypothetical protein	5	274.336		5	305.481		5	249.638		0.0355375	0.889331
STM14_1683	orf319	putative inner membrane protein	15	793.905		15	652.994		15	690.514		0.277567	0.386453
STM14_1684	orf242	putative regulatory protein	8	421.285		7	487.119		8	387.239		0.398828	0.218598
STM14_1685	-	hypothetical protein	6	112.597		4	105.83		5	118.553		-0.0772065	0.841897
STM14_1686	ssrB	transcriptional activator	14	1289.62		14	1149.87		15	1199.56		0.158332	0.611484
STM14_1687	ssrA	sensor kinase	39	1601.65		39	1558.93		43	1705.86		0.0964458	0.747389
STM14_1688	ssaB	secreted effector protein	6	41.9854		3	31.5239		4	25.8159		-0.282754	0.414035
STM14_1689	ssaC	outer membrane secretin precursor	16	1075.88		16	832.38		16	931.88		0.178074	0.570547
STM14_1690	ssaD	virulence protein	19	592.566		18	487.869		20	645.399		0.233511	0.463101
STM14_1691	ssaE	secretion system effector	3	26.718		3	39.7801		3	25.3147		-0.142964	0.691393
STM14_1692	-	hypothetical protein	0	0		0	0		0	0		0	0.97414
STM14_1693	-	secretion system chaperone protein	6	147.903		5	114.086		6	140.609		-0.173331	0.625431
STM14_1694	-	translocation machinery component	13	758.6		13	614.715		13	671.465		0.153034	0.622689
STM14_1695	sscA	secretion system chaparone	9	499.531		7	474.359		9	358.917		0.123528	0.686637
STM14_1696	sseC	translocation machinery component	32	1558.23		36	1823.13		34	1585.8		0.417582	0.198237
STM14_1697	sseD	translocation machinery component	10	417.945		9	385.792		11	442.631		-0.00459502	0.985148
STM14_1698	sseE	secreted effector protein	8	329.681		7	375.284		11	333.352		0.300404	0.349965
STM14_1699	sscB	secretion system chaparone	5	138.361		5	137.354		7	193.494		-0.210314	0.549009
STM14_1700	sseF	secreted effector protein	13	1374.07		12	1360.03		14	1344.18		0.293465	0.360814
STM14_1701	sseG	secreted effector protein	15	790.566		14	785.094		18	746.407		0.295468	0.35766
STM14_1702	ssaG	type III secretion system apparatus protein	1	6.67949		1	7.50568		1	2.25576		-0.815687	0.0156302
STM14_1703	ssaH	type III secretion system apparatus protein	1	5.24817		1	18.0136		2	14.5371		-0.466997	0.170633
STM14_1704	ssaI	type III secretion system apparatus protein	1	10.4963		1	10.508		1	14.0359		0.00702627	0.957318
STM14_1705	ssaJ	needle complex inner membrane lipoprotein	10	499.531		9	581.69		10	495.265		0.480671	0.139924
STM14_1706	-	putative cytoplasmic protein	6	208.973		3	200.402		5	231.341		-0.155628	0.663563
STM14_1707	ssaK	type III secretion system apparatus protein	8	253.344		8	219.916		9	223.822		-0.166875	0.639227
STM14_1708	ssaL	type III secretion system apparatus protein	16	737.13		14	855.648		15	808.315		0.247688	0.437555
STM14_1709	ssaM	type III secretion system apparatus protein	8	270.997		8	309.985		9	313.551		0.0946944	0.751377
STM14_1710	ssaV	secretion system apparatus protein SsaV	44	1930.37		42	1654.25		48	1688.56		0.0438586	0.869619
STM14_1711	ssaN	type III secretion system ATPase	19	1269.1		18	1116.85		20	1021.11		0.337674	0.295286
STM14_1712	ssaO	type III secretion system apparatus protein	6	109.735		3	41.2812		6	113.791		0.105808	0.726187
STM14_1713	ssaP	type III secretion system apparatus protein	9	633.121		8	728.051		10	660.437		0.386284	0.23303
STM14_1714	ssaQ	type III secretion system protein	21	512.413		16	526.148		18	485.741		0.524069	0.108182
STM14_1715	ssaR	type III secretion system protein	2	138.361		2	69.0523		2	107.023		0.468423	0.150069
STM14_1716	ssaS	type III secretion system apparatus protein	2	42.9396		1	30.0227		2	34.3377		0.0784852	0.788591
STM14_1717	ssaT	type III secretion system apparatus protein	5	378.823		5	247.687		5	270.441		0.656544	0.0450384
STM14_1718	ssaU	secretion system apparatus protein SsaU	13	518.138		10	426.323		14	483.485		0.0395046	0.879924
STM14_1719	-	hypothetical protein	3	156.014		3	113.336		3	140.86		0.348355	0.280733
STM14_1722	ydhE	multidrug efflux protein	25	1265.29		25	1114.59		27	1080.26		0.232373	0.465189
STM14_1723	ribE	riboflavin synthase subunit alpha	1	15.2674		1	10.508		1	19.5499		0.499189	0.125598
STM14_1724	cfa	cyclopropane fatty acyl phospholipid synthase	26	1468.53		25	1492.88		27	1415.11		0.238018	0.454891
STM14_1725	ydhC	inner membrane transport protein YdhC	13	1049.16		13	1134.86		15	965.717		0.326453	0.311111
STM14_1726	ydhB	putative DNA-binding transcriptional regulator	3	178.438		1	118.59		4	118.553		0.0432975	0.870946
STM14_1727	purR	DNA-binding transcriptional repressor PurR	12	574.914		10	409.06		10	451.152		-0.110393	0.764833
STM14_1728	-	hypothetical protein	5	405.541		5	412.062		5	299.766		0.554641	0.0894627
STM14_1729	sodB	superoxide dismutase	8	847.341		8	706.285		8	703.046		0.218869	0.490337
STM14_1730	ydhO	putative cell wall-associated hydrolase	10	551.535		10	506.633		11	489.5		0.171425	0.584187
STM14_1731	ydhD	hypothetical protein	4	126.91		3	129.848		4	107.023		0.299776	0.350938
STM14_1732	rnt	ribonuclease T	6	160.308		6	115.587		7	93.4888		-0.492972	0.147565
STM14_1733	gloA	glyoxalase I	5	176.052		5	199.651		7	170.185		0.215517	0.496691
STM14_1734	nemA	N-ethylmaleimide reductase	15	981.408		13	1073.31		14	975.993		0.164012	0.599574
STM14_1735	ydhM	putative transcriptional repressor	8	631.689		7	655.246		8	556.421		0.342133	0.28915
STM14_1736	ydhL	putative oxidoreductase	4	138.361		3	110.334		4	140.609		0.0347448	0.891213
STM14_1737	ydhF	putative aldo/keto reductase	15	932.266		14	908.187		14	818.34		0.33055	0.30527
STM14_1738	sodC_2	superoxide dismutase	5	168.896		4	104.329		4	185.474		-0.167458	0.637975
STM14_1739	-	putative inner membrane protein	32	1658.9		28	1387.05		28	1545.7		0.14062	0.649284
STM14_1740	ydhJ	putative multidrug resistance efflux pump	21	1415.58		18	1408.82		20	1478.28		0.299084	0.352013
STM14_1741	ydhI	putative inner membrane protein	3	53.9131		3	102.077		3	60.1537		0.362938	0.261662
STM14_1742	slyA	transcriptional regulator SlyA	3	45.3251		3	69.0523		3	44.1127		0.648274	0.0477645
STM14_1743	slyB	putative outer membrane lipoprotein	8	455.16		7	594.45		8	481.981		0.470021	0.148714
STM14_1744	anmK	anhydro-N-acetylmuramic acid kinase	12	661.747		11	625.223		12	715.578		0.118598	0.69756
STM14_1745	mliC	lysozyme inhibitor	9	872.151		8	875.162		8	775.982		0.387425	0.23169
STM14_1746	pdxH	pyridoxamine 5'-phosphate oxidase	1	2.38553		1	18.0136		2	5.01281		-2.01488	1.75373e-09	essential
STM14_1747	tyrS	tyrosyl-tRNA synthetase	0	0		0	0		0	0		0	0.97414
STM14_1748	pdxY	pyridoxamine kinase	10	562.509		7	562.175		10	535.618		0.473802	0.145546
STM14_1749	gst	glutathionine S-transferase	11	530.065		12	595.2		13	522.334		0.125337	0.682645
STM14_1750	tppB	putative tripeptide transporter permease	28	2361.68		26	2026.53		28	1863.26		0.0366652	0.886655
STM14_1751	-	hypothetical protein	0	0		0	0		0	0		0	0.97414
STM14_1752	nth	endonuclease III	8	527.68		8	617.718		8	517.572		0.178268	0.57015
STM14_1753	ydgQ	SoxR-reducing system protein RsxE	11	314.89		11	367.028		13	248.635		-0.193159	0.583882
STM14_1754	ydgP	electron transport complex protein RnfG	7	114.983		7	106.581		8	128.328		-0.164038	0.64533
STM14_1755	rnfD	electron transport complex protein RnfD	9	379.3		9	461.599		10	362.927		0.302235	0.347138
STM14_1756	-	electron transport complex protein RnfC	20	926.541		18	831.629		20	679.987		-0.00205588	0.979064
STM14_1757	ydgM	electron transport complex protein RnfB	5	390.273		5	533.654		6	408.794		0.0408659	0.8767
STM14_1758	-	Na(+)-translocating NADH-quinone reductase subunit E	9	405.064		7	463.851		9	404.784		0.0961923	0.747966
STM14_1759	ydgK	putative inner membrane protein	9	594.952		9	713.79		10	587.25		0.435596	0.180019
STM14_1760	ydgT	oriC-binding nucleoid-associated protein	6	266.226		5	208.658		5	209.535		0.0131168	0.942752
STM14_1761	-	hypothetical protein	7	312.028		8	340.758		7	313.05		0.288664	0.368442
STM14_1762	ydgJ	putative oxidoreductase	14	793.905		14	702.532		14	723.097		0.506598	0.120198
STM14_1763	add	adenosine deaminase	12	662.224		11	626.724		14	606.299		0.501847	0.123639
STM14_1764	-	hypothetical protein	8	254.775		8	239.431		8	211.54		0.586809	0.0726773
STM14_1767	-	hypothetical protein	0	0		0	0		0	0		0	0.97414
STM14_1768	ydgA	putative periplasmic protein	13	513.367		13	489.37		14	499.777		0.153116	0.622516
STM14_1769	manA	mannose-6-phosphate isomerase	13	542.947		11	802.357		14	496.268		0.106364	0.724933
STM14_1770	fumA	fumarase A	28	1499.55		25	1432.83		29	1402.83		0.112826	0.710429
STM14_1771	-	fumarase A	2	18.1301		2	105.08		2	30.3275		1.20006	0.000276134
STM14_1772	fumC	fumarate hydratase	15	698.007		14	688.271		17	774.729		0.339049	0.293386
STM14_1773	tus	DNA replication terminus site-binding protein	14	447.049		14	373.032		13	395.009		0.247578	0.43775
STM14_1774	rstB	sensor protein RstB	10	610.219		8	605.708		12	589.506		0.255265	0.424241
STM14_1775	-	putative periplasmic protein	19	883.602		18	931.455		18	727.107		0.235822	0.458882
STM14_1776	-	outer membrane protein	3	130.25		3	127.597		4	161.162		0.0716777	0.80437
STM14_1777	ompN	outer membrane protein N precursor	25	1127.88		26	1132.61		27	949.676		0.152786	0.623215
STM14_1779	rstA	DNA-binding transcriptional regulator RstA	14	966.141		14	922.448		16	935.139		0.213276	0.500963
STM14_1780	ydgC	putative inner membrane protein	6	250.958		5	285.216		7	268.185		0.312858	0.33102
STM14_1781	ydgI	putative amino acid transporter	24	1146.01		20	1092.08		22	1033.14		0.185839	0.554808
STM14_1782	-	putative amino acid permease	0	0		0	0		0	0		0	0.97414
STM14_1783	-	hypothetical protein	1	31.489		2	36.7778		1	17.7955		-0.428322	0.209837
STM14_1784	-	hypothetical protein	0	0		0	0		0	0		0	0.97414
STM14_1785	ydgH	putative periplasmic protein	22	1521.49		19	1523.65		20	1488.3		0.262576	0.411622
STM14_1786	-	hypothetical protein	1	87.7876		1	142.608		1	100.507		0.0409181	0.876576
STM14_1787	pntA	NAD(P) transhydrogenase subunit alpha	18	672.72		16	645.489		20	621.087		0.166846	0.593669
STM14_1788	pntB	pyridine nucleotide transhydrogenase	14	681.308		9	565.928		13	496.017		0.23885	0.453386
STM14_1789	tqsA	putative transport protein	25	972.82		19	913.441		26	990.53		0.0993197	0.740859
STM14_1790	-	hypothetical protein	4	102.101		4	114.837		4	94.9927		0.120766	0.692749
STM14_1791	ydgF	multidrug efflux system protein MdtJ	5	107.349		4	104.329		4	127.576		-0.0627612	0.875969
STM14_1792	ydgE	multidrug efflux system protein MdtI	2	91.6045		2	55.542		2	82.9619		-0.030421	0.952992
STM14_1793	-	putative protease	8	404.586		8	321.994		8	340.62		-0.044028	0.920489
STM14_1794	-	hypothetical protein	6	184.64		4	178.635		8	246.129		-0.14531	0.686204
STM14_1795	-	acid shock protein precursor	4	93.0358		4	142.608		4	84.967		0.173165	0.580602
STM14_1796	-	hypothetical protein	6	202.77		4	190.644		5	182.466		0.162684	0.602349
STM14_1797	ynfM	putative transport protein	20	1006.22		16	951.72		23	1005.57		0.22374	0.481181
STM14_1798	ynfL	putative transcriptional regulator	11	291.989		9	288.218		10	372.201		0.191593	0.543285
STM14_1799	mlc	pts operon transcriptional repressor	19	999.538		20	905.185		19	944.412		0.373454	0.248477
STM14_1800	bioD_2	putative dithiobiotin synthetase	10	894.575		9	687.52		9	970.228		0.309176	0.336551
STM14_1801	-	putative voltage-gated ClC-type chloride channel ClcB	24	1300.59		23	1246.69		26	1360.48		0.228254	0.472782
STM14_1802	-	proline/glycine betaine transport system	13	527.68		12	487.119		15	446.14		0.263735	0.409642
STM14_1803	-	putative ABC transporter permease component	10	1002.88		8	1059.8		8	962.709		0.089943	0.76223
STM14_1804	-	putative ABC transporter periplasmic component	12	387.888		11	380.538		13	392.753		0.313485	0.330085
STM14_1805	-	putative transport system permease component	12	667.472		11	696.527		13	725.102		0.273246	0.393609
STM14_1806	ynfI	twin-argninine leader-binding protein DmsD	7	598.769		8	550.166		8	660.688		0.061637	0.827789
STM14_1807	-	putative dimethylsulfoxide reductase	12	644.571		14	636.482		12	593.265		0.279146	0.383858
STM14_1808	-	putative dimethyl sulphoxide reductase	5	216.129		5	276.209		5	194.497		0.729527	0.0261824
STM14_1809	-	putative dimethyl sulphoxide reductase	51	3034.88		52	3153.14		50	3015.95		0.231769	0.466297
STM14_1810	-	putative dimethyl sulphoxide reductase subunit A	1	31.9661		1	11.2585		1	36.8441		-0.270763	0.434921
STM14_1811	-	putative dimethyl sulphoxide reductase chain A1	36	1676.08		35	1722.55		40	1760.75		0.223091	0.482396
STM14_1812	ynfD	putative outer membrane protein	7	395.521		5	451.842		6	445.638		0.301306	0.34857
STM14_1813	ynfC	hypothetical protein	12	515.275		12	625.223		15	525.342		0.219639	0.488884
STM14_1814	speG	spermidine N1-acetyltransferase	13	954.213		11	974.988		12	780.494		0.228941	0.47151
STM14_1815	ynfB	hypothetical protein	6	188.934		6	169.628		6	159.908		0.0644685	0.821168
STM14_1816	-	hypothetical protein	6	329.681		5	323.495		6	355.659		0.372167	0.250065
STM14_1817	ynfA	hypothetical protein	6	951.828		7	1011.02		8	829.118		0.486182	0.135535
STM14_1818	rspA	putative dehydratase	18	763.371		17	694.275		19	768.212		0.338804	0.293724
STM14_1819	rspB	putative dehydrogenase	11	531.497		10	529.901		14	525.843		0.100796	0.737511
STM14_1821	-	putative membrane transport protein	1	126.91		1	114.837		1	151.637		0.254299	0.425926
STM14_1822	ydfI	putative mannitol dehydrogenase	24	1073.01		22	1025.28		25	1019.86		0.347594	0.281753
STM14_1823	ydfZ	putative cytoplasmic protein	2	209.45		2	246.937		2	171.939		0.431695	0.183855
STM14_1824	ydfH	putative regulatory protein	11	424.625		9	376.035		9	411.301		0.0684556	0.811867
STM14_1825	ydfG	3-hydroxy acid dehydrogenase	9	372.143		10	349.765		10	484.738		0.0761463	0.794003
STM14_1826	dcp	dipeptidyl carboxypeptidase II	32	1937.05		31	1994.26		32	1820.9		0.185158	0.556181
STM14_1827	-	hypothetical protein	1	60.5925		1	42.0318		1	37.0948		0.668461	0.0413416
STM14_1828	-	peptidyl-dipeptidase dcp	1	14.7903		1	25.5193		1	4.76216		-0.224075	0.521798
STM14_1829	-	putative cytoplasmic protein	1	107.826		1	51.0386		1	89.9799		0.213249	0.501016
STM14_1830	ydeJ	competence damage-inducible protein A	5	199.431		5	183.889		6	153.141		0.20346	0.519905
STM14_1831	-	hypothetical protein	2	29.1035		2	27.0205		2	30.5781		0.196912	0.532742
STM14_1832	ydeI	hypothetical protein	4	185.594		4	109.583		4	175.198		0.283379	0.376954
STM14_1833	-	conserved hypothetical protein	1	11.4506		1	15.0114		1	5.51409		1.12447	0.000650381
STM14_1834	ydeE	putative MFS-type transporter YdeE	17	743.809		11	719.795		17	693.772		0.125198	0.68295
STM14_1835	ydeD	O-acetylserine/cysteine export protein	23	1445.16		20	1410.32		24	1258.72		0.279133	0.383878
STM14_1836	marB	hypothetical protein	2	79.1997		2	129.098		3	119.806		-0.0790734	0.837514
STM14_1837	marA	DNA-binding transcriptional activator MarA	13	1075.88		12	892.425		13	861.952		0.249498	0.434352
STM14_1838	marR	DNA-binding transcriptional repressor MarR	6	543.902		6	588.445		7	457.418		0.00950706	0.951383
STM14_1839	marC	multiple drug resistance protein MarC	7	270.997		7	313.737		9	328.088		0.158136	0.611898
STM14_1840	ydeA	sugar efflux transporter	23	1406.03		19	1282.72		22	1327.89		0.163925	0.599754
STM14_1841	yneJ	putative transcriptional regulator	14	1250.97		14	1853.15		14	1214.85		0.209305	0.508581
STM14_1842	yneI	putative succinate-semialdehyde dehydrogenase	12	794.383		10	633.479		13	778.739		0.213679	0.500194
STM14_1843	yneH	glutaminase	12	583.979		10	529.15		11	501.782		0.119777	0.694942
STM14_1844	yneG	putative cytoplasmic protein	6	298.669		6	334.003		5	348.139		0.0167242	0.934133
STM14_1845	-	putative inner membrane protein	19	784.363		14	824.124		18	809.067		0.416017	0.19988
STM14_1846	-	putative outer membrane protein	3	80.631		3	55.542		3	65.4171		-0.446827	0.190333
STM14_1847	-	putative inner membrane protein	4	105.441		4	107.331		6	98.251		-0.0156862	0.988275
STM14_1848	-	putative outer membrane protein	26	942.763		21	1051.55		25	891.277		0.216023	0.49573
STM14_1849	-	putative hydrogenase	6	278.63		5	225.921		6	275.454		0.161176	0.605508
STM14_1850	-	putative dehydrogenase protein	15	579.685		12	552.418		15	520.83		0.292175	0.362853
STM14_1851	-	putative hydrogenase	25	1427.5		24	1355.53		24	1242.93		0.284864	0.37455
STM14_1852	-	putative hydrogenase	5	222.332		5	204.905		4	191.99		0.0868678	0.76928
STM14_1853	-	putative hydrogenase protein	2	61.5468		1	68.3017		2	58.9005		-0.028419	0.957781
STM14_1854	-	putative hydrogenase maturation protease	5	94.4671		4	72.8051		5	91.4837		-0.272712	0.431485
STM14_1855	-	putative Ni/Fe hydrogenase 1 b-type cytochrome subunit	14	1102.12		9	797.854		12	798.54		0.232841	0.46433
STM14_1856	-	putative hydrogenase-1 large subunit	21	1177.02		22	1286.47		23	1121.87		0.265753	0.406207
STM14_1857	-	putative hydrogenase-1 small subunit	15	715.66		13	856.398		18	719.588		0.263986	0.409214
STM14_1858	-	hypothetical protein	2	31.9661		2	35.2767		2	33.0845		-0.00879176	0.995204
STM14_1859	-	putative hydrolase	20	790.566		18	734.056		24	660.688		0.127561	0.67775
STM14_1860	-	putative regulatory protein	19	512.89		19	593.699		20	557.424		0.0975384	0.744904
STM14_1861	-	putative zinc-binding dehydrogenase	24	1261.95		22	1143.87		24	898.796		0.26197	0.412659
STM14_1862	-	putative transport protein	20	865.471		15	661.25		19	713.322		0.267811	0.402724
STM14_1863	pqaA	PhoPQ-regulated protein	15	462.793		15	433.828		16	468.697		0.320186	0.320189
STM14_1864	-	putative multidrug efflux protein	28	1441.82		23	1447.85		27	1456.72		0.314715	0.328254
STM14_1865	-	hypothetical protein	26	2364.06		24	2388.31		25	2042.22		0.206799	0.51342
STM14_1866	-	putative transcriptional regulator	2	71.0889		3	102.828		4	87.2228		0.320816	0.319268
STM14_1867	-	hypothetical protein	6	144.563		4	81.8119		6	136.348		0.0292492	0.904274
STM14_1868	-	putative S-adenosylmethionine/tRNA-ribosyltransferase-isomerase	13	512.413		11	472.858		13	478.723		0.220641	0.486996
STM14_1869	-	putative translation initiation inhibitor	9	564.894		9	635.731		9	547.9		0.159847	0.608298
STM14_1870	-	putative cytoplasmic protein	7	289.604		7	240.932		7	169.182		0.187487	0.551496
STM14_1871	-	putative cytoplasmic protein	4	314.413		2	263.449		2	309.541		0.255729	0.423433
STM14_1872	-	putative phage-related secreted protein	2	31.489		2	33.025		2	52.1332		0.955042	0.00372198
STM14_1873	-	hypothetical protein	7	382.162		7	346.762		7	367.689		0.289234	0.367531
STM14_1874	-	putative cytoplasmic protein	18	706.595		18	782.843		18	768.714		0.322382	0.316989
STM14_1876	-	hypothetical protein	2	60.1154		2	60.796		2	49.6268		0.239872	0.451537
STM14_1877	-	putative coiled-coil protein	7	190.843		5	119.34		8	149.382		0.0454072	0.865959
STM14_1878	-	putative transcriptional regulator	16	655.067		16	603.457		17	583.491		0.120069	0.694294
STM14_1879	-	putative Na+/H+ antiporter	27	1345.44		27	1377.29		27	1275.51		0.158488	0.611158
STM14_1880	-	putative aminotransferase	12	929.881		13	945.716		15	857.19		0.137006	0.657112
STM14_1881	-	putative glycosyl hydrolase	38	1857.38		39	1995.76		40	1664.5		0.297154	0.35502
STM14_1882	-	putative glycosyl hydrolase	37	1900.32		36	1927.46		39	1874.04		0.217198	0.493499
STM14_1883	-	putative alpha amylase	26	1187.04		23	1184.4		25	1120.36		0.19239	0.5417
STM14_1884	-	putative lipoprotein	18	685.602		19	645.489		18	681.24		0.296108	0.356657
STM14_1885	hdeB	acid-resistance protein	5	326.341		6	312.236		6	351.398		0.0584237	0.835317
STM14_1886	osmC	putative envelope protein	6	238.553		4	180.136		6	187.98		0.190629	0.545207
STM14_1887	yddX	biofilm-dependent modulation protein	2	65.8407		2	108.832		2	73.4376		0.321391	0.318429
STM14_1888	rpsV	30S ribosomal subunit S22	3	146.949		4	155.368		4	136.098		0.300947	0.349125
STM14_1889	sfcA	malate dehydrogenase	27	1808.71		27	1683.52		26	1521.64		0.222003	0.484436
STM14_1890	-	hypothetical protein	2	34.8288		2	15.0114		3	29.5756		0.239778	0.451707
STM14_1891	adhP	alcohol dehydrogenase	17	1080.65		14	883.419		17	893.031		0.209881	0.507474
STM14_1892	fdnI	formate dehydrogenase-N subunit gamma	16	1579.7		18	1677.52		17	1562.49		0.343346	0.287496
STM14_1893	fdnH	formate dehydrogenase-N beta subunit	12	690.373		12	698.028		13	601.035		0.266627	0.404725
STM14_1894	fdnG	formate dehydorgenase-N alpha subunit	50	2033.91		46	1894.43		51	1997.35		0.244444	0.443327
STM14_1895	-	hypothetical protein	3	191.32		3	150.864		3	160.911		0.281475	0.38005
STM14_1896	yddG	hypothetical protein	14	633.121		10	439.082		14	582.739		-0.0344644	0.943323
STM14_1897	-	hypothetical protein	2	246.664		2	180.136		3	233.346		0.051924	0.85059
STM14_1898	nmpC	putative outer membrane porin precursor	24	881.216		21	888.673		24	964.965		0.10578	0.72625
STM14_1899	-	putative cytoplasmic protein	8	409.835		8	337.756		8	316.559		0.293841	0.360221
STM14_1900	smvA	methyl viologen resistance	21	915.091		19	843.639		22	764.202		0.154675	0.61921
STM14_1901	-	putative transcriptional regulator	11	647.434		10	646.99		11	637.128		0.321324	0.318528
STM14_1902	-	hypothetical protein	3	124.048		2	108.082		3	117.3		0.340789	0.290991
STM14_1903	narU	nitrate extrusion protein	17	968.049		15	1068.06		20	943.911		0.218331	0.491354
STM14_1904	-	hypothetical protein	0	0		1	3.75284		1	1.00256		-2.09316	3.99522e-10	essential
STM14_1905	narZ	nitrate reductase 2 alpha subunit	55	3751.01		49	4069.58		54	3735.54		0.261067	0.414208
STM14_1906	narY	nitrate reductase 2 beta subunit	30	1508.13		28	1685.03		29	1612.37		0.197687	0.531215
STM14_1907	narW	nitrate reductase 2 delta subunit	4	229.965		4	269.454		4	179.96		0.434754	0.180842
STM14_1908	narV	nitrate reductase 2 gamma subunit	14	976.16		13	999.757		14	834.632		0.301351	0.348501
STM14_1909	yddE	hypothetical protein	8	584.933		7	484.867		8	565.194		0.0657549	0.818165
STM14_1910	nhoA	putative arylamine N-acetyltransferase	8	399.815		8	299.477		9	289.239		0.109494	0.717895
STM14_1911	-	hypothetical protein	3	102.101		4	96.0727		3	111.535		0.535881	0.100612
STM14_1912	-	putative cytoplasmic protein	29	2013.39		25	1864.41		28	1703.35		0.30447	0.343705
STM14_1913	-	hypothetical protein	5	279.107		4	182.388		5	211.039		-0.405152	0.236244
STM14_1914	-	hypothetical protein	0	0		0	0		0	0		0	0.97414
STM14_1915	-	hypothetical protein	2	52.9588		2	12.0091		1	27.5704		-0.127434	0.726097
STM14_1916	ansP	L-asparagine transport protein	22	1336.38		20	1073.31		24	1133.14		0.165485	0.596502
STM14_1917	-	putative outer membrane lipoprotein	6	271.951		6	303.23		7	321.07		0.0242729	0.916123
STM14_1918	-	putative periplasmic protein	10	1099.73		12	1220.42		14	1085.27		0.338465	0.294192
STM14_1919	-	hypothetical protein	5	200.385		4	156.118		5	193.244		0.151071	0.626864
STM14_1920	yncD	putative outer membrane receptor	41	2075.89		36	1877.92		40	1901.86		0.161019	0.605837
STM14_1921	yncC	putative DNA-binding transcriptional regulator	10	846.387		9	893.176		12	829.87		0.411979	0.204169
STM14_1922	-	hypothetical protein	0	0		0	0		0	0		0	0.97414
STM14_1923	-	hypothetical protein	4	163.17		4	225.921		5	201.515		0.411673	0.204497
STM14_1924	yncB	putative NADP-dependent oxidoreductase	20	1750.03		20	1504.89		20	1507.1		0.280134	0.382239
STM14_1925	yncA	putative acyltransferase	7	471.858		7	404.556		6	465.69		0.160924	0.606036
STM14_1926	ydcZ	putative inner membrane protein	8	534.837		8	397.801		10	533.112		0.037901	0.883725
STM14_1927	ydcY	putative cytoplasmic protein	3	102.578		2	117.839		3	93.2382		-0.225128	0.519745
STM14_1928	srfA	putative virulence protein	12	870.72		12	873.661		13	712.32		0.429882	0.185658
STM14_1929	srfB	putative virulence protein	48	3670.38		46	3792.62		47	3303.44		0.423814	0.191787
STM14_1930	srfC	putative virulence protein	20	2447.08		21	2339.52		22	2125.93		0.492034	0.130992
STM14_1931	ydcX	putative inner membrane protein	3	273.859		3	279.962		4	380.723		-0.130307	0.719632
STM14_1932	-	hypothetical protein	1	4.77107		0	0		1	8.02049		0.0674572	0.814194
STM14_1933	-	hypothetical protein	2	126.433		2	132.1		2	163.417		0.135007	0.661459
STM14_1934	ydcW	gamma-aminobutyraldehyde dehydrogenase	28	2576.85		28	2503.9		30	2335.97		0.247205	0.438413
STM14_1935	ydcR	putative regulatory protein	19	1104.98		19	1060.55		20	972.234		0.327986	0.308918
STM14_1936	pdgL	periplasmic dipeptidase precursor	26	1888.39		24	1824.63		25	1636.18		0.220259	0.487716
STM14_1937	-	putative inner membrane protein	6	243.801		6	261.948		6	232.093		0.119697	0.695119
STM14_1938	ugtL	hypothetical protein	5	271.474		4	174.882		5	255.402		0.224869	0.479073
STM14_1939	-	hypothetical protein	1	4.29396		1	3.00227		1	11.5295		-1.69367	4.31745e-07	essential
STM14_1940	sifB	secreted effector protein	4	55.8215		4	68.3017		4	49.3761		0.258552	0.418539
STM14_1941	yncJ	putative periplasmic protein	3	145.518		3	138.105		3	160.41		0.495753	0.128167
STM14_1942	ydcP	putative collagenase	27	2269.6		24	2056.56		30	2031.44		0.294484	0.359208
STM14_1943	ydcN	putative repressor	10	1275.31		10	1228.68		10	1157.71		0.318473	0.3227
STM14_1944	-	putative benzoate membrane transport protein	15	1174.16		14	1280.47		15	1025.87		0.18462	0.557265
STM14_1945	-	putative outer membrane lipoprotein	14	1406.51		12	1284.97		13	1324.88		0.209494	0.508218
STM14_1946	tehB	tellurite resistance protein TehB	13	375.483		11	406.057		13	362.175		0.38002	0.240484
STM14_1947	tehA	potassium-tellurite ethidium and proflavin transporter	15	1146.01		17	992.251		16	1077.75		0.24861	0.435923
STM14_1948	ydcK	putative nucleoside-diphosphate-sugar pyrophosphorylase	17	1044.39		17	985.496		17	986.771		0.171158	0.584738
STM14_1949	rimL	ribosomal-protein-L7/L12-serine acetyltransferase	17	1235.23		16	1275.97		18	1146.68		0.29081	0.36502
STM14_1950	-	hypothetical protein	5	51.5275		5	63.7983		6	78.9517		0.606401	0.0637829
STM14_1951	-	putative cellulase protein	10	553.444		9	500.629		11	478.974		0.198659	0.529301
STM14_1952	-	putative PTS system enzymeIIB component	2	70.6118		2	50.2881		2	85.4683		-0.226323	0.51742
STM14_1953	-	putative PTS system enzyme IIC component	22	1396.97		21	1299.98		25	1160.72		0.249008	0.435218
STM14_1954	-	putative nucleoside triphosphatase	11	449.434		10	401.554		11	566.698		0.281533	0.379955
STM14_1955	-	putative sugar-specific PTS enzyme II	13	620.716		12	644.738		13	704.299		0.277807	0.386057
STM14_1956	-	ribulose-phosphate 3-epimerase	9	461.362		8	516.391		9	443.633		0.204512	0.517856
STM14_1957	-	putative transcriptional repressor of sgc operon	13	577.776		14	625.223		13	604.795		0.169244	0.588696
STM14_1958	-	cryptic aminoglycoside resistance protein	5	317.753		4	309.985		4	282.472		0.136466	0.658285
STM14_1959	-	putative oxidase	17	657.93		17	636.482		15	630.36		0.104992	0.728027
STM14_1960	-	putative periplasmic protein	8	246.664		7	261.198		9	221.566		0.272864	0.394245
STM14_1961	-	hypothetical protein	0	0		0	0		1	5.01281		0.862679	0.0087055
STM14_1962	mdoD	glucan biosynthesis protein D	32	3472.38		29	3660.52		33	3005.43		0.50085	0.124372
STM14_1963	-	putative carboxylesterase	24	1320.63		25	1482.37		27	1404.09		0.33234	0.302741
STM14_1964	-	putative cytoplasmic protein	14	501.916		11	380.538		12	417.567		0.102487	0.733685
STM14_1965	ydcI	putative transcriptional regulator	15	883.124		16	865.405		16	872.98		0.276662	0.387945
STM14_1966	trg	methyl-accepting chemotaxis protein III	24	1083.51		21	988.498		24	903.307		0.255502	0.423828
STM14_1967	-	hypothetical protein	3	144.563		3	115.587		3	132.839		0.097774	0.744369
STM14_1968	-	alcohol dehydrogenase class III	17	1173.68		16	1243.69		18	962.208		0.337823	0.295081
STM14_1969	-	putative cytoplasmic protein	2	91.1274		2	93.821		2	91.985		0.572929	0.0795738
STM14_1970	-	putative dipicolinate reductase	3	68.7034		2	77.3085		3	114.292		0.33987	0.292254
STM14_1971	-	putative inner membrane protein	5	148.38		4	150.114		7	124.819		0.068241	0.812367
STM14_1972	-	hypothetical protein	0	0		0	0		0	0		0	0.97414
STM14_1973	-	hypothetical protein	0	0		0	0		0	0		0	0.97414
STM14_1974	sseJ	secreted effector protein	8	327.772		6	340.758		8	240.364		0.314873	0.328019
STM14_1975	-	putative inner membrane protein	4	325.387		4	415.815		5	331.346		0.283637	0.376535
STM14_1976	-	hypothetical protein	0	0		0	0		0	0		0	0.97414
STM14_1977	-	putative periplasmic binding protein	9	447.049		8	392.547		10	410.298		0.0691488	0.810253
STM14_1978	-	putative ABC transporter permease component	4	200.385		4	144.109		4	146.123		0.0440221	0.869232
STM14_1979	-	putative ABC-type polar amino acid transport system ATPase component	13	600.2		8	633.479		12	559.93		0.268353	0.40181
STM14_1980	-	putative ABC-type transport system membrane component	12	323.478		7	201.903		11	236.855		0.238971	0.453167
STM14_1981	-	putative inner membrane protein	29	1726.17		27	1667.76		28	1620.89		0.243771	0.444532
STM14_1982	-	putative SAM-dependent methyltransferase	17	1274.35		16	1110.09		17	1155.2		0.182749	0.561046
STM14_1983	cybB	cytochrome b561	14	814.421		12	797.854		14	892.781		0.207669	0.511738
STM14_1984	ydcF	putative inner membrane protein	12	230.443		10	256.694		10	182.717		0.527693	0.105813
STM14_1985	hrpA	ATP-dependent RNA helicase HrpA	51	2546.32		53	2353.03		56	2187.84		0.114737	0.706159
STM14_1986	acpD	azoreductase	8	285.787		7	227.422		7	267.684		-0.0903965	0.811042
STM14_1987	-	putative inner membrane protein	9	608.311		7	502.881		9	570.207		0.251371	0.431054
STM14_1988	ydbL	putative periplasmic protein	12	573.959		11	569.681		12	648.406		0.290119	0.366119
STM14_1989	ynbE	putative outer membrane lipoprotein	4	145.518		5	189.894		5	151.387		-0.0398282	0.930509
STM14_1990	ydbH	hypothetical protein	36	2045.83		34	2049.05		43	1928.18		0.217796	0.492367
STM14_1991	ldhA	D-lactate dehydrogenase	15	818.715		14	744.564		14	736.13		0.193047	0.540394
STM14_1992	hslJ	heat-inducible protein	4	197.522		4	210.159		4	228.083		0.0497889	0.855619
STM14_1993	-	putative cytoplasmic protein	4	108.303		4	203.404		4	170.435		0.084428	0.774886
STM14_1994	-	hypothetical protein	6	303.917		6	267.953		7	277.96		0.0563852	0.8401
STM14_1995	nifJ	putative pyruvate-flavodoxin oxidoreductase	56	3359.79		52	3296.49		57	3345.3		0.230118	0.469337
STM14_1996	-	hypothetical protein	4	95.8984		3	99.075		5	106.522		0.133457	0.664837
STM14_1997	ynaF	putative universal stress protein	9	432.259		8	407.558		9	396.262		0.260076	0.415912
STM14_1998	-	putative membrane transporter of cations	13	825.872		11	751.319		13	763.701		0.120684	0.69293
STM14_1999	-	Rac prophage; integrase	2	152.674		2	106.581		2	111.786		0.180086	0.566448
STM14_2000	ydaO	C32 tRNA thiolase	16	1048.2		13	890.174		15	831.624		0.333027	0.301774
STM14_2001	dbpA	ATP-dependent RNA helicase DbpA	15	944.671		14	852.645		15	951.18		0.22871	0.471938
STM14_2002	zntB	zinc transporter	18	1139.81		17	1256.45		20	1205.83		0.364601	0.259545
STM14_2003	-	putative methyl-accepting chemotaxis protein	22	1381.7		21	1408.07		23	1372.76		0.15535	0.617781
STM14_2004	-	conserved hypothetical protein	5	411.743		4	403.055		5	428.595		0.350894	0.277346
STM14_2005	ydaL	hypothetical protein	6	931.789		6	883.419		6	721.092		0.417991	0.197808
STM14_2006	ogt	O-6-alkylguanine-DNA:cysteine-protein methyltransferase	11	430.827		11	438.332		11	450.401		0.345478	0.284604
STM14_2007	fnr	fumarate/nitrate reduction transcriptional regulator	11	184.64		8	96.8233		14	189.735		-1.74913	1.77994e-07	essential
STM14_2008	ydaA	universal stress protein UspE	18	671.766		15	612.464		17	593.516		0.143212	0.643691
STM14_2009	ynaJ	putative inner membrane protein	9	420.808		8	490.121		10	421.076		0.268608	0.40138
STM14_2010	ynaI	putative integral membrane protein	14	643.617		13	580.94		15	575.971		0.100008	0.739299
STM14_2011	-	putative transcriptional regulator	9	438.461		9	333.252		9	398.518		0.165893	0.595653
STM14_2012	-	putative cytoplasmic protein	11	764.802		10	632.729		11	597.777		0.237381	0.456047
STM14_2014	-	putative thiol peroxidase	11	486.172		10	487.869		11	389.244		0.390868	0.227679
STM14_2015	-	hypothetical protein	16	488.08		14	570.432		17	484.989		0.0785696	0.788396
STM14_2016	-	invasin-like protein	38	2406.05		33	2345.53		41	2367.3		0.23925	0.452661
STM14_2017	-	putative lipoprotein	11	402.678		9	370.781		12	307.285		0.349381	0.279362
STM14_2020	-	putative outer membrane lipoprotein	8	692.759		7	507.384		8	558.677		0.254837	0.424987
STM14_2021	-	putative regulatory protein	4	216.129		4	218.415		4	214.548		0.036145	0.88789
STM14_2022	-	oxidoreductase	5	284.833		5	236.429		5	264.175		0.0885157	0.7655
STM14_2023	-	putative aldo/keto reductase	21	806.787		21	643.987		21	705.552		0.252825	0.428503
STM14_2024	-	hypothetical protein	1	49.142		2	33.025		2	31.33		0.252206	0.429587
STM14_2025	-	putative transcriptional regulator	8	409.358		8	387.293		9	363.679		0.0244978	0.915587
STM14_2026	-	putative 2'-hydroxyisoflavone reductase	14	740.47		12	640.235		13	609.808		0.0593381	0.833173
STM14_2027	mppA	periplasmic murein tripeptide transport protein	34	2072.55		33	2054.3		37	2173.05		0.15472	0.619115
STM14_2028	ycjI	murein peptide amidase A	7	140.746		6	180.887		7	152.139		0.424819	0.190762
STM14_2029	ycjG	putative chloromuconate cycloisomerase	15	960.416		13	883.419		14	1007.07		0.121196	0.691796
STM14_2030	tpx	thiol peroxidase	7	496.191		8	498.377		10	438.37		0.196477	0.5336
STM14_2031	-	hypothetical protein	0	0		0	0		0	0		0	0.97414
STM14_2032	tnpA_5	transposase	0	0		0	0		0	0		0	0.97414
STM14_2033	tyrR	DNA-binding transcriptional regulator TyrR	16	661.27		15	710.788		18	638.13		0.23009	0.469388
STM14_2034	ycjF	hypothetical protein	11	322.524		10	275.458		10	277.709		-0.0114782	0.998359
STM14_2035	ycjX	putative ATPase	21	1282.46		21	1261.7		22	1189.29		0.308188	0.338045
STM14_2036	pspE	thiosulfate:cyanide sulfurtransferase (rhodanese)	12	906.503		11	725.049		12	777.235		0.246806	0.439121
STM14_2037	pspD	peripheral inner membrane phage-shock protein	1	21.4698		1	30.7733		1	18.0461		0.714639	0.029348
STM14_2038	pspC	DNA-binding transcriptional activator PspC	7	286.264		9	224.42		9	202.768		0.414276	0.201721
STM14_2039	pspB	phage shock protein B	1	144.086		1	143.359		1	135.095		0.707125	0.0310672
STM14_2040	pspA	phage shock protein PspA	6	246.187		6	228.923		6	240.364		0.0579808	0.836356
STM14_2041	pspF	phage shock protein operon transcriptional activator	13	944.671		12	1125.1		16	994.541		0.113827	0.708191
STM14_2042	sapA	peptide transport protein	17	404.109		12	171.88		19	178.456		-0.651476	0.0543242
STM14_2043	sapB	peptide transport protein	9	77.7684		4	33.7756		7	28.8236		-0.744806	0.0274857
STM14_2044	sapC	peptide transport protein	9	235.691		7	180.887		8	123.315		-0.753159	0.0257714
STM14_2045	sapD	peptide transport protein	8	199.431		7	138.105		12	109.78		-0.516456	0.128833
STM14_2046	sapF	peptide transport protein	13	585.887		10	582.441		14	384.983		0.0897289	0.76272
STM14_2047	-	hypothetical protein	14	508.119		13	423.32		14	472.457		-0.397201	0.245827
STM14_2048	-	hypothetical protein	4	279.584		4	329.499		5	258.661		0.790714	0.0160725
STM14_2049	-	hypothetical protein	3	291.989		3	231.175		3	251.392		0.375638	0.245798
STM14_2050	-	putative inner membrane protein	10	195.614		9	184.64		10	147.627		0.107188	0.723078
STM14_2051	-	hypothetical protein	1	17.6529		1	5.25398		1	17.2942		1.06264	0.00126426
STM14_2052	ycjE	putative cytoplasmic protein	6	487.126		6	520.144		6	341.121		0.281471	0.380056
STM14_2053	fabI	enoyl-(acyl carrier protein) reductase	0	0		0	0		0	0		0	0.97414
STM14_2054	-	hypothetical protein	5	183.209		3	204.155		5	167.678		0.185058	0.556382
STM14_2055	yciW	putative cytoplasmic protein	23	1460.9		19	1387.8		20	1411.61		0.175669	0.575463
STM14_2056	rnb	exoribonuclease II	26	1136.95		21	917.945		25	1189.79		-0.225812	0.518414
STM14_2057	-	hypothetical protein	4	208.496		4	257.445		5	242.118		-0.126745	0.727651
STM14_2058	yciR	RNase II stability modulator	30	1475.69		31	1362.28		32	1525.9		0.169725	0.587699
STM14_2059	-	conserved domain protein	3	49.6191		3	33.7756		5	60.1537		-0.347097	0.312466
STM14_2060	yciT	putative regulatory protein	6	281.493		7	330.25		7	278.461		0.259254	0.417328
STM14_2061	-	hypothetical protein	7	277.676		6	349.765		6	333.101		0.243776	0.444522
STM14_2062	osmB	lipoprotein	3	747.149		4	2086.58		4	652.918		-0.358993	0.295658
STM14_2063	yciH	translation initiation factor Sui1	4	131.681		5	105.08		5	149.632		0.0670483	0.815147
STM14_2064	pyrF	orotidine 5'-phosphate decarboxylase	7	381.208		7	452.593		8	377.966		0.282188	0.378888
STM14_2065	-	hypothetical protein	1	60.1154		1	33.7756		1	10.5269		0.723439	0.0274394
STM14_2066	yciM	hypothetical protein	2	104.009		2	78.0591		2	102.763		0.154227	0.620159
STM14_2067	yciS	putative inner membrane protein	1	2.38553		0	0		0	0		-2.87111	8.64123e-18	essential
STM14_2068	pgpB	phosphatidylglycerophosphatase B	10	434.644		8	505.132		8	365.684		0.503204	0.122649
STM14_2069	ribA	GTP cyclohydrolase II	2	152.674		2	139.606		2	135.596		0.141385	0.647631
STM14_2070	acnA	aconitate hydratase	36	1841.15		36	1567.94		38	1615.63		0.141774	0.646792
STM14_2071	-	hypothetical protein	3	176.052		3	226.672		3	121.31		0.243854	0.444384
STM14_2072	cysB	transcriptional regulator CysB	18	1109.27		16	902.183		19	1070.48		0.129457	0.673586
STM14_2073	-	hypothetical protein	6	352.582		6	334.753		6	326.835		-0.0406685	0.928503
STM14_2074	-	hypothetical protein	4	126.91		4	104.329		4	120.558		-0.515056	0.129895
STM14_2075	topA	DNA topoisomerase I	3	2939.93		4	8292.28		5	12029.7		-2.92148	2.28966e-18	essential
STM14_2076	-	hypothetical protein	1	100.67		1	87.0659		1	72.6857		-0.12776	0.725364
STM14_2077	yciN	hypothetical protein	3	211.835		3	268.703		4	228.333		0.124605	0.68426
STM14_2078	sohB	putative periplasmic protease	15	520.523		13	571.182		14	490.002		0.266556	0.404847
STM14_2079	-	hypothetical protein	4	36.2601		3	24.7687		3	50.1281		-0.475755	0.162571
STM14_2080	yciK	short chain dehydrogenase	6	409.835		6	338.506		7	403.781		0.271871	0.395904
STM14_2081	btuR	cob(I)yrinic acid a,c-diamide adenosyltransferase	13	960.416		12	1058.3		13	960.453		0.204384	0.518106
STM14_2082	yciL	23S rRNA pseudouridylate synthase B	5	140.269		6	204.905		6	164.42		-0.573739	0.0908817
STM14_2084	trpH	hypothetical protein	9	553.444		8	519.393		9	614.319		0.209214	0.508757
STM14_2085	trpL	trp operon leader peptide	0	0		0	0		0	0		-1.34524	6.12613e-05	essential
STM14_2086	trpE	anthranilate synthase component I	17	1053.93		18	1039.54		19	1005.82		0.214673	0.498299
STM14_2087	trpD	bifunctional anthranilate synthase/anthranilate phosphoribosyltransferase	16	761.939		16	748.316		17	729.864		0.131526	0.669056
STM14_2088	trpC	bifunctional indole-3-glycerol phosphate synthase/phosphoribosylanthranilate isomerase	17	755.26		14	620.72		18	746.657		0.0166565	0.934294
STM14_2089	trpB	tryptophan synthase subunit beta	16	1484.28		16	1416.32		16	1453.71		0.234843	0.460666
STM14_2090	trpA	tryptophan synthase subunit alpha	8	321.57		7	386.543		8	347.137		0.132969	0.665902
STM14_2091	yciG	putative cytoplasmic protein	0	0		0	0		0	0		0	0.97414
STM14_2092	yciF	putative cytoplasmic protein	5	108.303		4	112.585		5	168.43		-0.418532	0.220721
STM14_2093	yciE	putative cytoplasmic protein	7	209.927		6	167.377		7	171.438		0.24403	0.444068
STM14_2094	-	putative catalase	18	1357.37		16	1422.33		17	1229.14		0.282963	0.377628
STM14_2095	ompW	outer membrane protein W	14	925.587		14	775.337		16	896.29		0.141444	0.647505
STM14_2096	-	putative ferredoxin	8	443.709		8	353.518		10	373.454		0.171774	0.583468
STM14_2097	yciC	hypothetical protein	16	605.448		13	562.175		16	565.444		-0.30628	0.374824
STM14_2098	yciB	intracellular septation protein A	13	536.268		12	523.897		12	574.969		-0.096598	0.796632
STM14_2099	yciA	acyl-CoA thioester hydrolase	7	438.461		6	485.618		8	461.93		0.131524	0.669059
STM14_2100	tonB	transport protein TonB	8	114.983		10	155.368		9	142.364		-0.0755007	0.845906
STM14_2101	yciI	YciI-like protein	4	143.609		5	143.359		4	173.694		0.190936	0.544595
STM14_2102	-	hypothetical protein	5	95.8984		3	150.864		5	110.783		0.795286	0.0154781
STM14_2103	cls	cardiolipin synthetase	30	1685.14		27	1489.13		28	1643.95		0.313097	0.330663
STM14_2105	-	putative voltage-gated potassium channel	28	1516.24		26	1561.93		27	1586.3		0.13476	0.661997
STM14_2106	oppF	oligopeptide transport protein	16	1239.05		17	1292.48		18	1133.65		0.226983	0.47514
STM14_2107	oppD	oligopeptide transporter ATP-binding component	14	1100.69		14	915.693		14	1098.05		0.113539	0.708835
STM14_2108	oppC	oligopeptide transport protein	15	712.32		11	574.935		15	603.291		0.183927	0.558663
STM14_2109	oppB	oligopeptide transporter permease	15	801.062		12	782.843		16	796.284		0.137856	0.655268
STM14_2110	oppA	oligopeptide transport protein	39	2276.28		38	2147.38		39	2317.17		0.173292	0.580342
STM14_2111	-	putative inner membrane protein	4	310.119		3	357.27		4	335.607		0.630421	0.0541246
STM14_2112	ychE	hypothetical protein	9	408.88		9	458.597		10	496.017		-0.000193226	0.974603
STM14_2113	adhE	bifunctional acetaldehyde-CoA/alcohol dehydrogenase	27	1022.44		29	932.956		28	832.627		-0.467457	0.170202
STM14_2114	tdk_2	thymidine kinase	18	1648.88		18	1426.83		19	1332.15		0.259075	0.417637
STM14_2115	-	hypothetical protein	5	464.702		5	394.048		5	327.837		0.420122	0.195589
STM14_2116	hns	global DNA-binding transcriptional dual regulator H-NS	2	35.783		1	41.2812		1	22.307		-0.777619	0.0212731
STM14_2117	-	hypothetical protein	0	0		0	0		0	0		-2.65059	2.21949e-15	essential
STM14_2118	galU	UTP--glucose-1-phosphate uridylyltransferase subunit GalU	11	176.052		10	198.15		12	197.254		0.0616861	0.827674
STM14_2119	hnr	response regulator of RpoS	3	7.63371		2	33.025		1	3.7596		-0.125624	0.73018
STM14_2120	ychK	hypothetical protein	16	243.324		14	241.683		17	182.967		-0.153435	0.668349
STM14_2121	ychJ	hypothetical protein	14	10090.8		14	18768.7		14	13116.3		-0.963815	0.0042054
STM14_2122	purU	formyltetrahydrofolate deformylase	10	548.673		11	475.86		12	472.457		0.13016	0.672045
STM14_2123	-	hypothetical protein	1	43.4167		1	44.2835		1	19.5499		-0.0684726	0.862466
STM14_2127	-	TPR repeat-containing protein	43	2971.9		39	2932.47		45	3081.12		0.161357	0.605129
STM14_2128	-	conserved hypothetical protein	3	88.7418		3	64.5489		3	73.187		-0.203941	0.561844
STM14_2129	narI	nitrate reductase 1 gamma subunit	9	458.022		7	656.747		9	645.9		0.175146	0.576535
STM14_2130	narJ	nitrate reductase 1 delta subunit	6	241.893		6	180.887		6	183.97		0.086203	0.770806
STM14_2131	narH	nitrate reductase 1 beta subunit	18	959.939		16	947.217		22	912.832		0.137139	0.656824
STM14_2132	narG	nitrate reductase 1 alpha subunit	61	3293.94		55	3279.98		61	3112.7		0.186078	0.554329
STM14_2133	-	hypothetical protein	1	14.3132		1	9.00682		1	12.7827		0.60271	0.0653862
STM14_2134	narK	nitrite extrusion protein	19	689.896		17	736.307		20	615.572		0.0686202	0.811484
STM14_2135	-	hypothetical protein	4	85.4021		3	60.0454		4	94.742		-0.196745	0.576508
STM14_2136	narX	nitrate/nitrite sensor protein NarX	25	1471.87		23	1104.84		28	1311.1		0.274023	0.392317
STM14_2137	narL	transcriptional regulator NarL	9	470.904		9	380.538		11	401.024		0.0686375	0.811444
STM14_2138	ychP	hypothetical protein	22	1400.79		19	1188.15		22	1393.31		0.124607	0.684254
STM14_2139	ychN	putative sulfur reduction protein	6	304.871		6	266.452		6	243.873		0.00635079	0.958935
STM14_2140	chaB	cation transport regulator	6	183.209		4	195.148		6	210.287		-0.0914222	0.808654
STM14_2141	chaA	calcium/sodium:proton antiporter	18	754.783		18	613.965		18	712.821		0.305446	0.342214
STM14_2142	kdsA	2-dehydro-3-deoxyphosphooctonate aldolase	0	0		0	0		0	0		0	0.97414
STM14_2143	ychA	putative transcriptional regulator	8	401.247		5	412.812		9	305.53		0.394019	0.224053
STM14_2144	sirC	putative transcriptional regulator	6	151.72		6	198.901		7	161.162		-0.104505	0.778361
STM14_2145	hemK	N5-glutamine S-adenosyl-L-methionine-dependent methyltransferase	8	411.743		7	423.32		8	506.293		-0.551063	0.104662
[truncated: 3,314 more rows]

## Sheet: Acidic pH
			Replicate_1			Replicate_2			Replicate_3			log2(FC)	p value	Remarks
Gene ID	Gene	Product	Ins_count	read_count		Ins_count	read_count		Ins_count	read_count
STM14_0001	thrL	thr operon leader peptide	0	0		0	0		0	0		-0.532117	0.396422
STM14_0002	thrA	bifunctional aspartokinase I/homeserine dehydrogenase I	25	2155.58		19	2455.84		27	2217.88		0.228964	0.409655
STM14_0003	thrB	homoserine kinase	9	707.245		8	875.384		10	825.613		-0.028972	0.796663
STM14_0004	thrC	threonine synthase	13	919.241		13	732.325		13	775.421		0.000913301	0.746436
STM14_0005	yaaA	hypothetical protein	10	1255.94		8	1062.72		11	1001.65		0.154175	0.50916
STM14_0006	yaaJ	putative alanine/glycine transport protein	25	2543.95		22	2421.78		26	2412.1		0.115594	0.565047
STM14_0007	talB	transaldolase B	14	976.248		9	844.728		13	889.625		0.179747	0.473781
STM14_0008	mogA	molybdenum cofactor biosynthesis protein	9	561.164		5	388.302		6	491.731		-0.25953	0.803362
STM14_0009	yaaH	hypothetical protein	7	498.813		6	493.893		7	372.435		0.149147	0.516275
STM14_0010	htgA	hypothetical protein	6	434.68		9	524.549		8	431.355		0.406518	0.224485
STM14_0011	yaaI	hypothetical protein	5	411.521		4	398.521		5	419.717		0.2453	0.38957
STM14_0012	-	hypothetical protein	3	226.247		2	204.37		3	285.873		0.0597801	0.65076
STM14_0013	dnaK	molecular chaperone DnaK	4	74.8219		1	23.8431		3	15.2757		-3.22942	1.23954e-11	essential
STM14_0014	dnaJ	chaperone protein DnaJ	11	404.395		6	316.773		9	312.06		-0.388177	0.594927
STM14_0015	-	hypothetical protein	0	0		1	20.437		1	13.8208		-0.353715	0.648407
STM14_0016	-	putative transcriptional regulator	9	331.354		8	374.678		11	358.614		-0.269221	0.786933
STM14_0017	-	putative bacteriophage protein	0	0		0	0		0	0		-2.39675	7.58728e-07	essential
STM14_0018	-	hypothetical protein	12	1387.77		11	1243.25		12	1155.86		0.104911	0.581027
STM14_0019	-	hypothetical protein	1	49.8813		1	23.8431		1	128.752		-0.635637	0.282142
STM14_0020	-	hypothetical protein	0	0		0	0		0	0		-2.93418	8.96992e-10	essential
STM14_0021	-	hypothetical protein	0	0		0	0		0	0		0	0.747956
STM14_0022	-	putative exochitinase	29	2109.27		24	1682.64		31	2171.32		-0.0758155	0.877038
STM14_0023	-	putative hydroxymethyltransferase	43	3114.02		39	2966.77		46	3375.19		0.0519209	0.663247
STM14_0024	-	hypothetical protein	0	0		0	0		0	0		0	0.747956
STM14_0025	-	putative cytoplasmic protein	8	345.606		7	456.426		10	493.913		-0.122279	0.958035
STM14_0026	-	hypothetical protein	0	0		0	0		0	0		0	0.747956
STM14_0027	-	hypothetical protein	1	188.836		1	183.933		1	202.948		-0.0398262	0.815129
STM14_0028	bcfA	fimbrial subunit	5	178.147		5	194.151		6	171.669		-0.125341	0.963398
STM14_0029	bcfB	fimbrial chaparone	19	1364.61		16	1495.31		19	1550.84		0.0491313	0.667701
STM14_0030	bcfC	fimbrial usher	50	3605.7		40	3896.65		52	4066.96		0.150722	0.514042
STM14_0031	bcfD	fimbrial subunit	26	1288.01		23	1703.08		25	1403.91		0.0654431	0.641823
STM14_0032	bcfE	fimbrial subunit	7	578.979		7	579.048		7	543.377		0.176392	0.478344
STM14_0033	bcfF	fimbrial subunit	6	464.965		6	592.672		7	560.107		0.169237	0.488155
STM14_0034	bcfG	fimbrial chaparone	13	1047.51		11	1100.19		13	905.628		0.174695	0.480662
STM14_0035	bcfH	putative thiol-disulfide isomerase	12	947.744		12	875.384		12	914.357		-0.0222093	0.785215
STM14_0036	-	hypothetical protein	4	659.146		4	636.952		4	771.784		-0.0235186	0.787428
STM14_0037	-	putative transcriptional regulator	2	103.326		2	173.714		2	186.217		-0.0313196	0.800648
STM14_0038	-	putative transcriptional regulator	3	178.147		4	296.336		4	221.133		-0.250343	0.819016
STM14_0039	-	putative transcriptional regulator	3	76.6034		2	136.246		3	93.8361		-0.716175	0.210385
STM14_0040	-	hypothetical protein	0	0		0	0		0	0		-1.86352	0.000160726	essential
STM14_0041	-	putative arylsulfatase	36	1940.03		31	1944.92		45	1905.82		-0.00418407	0.754934
STM14_0042	-	putative 5'-nucleotidase	29	2727.44		26	3307.38		33	2999.85		0.0606328	0.649411
STM14_0043	-	putative outer membrane/exported protein	12	536.224		8	776.605		10	537.557		0.0370447	0.687137
STM14_0044	-	putative arylsulfatase	31	2524.35		27	2782.83		33	2772.89		0.0915584	0.601293
STM14_0045	-	putative arylsulfatase regulator	15	1938.24		14	2282.13		19	2221.52		0.0833504	0.613907
STM14_0046	-	putative cytoplasmic protein	20	1469.72		13	1600.9		21	1411.18		0.149431	0.515873
STM14_0047	-	putative arylsulfatase	42	3194.18		33	3501.53		41	2948.2		0.181634	0.471223
STM14_0048	nhaA	pH-dependent sodium/proton antiporter	10	1375.3		7	773.199		8	793.606		0.0466854	0.671617
STM14_0049	nhaR	transcriptional activator NhaR	16	985.155		16	1144.47		18	1093.3		-0.033917	0.805062
STM14_0050	-	putative glycosyl hydrolase	26	1884.8		21	2128.85		28	2110.95		0.078155	0.621951
STM14_0051	-	putative sodium galactoside symporter	15	1229.22		16	1454.43		16	1177.68		0.0968731	0.593189
STM14_0052	rpsT	30S ribosomal protein S20	1	24.9406		1	37.4678		1	16.0031		0.768623	0.0443849
STM14_0053	yaaY	putative cytoplasmic protein	4	338.48		4	405.333		5	295.329		-0.187585	0.927576
STM14_0054	ribF	bifunctional riboflavin kinase/FMN adenylyltransferase	1	7.1259		0	0		0	0		-0.110482	0.937395
STM14_0055	ileS	isoleucyl-tRNA synthetase	0	0		0	0		0	0		0	0.747956
STM14_0056	lspA	lipoprotein signal peptidase	1	49.8813		1	57.9048		1	84.3798		-0.336838	0.675296
STM14_0057	-	hypothetical protein	0	0		0	0		0	0		0	0.747956
STM14_0058	slpA	FKBP-type peptidyl-prolyl cis-trans isomerase	1	64.1331		1	61.3109		1	58.9204		1.10996	0.0057703
STM14_0059	ispH	4-hydroxy-3-methylbut-2-enyl diphosphate reductase	0	0		0	0		0	0		0	0.747956
STM14_0060	-	putative nitrite reductase	27	1972.09		22	1965.36		32	2080.4		-0.0631861	0.855206
STM14_0061	rihC	ribonucleoside hydrolase RihC	13	673.397		8	602.891		14	509.188		-0.0414142	0.817839
STM14_0062	-	putative transcriptional regulator	17	1820.67		14	1597.49		17	1575.57		0.0111486	0.729466
STM14_0063	-	putative transcriptional regulator	35	2902.02		32	2646.59		36	2762.71		0.0134143	0.725728
STM14_0064	-	putative oxalacetate decarboxylase subunit beta	3	220.903		3	326.992		3	226.225		0.0424321	0.678447
STM14_0065	-	pyruvate carboxylase subunit B	1	49.8813		1	74.9356		1	39.2802		0.107336	0.577381
STM14_0066	-	oxaloacetate decarboxylase subunit gamma	2	97.9811		2	119.216		2	73.4686		-0.0226194	0.785908
STM14_0067	-	putative citrate-sodium symporter	23	1694.18		19	1842.73		23	1453.37		0.204964	0.440257
STM14_0068	-	hypothetical protein	0	0		0	0		0	0		0	0.747956
STM14_0069	citC2	putative citrate lyase synthetase	12	2388.96		10	2537.59		13	2439.74		0.336064	0.289209
STM14_0070	citD2	citrate lyase subunit gamma	2	30.2851		1	13.6246		2	42.1899		-0.424706	0.540548
STM14_0071	citE2	putative citrate lyase beta chain	12	999.407		11	1284.12		12	950		0.116491	0.563714
STM14_0072	citF2	putative citrate lyase alpha chain/citrate-ACP transferase	12	1182.9		7	1420.37		13	1110.76		0.293291	0.334113
STM14_0073	citX2	putative cytoplasmic protein	5	137.174		2	115.81		4	133.844		-0.275914	0.775641
STM14_0074	citG2	triphosphoribosyl-dephospho-CoA synthase	12	1312.95		9	1185.34		11	1191.5		0.28034	0.348552
STM14_0075	dapB	dihydrodipicolinate reductase	0	0		1	30.6555		1	14.5482		-0.0495266	0.831719
STM14_0076	-	hypothetical protein	2	108.67		1	139.653		3	128.752		0.971329	0.0140533
STM14_0077	carA	carbamoyl phosphate synthase small subunit	8	486.343		7	384.896		7	540.467		0.0709407	0.633197
STM14_0078	carB	carbamoyl phosphate synthase large subunit	22	3069.48		22	3450.44		26	3349.73		0.263872	0.367476
STM14_0079	-	hypothetical protein	0	0		0	0		0	0		0	0.747956
STM14_0080	tnpA_1	transposase	0	0		0	0		0	0		0	0.747956
STM14_0081	caiF	DNA-binding transcriptional activator CaiF	5	204.87		4	194.151		5	277.144		-0.29062	0.751
STM14_0082	caiE	carnitine operon protein CaiE	11	1173.99		10	1396.53		11	1252.6		0.262869	0.368649
STM14_0083	caiD	carnitinyl-CoA dehydratase	10	673.397		7	677.826		9	459.724		0.163137	0.496605
STM14_0084	caiC	putative crotonobetaine/carnitine-CoA ligase	28	2716.75		22	2833.93		31	3089.32		-0.0673071	0.862318
STM14_0085	caiB	crotonobetainyl-CoA:carnitine CoA-transferase	25	1204.28		23	1522.55		25	1334.07		-0.0548753	0.840899
STM14_0086	-	hypothetical protein	2	130.048		2	129.434		3	135.299		0.12647	0.548998
STM14_0087	caiA	crotonobetainyl-CoA dehydrogenase	16	1097.39		13	953.725		16	1032.2		-0.00165733	0.750717
STM14_0088	caiT	L-carnitine/gamma-butyrobetaine antiporter	28	2515.44		26	2156.1		30	2389.55		-0.164211	0.968469
STM14_0089	-	conserved hypothetical protein	0	0		0	0		0	0		0	0.747956
STM14_0090	fixA	putative electron transfer flavoprotein FixA	9	726.842		9	929.882		11	995.827		0.00216943	0.744346
STM14_0091	fixB	putative electron transfer flavoprotein FixB	5	584.324		5	320.179		5	488.093		-0.535125	0.392751
STM14_0092	fixC	putative oxidoreductase FixC	13	1485.75		11	1181.94		12	1350.8		0.143185	0.52478
STM14_0093	fixX	putative ferredoxin	3	286.817		3	347.429		3	401.531		0.258726	0.373518
STM14_0094	yaaU	putative transport protein	20	1544.54		17	1805.27		18	1555.21		0.0286003	0.70084
STM14_0095	-	putative outer membrane lipoprotein	5	390.143		5	347.429		6	370.253		-0.157281	0.980612
STM14_0096	-	putative secreted protein	11	780.286		10	1059.32		11	941.271		0.0460958	0.672562
STM14_0097	-	hypothetical protein	2	28.5036		0	0		1	6.54671		-2.23607	4.37783e-06	essential
STM14_0098	-	putative secreted protein	4	231.592		2	262.274		4	253.867		-0.0906805	0.902852
STM14_0099	-	putative inner membrane protein	2	17.8147		0	0		2	16.7305		-1.45359	0.00406556	essential
STM14_0100	-	putative sulfatase	36	2805.82		34	3120.04		39	2914.01		-0.00756031	0.760578
STM14_0101	-	hypothetical protein	2	130.048		2	57.9048		3	114.204		-0.181341	0.938485
STM14_0102	-	hypothetical protein	5	210.214		2	224.807		5	254.594		-0.385622	0.598822
STM14_0103	yabF	glutathione-regulated potassium-efflux system ancillary protein KefF	7	431.117		7	493.893		8	379.709		0.182678	0.469813
STM14_0104	kefC	glutathione-regulated potassium-efflux system protein KefC	9	374.11		6	453.02		10	474.273		0.155909	0.506718
STM14_0105	-	hypothetical protein	2	108.67		2	37.4678		2	46.5544		-0.137867	0.985349
STM14_0106	folA	dihydrofolate reductase	0	0		0	0		0	0		0	0.747956
STM14_0107	apaH	diadenosine tetraphosphatase	14	511.283		6	200.964		12	269.87		-1.17044	0.0243995	essential
STM14_0108	apaG	ApaG	8	470.309		6	224.807		9	316.424		-0.900552	0.09738
STM14_0109	ksgA	dimethyladenosine transferase	17	758.908		10	432.583		17	484.456		-0.751088	0.183771
STM14_0110	pdxA_1	4-hydroxythreonine-4-phosphate dehydrogenase	5	228.029		4	200.964		6	191.309		-0.0715926	0.869727
STM14_0111	surA	peptidyl-prolyl cis-trans isomerase SurA	20	1687.06		8	415.552		14	547.014		-0.539515	0.387431
STM14_0112	imp	organic solvent tolerance protein	1	40.9739		0	0		1	15.2757		-2.54146	1.41182e-07	essential
STM14_0113	-	hypothetical protein	3	247.625		3	367.865		4	387.711		0.125052	0.551077
STM14_0114	djlA	DNA-J like membrane chaperone protein	8	454.276		6	296.336		7	313.515		-0.217525	0.875488
STM14_0115	rluA	23S rRNA/tRNA pseudouridine synthase A	11	892.519		11	998.005		13	797.971		0.113212	0.568591
STM14_0116	hepA	ATP-dependent helicase HepA	31	2399.65		25	1808.67		27	1716.69		-0.268404	0.788314
STM14_0117	polB	DNA polymerase II	30	2217.94		29	1914.26		34	2146.59		0.0266649	0.703995
STM14_0118	-	putative secreted protein	19	742.875		13	582.454		20	571.018		-0.376313	0.613111
STM14_0119	-	putative cytoplasmic protein	10	459.62		8	487.081		9	454.632		-0.2158	0.878477
STM14_0120	araD	L-ribulose-5-phosphate 4-epimerase	12	684.086		10	711.888		13	763.783		-0.22074	0.869924
STM14_0121	araA	L-arabinose isomerase	17	1421.62		12	1464.65		16	1100.57		0.0359488	0.688909
STM14_0122	araB	ribulokinase	17	1231		12	1120.63		14	1038.02		-0.00128865	0.750103
STM14_0123	araC	DNA-binding transcriptional regulator AraC	17	1277.32		14	1205.78		16	1295.52		-0.0693189	0.865795
STM14_0124	yabI	hypothetical protein	6	1013.66		6	882.196		6	881.623		-0.0268044	0.792989
STM14_0125	thiQ	thiamine transporter ATP-binding subunit	5	821.26		5	786.823		5	706.317		0.345776	0.279607
STM14_0126	thiP	thiamine transporter membrane protein	7	347.388		7	398.521		8	288.055		0.00650973	0.737142
STM14_0127	tbpA	thiamine transporter substrate binding subunit	10	787.412		8	728.919		9	685.222		-0.100813	0.92051
STM14_0128	-	putative lipoprotein	2	81.9478		1	40.8739		2	80.0153		0.328795	0.296538
STM14_0129	yabN	transcriptional regulator SgrR	22	944.181		17	868.571		21	762.328		-0.0380884	0.812165
STM14_0130	-	hypothetical protein	9	668.053		8	521.143		9	424.081		-0.129134	0.970042
STM14_0131	leuD	isopropylmalate isomerase small subunit	1	76.6034		1	44.2801		2	119.296		-0.155051	0.984522
STM14_0132	leuC	isopropylmalate isomerase large subunit	13	812.352		11	582.454		13	717.956		-0.228792	0.856014
STM14_0133	leuB	3-isopropylmalate dehydrogenase	14	1371.74		11	1158.1		14	1251.88		-0.0412783	0.817607
STM14_0134	leuA	2-isopropylmalate synthase	23	1728.03		19	1621.33		23	1586.49		-0.0879197	0.898049
STM14_0135	leuL	leu operon leader peptide	2	126.485		2	88.5602		3	116.386		-0.231029	0.852157
STM14_0136	-	hypothetical protein	0	0		0	0		0	0		0	0.747956
STM14_0137	-	hypothetical protein	0	0		0	0		0	0		0	0.747956
STM14_0138	leuO	leucine transcriptional activator	12	1127.67		10	851.54		14	896.899		-0.131977	0.975025
STM14_0139	ilvI	acetolactate synthase 3 catalytic subunit	31	2921.62		25	2908.86		27	2533.58		-0.027013	0.793343
STM14_0140	ilvH	acetolactate synthase 3 regulatory subunit	6	407.958		5	340.616		6	320.789		0.0159813	0.721499
STM14_0141	-	hypothetical protein	1	147.862		1	173.714		2	155.666		-0.0325188	0.802685
STM14_0142	fruR	DNA-binding transcriptional regulator FruR	13	812.352		8	415.552		14	501.914		-0.617959	0.299889
STM14_0143	-	hypothetical protein	2	71.259		1	27.2493		3	78.5605		-1.05117	0.0467365	essential
STM14_0144	-	hypothetical protein	1	44.5369		1	30.6555		1	44.3721		0.183872	0.468203
STM14_0145	yabB	cell division protein MraZ	3	233.373		3	200.964		3	272.052		-0.0160493	0.774827
STM14_0146	mraW	S-adenosyl-methyltransferase MraW	4	260.095		3	139.653		4	221.133		-0.39427	0.585684
STM14_0147	ftsL	cell division protein FtsL	1	37.411		1	20.437		1	68.3767		-0.884758	0.104593
STM14_0148	ftsI	division specific transpeptidase	0	0		0	0		0	0		0	0.747956
STM14_0149	murE	UDP-N-acetylmuramoylalanyl-D-glutamate--2, 6-diaminopimelate ligase	0	0		0	0		0	0		0	0.747956
STM14_0150	murF	UDP-N-acetylmuramoyl-tripeptide--D-alanyl-D- alanine ligase	0	0		0	0		0	0		0	0.747956
STM14_0151	mraY	phospho-N-acetylmuramoyl-pentapeptide- transferase	0	0		0	0		0	0		0	0.747956
STM14_0152	murD	UDP-N-acetylmuramoyl-L-alanyl-D-glutamate synthetase	1	16.0333		0	0		1	3.63706		-2.59046	7.8141e-08	essential
STM14_0153	ftsW	cell division protein FtsW	0	0		0	0		0	0		0	0.747956
STM14_0154	murG	N-acetylglucosaminyl transferase	0	0		0	0		1	5.09188		-0.0868723	0.896228
STM14_0155	murC	UDP-N-acetylmuramate--L-alanine ligase	0	0		0	0		0	0		0	0.747956
STM14_0156	ddl_2	D-alanine--D-alanine ligase	0	0		0	0		0	0		-0.538309	0.388888
STM14_0157	ftsQ	cell division protein FtsQ	0	0		0	0		0	0		-1.35626	0.00783411	essential
STM14_0158	ftsA	cell division protein FtsA	0	0		0	0		0	0		-1.3	0.0112285	essential
STM14_0159	ftsZ	cell division protein FtsZ	1	65.9146		1	74.9356		1	87.2894		-0.347801	0.657779
STM14_0160	lpxC	UDP-3-O-[3-hydroxymyristoyl] N-acetylglucosamine deacetylase	1	14.2518		0	0		1	3.63706		-0.762449	0.175673
STM14_0161	yacA	SecA regulator SecM	0	0		0	0		0	0		-2.29505	2.3332e-06	essential
STM14_0162	secA	preprotein translocase subunit SecA	2	130.048		1	74.9356		2	142.573		-0.487523	0.453237
STM14_0163	mutT	nucleoside triphosphate pyrophosphohydrolase	2	117.577		1	54.4986		3	144.028		-0.473537	0.47196
STM14_0165	-	putative transcriptional regulator, LysR family	4	176.366		3	258.868		4	255.322		-0.509512	0.424666
STM14_0166	yacG	zinc-binding protein	0	0		0	0		0	0		0	0.747956
STM14_0167	yacF	hypothetical protein	6	614.609		4	551.798		6	417.534		-0.0233381	0.787123
STM14_0168	coaE	dephospho-CoA kinase	2	96.1996		3	115.81		3	39.2802		-0.0327946	0.803154
STM14_0169	guaC	guanosine 5'-monophosphate oxidoreductase	12	887.174		11	889.008		13	977.642		-0.131176	0.973621
STM14_0170	hofC	type IV pilin biogenesis protein	11	607.483		7	514.33		10	545.559		-0.0965219	0.913026
STM14_0171	hofB	hypothetical protein	15	1225.65		14	1127.44		15	1071.48		-0.173822	0.951639
STM14_0172	ppdD	putative major pilin subunit	5	489.905		5	544.986		4	500.459		0.0407747	0.681116
STM14_0173	-	hypothetical protein	2	37.411		1	44.2801		3	43.6447		-0.301564	0.732823
STM14_0174	nadC	quinolinate phosphoribosyltransferase	5	514.846		5	534.767		7	437.175		-0.0466714	0.826828
STM14_0175	ampD	N-acetyl-anhydromuranmyl-L-alanine amidase	10	990.5		8	630.14		10	605.207		0.0116945	0.728565
STM14_0176	ampE	regulatory protein AmpE	13	1029.69		13	889.008		13	1015.47		-0.11603	0.947098
STM14_0177	-	putative cytoplasmic protein	16	922.804		13	810.667		18	979.824		-0.165992	0.965348
STM14_0178	-	Na+/galactoside symporter	20	1728.03		19	1491.9		21	1630.13		-0.182678	0.936149
STM14_0179	-	hypothetical protein	2	51.6628		2	85.154		2	107.657		-0.177685	0.944879
STM14_0180	aroP	aromatic amino acid transporter	18	1756.53		12	1621.33		20	1565.39		-0.13885	0.987073
STM14_0181	-	hypothetical protein	2	124.703		1	30.6555		2	97.4732		-0.75758	0.17911
STM14_0182	pdhR	transcriptional regulator PdhR	3	126.485		1	23.8431		1	40.0077		-0.85268	0.120546
STM14_0183	aceE	pyruvate dehydrogenase subunit E1	11	208.433		9	211.182		20	254.594		-0.585259	0.334639
STM14_0184	aceF	dihydrolipoamide acetyltransferase	7	160.333		1	13.6246		5	106.93		-1.33178	0.00917851	essential
STM14_0185	lpdA	dihydrolipoamide dehydrogenase	2	48.0998		0	0		0	0		-2.80957	4.83129e-09	essential
STM14_0186	-	hypothetical protein	1	126.485		1	102.185		1	199.311		-0.0368818	0.810109
STM14_0187	-	putative outer membrane protein	3	135.392		3	95.3725		3	159.303		-0.368628	0.625018
STM14_0188	-	putative periplasmic protein	10	582.542		7	541.58		7	495.368		-0.308678	0.721087
STM14_0190	acnB	bifunctional aconitate hydratase 2/2-methylisocitrate dehydratase	16	561.164		10	483.675		15	373.162		-0.67403	0.246093
STM14_0191	-	putative restriction endonuclease	1	69.4775		1	115.81		1	112.749		-0.0521156	0.83616
STM14_0192	yacL	hypothetical protein	3	35.6295		3	61.3109		3	17.4579		-0.406209	0.567771
STM14_0193	kdgT	2-keto-3-deoxygluconate permease	10	532.661		8	633.546		10	535.375		0.016105	0.721296
STM14_0194	-	putative inner membrane protein	13	694.775		11	657.389		13	629.939		-0.107352	0.931926
STM14_0195	pdxA_2	4-hydroxythreonine-4-phosphate dehydrogenase 2	19	1460.81		13	1239.84		20	1127.49		-0.160269	0.975376
STM14_0196	-	putative transcriptional regulator	6	267.221		6	262.274		7	210.949		-0.119875	0.953827
STM14_0197	speD	S-adenosylmethionine decarboxylase	16	985.155		11	957.131		15	1159.49		-0.11662	0.948131
STM14_0198	speE	spermidine synthase	15	960.215		15	919.664		15	885.988		0.0649997	0.642521
STM14_0199	yacC	putative periplasmic protein	8	717.934		8	882.196		8	698.316		-0.00911879	0.763188
STM14_0200	cueO	multicopper oxidase	18	1913.3		17	2108.41		22	1859.99		0.164615	0.494551
STM14_0201	gcd	glucose dehydrogenase	33	2878.86		25	2452.44		35	2460.11		0.0175766	0.718876
STM14_0202	hpt	hypoxanthine-guanine phosphoribosyltransferase	12	619.953		7	538.174		12	613.208		-0.406753	0.566961
STM14_0203	yadF	carbonic anhydrase	2	58.7887		1	23.8431		2	47.2818		-1.13463	0.0298486	essential
STM14_0204	yadG	putative ABC-type multidrug transport system ATPase component	12	685.868		11	636.952		14	651.034		-0.135172	0.980625
STM14_0205	yadH	putative transport protein	14	575.416		10	640.358		14	667.037		-0.0654961	0.859192
STM14_0206	stiH	putative fimbrial protein precurosr	21	1059.98		16	834.51		22	1131.13		-0.372275	0.619355
STM14_0207	stiC	putativie fimbrial usher	41	2912.71		34	2806.68		45	2476.11		0.0221944	0.711301
STM14_0208	stiB	putative fimbrial chaparone	7	1122.33		7	1089.97		7	1024.92		0.0906816	0.602635
STM14_0209	stiA	putative fimbrial subunit	7	399.05		6	408.739		7	312.787		-0.165032	0.967031
STM14_0210	-	hypothetical protein	1	16.0333		1	17.0308		1	10.9112		0.617865	0.0931256
STM14_0211	yadI	putative PTS enzyme	4	224.466		3	214.588		5	364.433		-0.23333	0.848193
STM14_0212	yadE	putative xylanase/chitin deacetylase	21	1116.98		17	1144.47		19	1080.93		-0.172749	0.953515
STM14_0213	panD	aspartate alpha-decarboxylase	4	358.076		4	337.21		4	303.331		-0.0529808	0.837645
STM14_0214	panC	pantoate--beta-alanine ligase	6	441.806		5	446.207		6	475.727		0.0086704	0.733563
STM14_0215	-	hypothetical protein	3	131.829		1	78.3417		3	145.482		-0.543357	0.382811
STM14_0216	panB	3-methyl-2-oxobutanoate hydroxymethyltransferase	6	653.801		6	660.795		7	587.021		-0.326316	0.692277
STM14_0217	folK	2-amino-4-hydroxy-6-hydroxymethyldihyropteridine pyrophosphokinase	0	0		0	0		0	0		-2.22191	5.07982e-06	essential
STM14_0218	pcnB	poly(A) polymerase I	6	409.739		5	262.274		5	231.317		-0.662108	0.256924
STM14_0219	yadB	glutamyl-Q tRNA(Asp) synthetase	13	750.001		12	671.014		13	644.487		-0.00113801	0.749852
STM14_0220	dksA	DnaK transcriptional regulator DksA	4	172.803		1	30.6555		4	89.4717		-1.66401	0.000851613	essential
STM14_0221	sfsA	sugar fermentation stimulation protein A	11	867.578		11	803.854		12	719.41		-0.0149032	0.772899
STM14_0222	ligT	2'-5' RNA ligase	6	507.72		5	510.924		6	351.34		-0.0784269	0.881564
STM14_0223	hrpB	ATP-dependent RNA helicase HrpB	25	2171.62		21	1985.79		26	1927.64		0.14007	0.529252
STM14_0224	-	hypothetical protein	3	628.86		3	429.176		3	534.648		-0.079405	0.88326
STM14_0225	-	hypothetical protein	1	33.848		1	64.7171		1	64.0123		0.779748	0.0418624
STM14_0226	mrcB	penicillin-binding protein 1b	38	2640.15		34	2980.39		40	2542.3		-0.026226	0.792009
STM14_0227	-	hypothetical protein	2	48.0998		2	47.6863		1	5.8193		-0.669955	0.249758
STM14_0228	fhuA	ferrichrome outer membrane transporter	38	2782.66		34	2476.28		39	2854.36		-0.124735	0.962336
STM14_0229	fhuC	iron-hydroxamate transporter ATP-binding subunit	7	302.851		6	391.709		6	338.247		-0.119205	0.952654
STM14_0230	fhuD	iron-hydroxamate transporter substrate-binding subunit	6	498.813		6	572.235		7	550.651		0.226878	0.412264
STM14_0231	fhuB	iron-hydroxamate transporter permease subunit	19	1624.7		15	1566.83		17	1523.93		-0.0521487	0.836217
STM14_0232	-	hypothetical protein	3	162.114		3	146.465		3	204.403		0.105882	0.579566
STM14_0233	-	hypothetical protein	1	55.2257		0	0		1	24.732		-1.43517	0.00461783	essential
STM14_0234	stfA	putative fimbrial subunit	6	297.506		5	340.616		7	185.49		-0.307401	0.723189
STM14_0235	stfC	putative fimbrial outer membrane usher	47	4352.14		40	4315.61		47	3898.93		-0.0043451	0.755202
STM14_0236	stfD	putative periplasmic fimbrial chaperone	9	448.932		7	371.272		9	386.983		-0.474661	0.470439
STM14_0237	stfE	putative minor fimbrial subunit	8	228.029		6	224.807		6	117.113		0.390327	0.238356
STM14_0238	stfF	putative minor fimbrial subunit	1	35.6295		1	34.0616		2	38.5528		-1.20202	0.0203311	essential
STM14_0239	stfG	putative minor fimbrial subunit	4	112.233		3	88.5602		4	84.3798		-0.38192	0.604485
STM14_0240	-	putative outer membrane protein	22	1797.51		21	1386.31		23	2039.66		-0.233157	0.848492
STM14_0241	hemL	glutamate-1-semialdehyde aminotransferase	13	461.402		4	129.434		8	133.844		0.0985774	0.5906
STM14_0242	-	hypothetical protein	4	220.903		5	190.745		5	308.423		0.00379458	0.741646
STM14_0243	yadQ	chloride channel protein	20	1658.55		17	1784.83		19	1609.04		0.959577	0.0150958
STM14_0244	yadR	iron-sulfur cluster insertion protein ErpA	0	0		0	0		0	0		0	0.747956
STM14_0245	yadS	hypothetical protein	9	429.335		9	548.392		10	560.107		0.128262	0.546375
STM14_0246	btuF	vitamin B12-transporter protein BtuF	12	413.302		7	313.367		13	430.628		-0.263257	0.797032
STM14_0247	pfs	5'-methylthioadenosine/S-adenosylhomocysteine nucleosidase	0	0		0	0		0	0		-1.52315	0.00247905	essential
STM14_0248	dgt	deoxyguanosinetriphosphate triphosphohydrolase	29	1756.53		24	1842.73		32	1777.79		-0.0578052	0.845937
STM14_0249	htrA	serine endoprotease	19	1100.95		17	2098.2		18	1843.99		0.502477	0.153994
STM14_0250	cdaR	carbohydrate diacid transcriptional activator CdaR	12	890.737		9	677.826		12	687.404		0.0260769	0.704954
STM14_0251	yaeH	hypothetical protein	7	589.668		7	579.048		8	499.732		-0.269784	0.785981
STM14_0253	dapD	2,3,4,5-tetrahydropyridine-2-carboxylate N-succinyltransferase	0	0		0	0		0	0		0	0.747956
STM14_0254	glnD	PII uridylyl-transferase	17	374.11		7	139.653		20	322.971		-1.00777	0.0583165
STM14_0255	map	methionine aminopeptidase	0	0		0	0		0	0		-1.61976	0.00120289	essential
STM14_0256	-	30S ribosomal protein S2	0	0		0	0		0	0		0	0.747956
STM14_0257	rpsB	30S ribosomal protein S2	0	0		0	0		0	0		0	0.747956
STM14_0258	tsf	elongation factor Ts	1	16.0333		1	51.0924		1	50.9188		-0.195987	0.912918
STM14_0259	pyrH	uridylate kinase	0	0		0	0		0	0		-0.532117	0.396422
STM14_0260	frr	ribosome recycling factor	0	0		0	0		0	0		-1.16807	0.0247311	essential
STM14_0261	dxr	1-deoxy-D-xylulose 5-phosphate reductoisomerase	0	0		0	0		0	0		0	0.747956
STM14_0262	-	hypothetical protein	0	0		0	0		0	0		-3.29341	4.64022e-12	essential
STM14_0263	uppS	undecaprenyl pyrophosphate synthase	0	0		0	0		0	0		0	0.747956
STM14_0264	cdsA	CDP-diglyceride synthase	0	0		0	0		1	7.27412		0.409684	0.221842
STM14_0265	yaeL	zinc metallopeptidase	2	30.2851		1	17.0308		3	72.0138		-2.2357	4.39486e-06	essential
STM14_0266	yaeT	outer membrane protein assembly factor YaeT	0	0		0	0		1	10.9112		1.19141	0.00328687
STM14_0267	hlpA	periplasmic chaperone	0	0		0	0		0	0		0	0.747956
STM14_0268	lpxD	UDP-3-O-[3-hydroxymyristoyl] glucosamine N-acyltransferase	0	0		0	0		0	0		-0.489659	0.450415
STM14_0269	fabZ	(3R)-hydroxymyristoyl-ACP dehydratase	0	0		0	0		0	0		0	0.747956
STM14_0270	lpxA	UDP-N-acetylglucosamine acyltransferase	0	0		0	0		0	0		0	0.747956
STM14_0271	lpxB	lipid-A-disaccharide synthase	1	94.4181		1	74.9356		1	50.1914		0.219224	0.42192
STM14_0272	rnhB	ribonuclease HII	3	126.485		2	81.7479		3	61.1026		-0.210527	0.887624
STM14_0273	dnaE	DNA polymerase III subunit alpha	0	0		0	0		0	0		0	0.747956
STM14_0274	accA	acetyl-CoA carboxylase carboxyltransferase subunit alpha	0	0		0	0		0	0		0	0.747956
STM14_0275	-	putative endochitinase	31	1667.46		25	1747.36		32	1964.01		-0.00730554	0.760152
STM14_0276	ldcC	lysine decarboxylase 2	35	2340.86		29	2244.66		35	2183.69		-0.160054	0.975753
STM14_0277	yaeR	hypothetical protein	3	126.485		4	156.683		3	145.482		0.106884	0.57806
STM14_0278	tilS	tRNA(Ile)-lysidine synthetase	0	0		0	0		0	0		-1.45493	0.00402787	essential
STM14_0279	rof	Rho-binding antiterminator	4	379.454		4	337.21		4	420.444		-0.104013	0.926094
STM14_0280	yaeP	hypothetical protein	5	368.765		4	381.49		6	322.971		0.166978	0.491276
STM14_0281	yaeQ	putative cytoplasmic protein	6	229.81		4	163.496		7	237.136		-0.12402	0.961084
STM14_0282	yaeJ	hypothetical protein	6	538.005		3	435.989		6	432.81		-0.16379	0.969205
STM14_0284	proS	prolyl-tRNA synthetase	0	0		0	0		1	8.00153		-0.796157	0.153213
STM14_0285	yaeB	putative regulatory protein	6	582.542		5	575.641		6	479.365		-0.0663128	0.860602
STM14_0286	rcsF	outer membrane lipoprotein	2	140.736		2	143.059		2	100.383		-0.313327	0.713454
STM14_0287	metQ	DL-methionine transporter substrate-binding subunit	10	751.782		9	793.636		11	645.214		0.0076115	0.735316
STM14_0288	yaeE	DL-methionine transporter permease subunit	9	664.49		10	534.767		10	579.02		-0.175324	0.94901
STM14_0289	metN	DL-methionine transporter ATP-binding subunit	12	1047.51		10	991.193		12	864.893		0.00783078	0.734953
STM14_0290	yaeD	D,D-heptose 1,7-bisphosphate phosphatase	10	308.195		8	262.274		10	189.127		-0.903602	0.0960339
STM14_0291	-	hypothetical protein	2	97.9811		2	85.154		2	145.482		-0.102775	0.923934
STM14_0292	-	hypothetical protein	0	0		0	0		0	0		0	0.747956
STM14_0296	-	hypothetical protein	0	0		0	0		0	0		0	0.747956
STM14_0300	dkgB	2,5-diketo-D-gluconate reductase B	10	764.253		7	582.454		10	632.848		-0.0922011	0.905499
STM14_0301	yafC	putative transcriptional regulator	12	897.863		7	776.605		11	615.391		0.0325177	0.694471
STM14_0302	-	putative drug efflux protein	12	864.015		12	756.168		13	773.239		0.0179089	0.71833
STM14_0303	yafD	hypothetical protein	14	1029.69		13	1127.44		16	1048.93		0.226305	0.412982
STM14_0304	yafE	putative methyltransferase	13	732.186		10	691.451		14	672.129		0.0504332	0.665621
STM14_0305	dniR	membrane-bound lytic murein transglycosylase D	32	1801.07		28	1611.11		35	1897.82		-0.0552635	0.841566
STM14_0306	gloB	hydroxyacylglutathione hydrolase	9	333.136		5	272.493		8	357.887		-0.220194	0.870869
STM14_0307	yafS	putative SAM-dependent methyltransferase	16	511.283		11	596.078		15	655.398		-0.453625	0.499335
STM14_0308	rnhA	ribonuclease H	6	342.043		4	105.591		4	104.747		-1.57186	0.00173067	essential
STM14_0309	dnaQ	DNA polymerase III subunit epsilon	1	126.485		1	207.776		1	193.492		0.358929	0.266953
STM14_0310	-	hypothetical protein	1	33.848		1	47.6863		1	25.4594		-0.16133	0.973516
STM14_0312	-	hypothetical protein	1	48.0998		1	136.246		1	66.1945		-0.120502	0.954924
STM14_0313	-	putative cytoplasmic protein	10	1049.29		9	705.075		10	813.974		0.337164	0.28811
STM14_0314	-	putative cytoplasmic protein	6	652.02		5	504.112		6	481.547		0.00965076	0.731942
STM14_0315	-	putative cytoplasmic protein	17	2729.22		16	2483.09		17	2098.58		0.0657047	0.641412
STM14_0316	-	putative cytoplasmic protein	7	497.031		7	541.58		8	485.911		-0.112383	0.940719
STM14_0317	-	putative cytoplasmic protein	8	700.119		8	660.795		9	636.485		0.0165214	0.720611
STM14_0318	-	putative cytoplasmic protein	14	1476.84		11	1583.87		14	1269.33		0.151497	0.512944
STM14_0319	-	putative chaperone ATPase	21	1785.04		19	2122.04		21	1632.31		0.259545	0.372552
STM14_0320	-	putative cytoplasmic protein	6	342.043		4	177.12		6	200.766		0.0517413	0.663533
STM14_0321	-	putative cytoplasmic protein	19	1601.55		15	1566.83		20	1452.64		0.00984037	0.731628
STM14_0322	-	invasol SirA	1	28.5036		2	95.3725		1	57.4655		-0.208343	0.891416
STM14_0323	-	putative cytoplasmic protein	6	345.606		3	292.93		4	466.271		-0.0322445	0.802219
STM14_0324	-	putative cytoplasmic protein	3	124.703		2	98.7787		2	71.2864		0.0957184	0.594945
STM14_0325	-	putative cytoplasmic protein	8	292.162		6	214.588		8	322.971		-0.179423	0.941838
STM14_0326	-	putative periplasmic protein	3	140.736		2	129.434		4	248.047		-0.460814	0.489355
STM14_0327	-	putative cytoplasmic protein	2	242.281		2	136.246		2	267.688		-0.209599	0.889235
STM14_0328	-	putative outer membrane lipoprotein	6	121.14		5	217.994		6	173.124		-0.268581	0.788014
STM14_0329	-	putative cytoplasmic protein	16	1339.67		13	1444.21		17	1192.96		0.180366	0.472941
STM14_0330	-	hypothetical protein	18	2406.77		15	1778.02		17	2389.55		-0.428601	0.534899
STM14_0331	-	putative inner membrane protein	16	2253.57		17	2179.94		20	1919.64		-0.152729	0.988594
STM14_0332	-	putative Shiga-like toxin A subunit	1	115.796		1	61.3109		1	66.9219		-0.0133975	0.770368
STM14_0333	-	putative inner membrane protein	26	3130.05		22	2581.87		25	2956.93		0.190211	0.459703
STM14_0334	-	putative cytoplasmic protein	6	199.525		5	207.776		5	177.489		-0.321757	0.699683
STM14_0335	-	putative periplasmic protein	10	1133.02		8	991.193		10	1160.22		-0.118864	0.952057
STM14_0336	-	putative cytoplasmic protein	7	625.298		8	636.952		8	580.475		-0.126164	0.96484
STM14_0337	-	hypothetical protein	0	0		0	0		0	0		0	0.747956
STM14_0338	-	putative cytoplasmic protein	25	1774.35		21	1747.36		25	1726.15		-0.0831226	0.889713
STM14_0339	-	putative cytoplasmic protein	7	372.328		7	524.549		8	404.441		0.0723819	0.630943
STM14_0340	-	putative RHS-like protein	51	5059.39		43	4652.82		48	4600.15		0.0337221	0.692517
STM14_0341	-	putative RHS-like protein	11	662.708		9	667.608		11	696.133		0.247109	0.387382
STM14_0342	-	putative cytoplasmic protein	6	329.573		6	323.585		7	468.453		-0.15121	0.991257
STM14_0343	-	hypothetical protein	1	57.0072		2	98.7787		2	80.0153		-0.407559	0.565763
STM14_0344	-	hypothetical protein	0	0		0	0		0	0		0	0.747956
STM14_0345	-	putative cytoplasmic protein	0	0		0	0		0	0		0	0.747956
STM14_0346	-	hypothetical protein	4	197.744		3	146.465		4	275.689		-0.0561714	0.843127
STM14_0348	-	putative cytoplasmic protein	0	0		0	0		0	0		0	0.747956
STM14_0350	-	putative transposase	4	233.373		4	364.459		5	335.337		0.144466	0.522948
STM14_0352	safA	putative outer membrane protein	3	106.888		4	170.308		3	158.576		0.0682476	0.637416
STM14_0353	safB	putative fimbrial assembly chaparone	16	1690.62		15	1985.79		16	1638.13		0.227359	0.411661
STM14_0354	safC	putative fimbrial usher	37	4384.21		36	4189.58		43	4120.06		0.238144	0.398293
STM14_0355	safD	putative fimbrial subunit	8	758.908		8	953.725		11	909.992		0.0895463	0.604375
STM14_0356	ybeJ	putative xylanase/chitin deacetylase	12	509.502		8	480.269		13	446.631		0.0508792	0.664909
STM14_0357	-	hypothetical protein	3	308.195		3	395.115		3	306.24		0.216069	0.425938
STM14_0358	sinR	transcriptional regulator	9	425.772		9	534.767		9	563.744		-0.0883901	0.898867
STM14_0359	-	putative cytoplasmic protein	5	199.525		4	262.274		5	253.867		0.0268029	0.70377
STM14_0360	-	SapA-like protein	17	1487.53		15	1338.62		19	1768.34		-0.127822	0.967744
STM14_0361	-	hypothetical protein	3	135.392		3	207.776		2	191.309		0.0176504	0.718755
STM14_0362	-	VirG-like protein	5	322.447		3	309.961		4	334.61		0.0125142	0.727212
STM14_0363	-	hypothetical protein	1	23.1592		1	85.154		1	66.9219		0.568095	0.11647
STM14_0364	yafV	hypothetical protein	11	954.87		12	1124.03		14	1060.57		0.214017	0.428563
STM14_0365	fadE	acyl-CoA dehydrogenase	29	2068.29		28	2067.54		35	1947.28		0.0123786	0.727436
STM14_0366	gmhA	phosphoheptose isomerase	1	7.1259		0	0		1	3.63706		-4.06264	7.52636e-18	essential
STM14_0367	yafJ	putative glutamine amidotransferase	12	377.673		7	384.896		11	457.542		-0.0991151	0.917548
STM14_0368	yafK	putative periplasmic protein	15	1010.1		13	1008.22		15	1061.29		0.155535	0.507244
STM14_0369	dinP	DNA polymerase IV	13	771.378		6	715.294		11	628.484		0.00812604	0.734464
STM14_0371	prfH	peptide chain release factor-like protein	6	570.072		6	507.518		6	542.649		0.157043	0.505125
STM14_0372	pepD	aminoacyl-histidine dipeptidase	18	1667.46		16	1580.46		18	1862.9		-0.0530796	0.837815
STM14_0373	gpt	xanthine-guanine phosphoribosyltransferase	2	236.936		2	204.37		2	182.58		0.196428	0.45145
STM14_0374	frsA	fermentation/respiration switch protein	13	530.879		8	435.989		11	417.534		-0.278658	0.771025
STM14_0375	crl	DNA-binding transcriptional regulator Crl	2	42.7554		2	91.9664		2	28.3691		0.554556	0.123558
STM14_0376	phoE	outer membrane phosphoporin protein E	22	1681.71		19	1331.81		24	1390.81		0.00964774	0.731947
STM14_0377	-	conserved hypothetical protein	2	53.4442		3	61.3109		2	70.559		-0.296381	0.741413
STM14_0378	proB	gamma-glutamyl kinase	15	1084.92		13	1120.63		15	909.265		0.0765955	0.624375
STM14_0379	proA	gamma-glutamyl phosphate reductase	11	641.331		8	551.798		12	593.568		0.138251	0.531871
STM14_0381	-	IS3 transposase	6	130.048		3	85.154		8	114.931		-0.709885	0.215462
STM14_0383	-	putative cytoplasmic protein	3	228.029		3	241.837		3	179.671		0.0257864	0.705428
STM14_0384	-	putative permease	22	1503.56		21	1747.36		23	1740.7		-0.0856764	0.894149
STM14_0385	-	isopropylmalate isomerase large subunit	18	1081.35		15	882.196		19	1294.07		-0.140854	0.990586
STM14_0386	-	putative 3-isopropylmalate isomerase	6	532.661		7	476.863		7	596.478		0.0846454	0.61191
STM14_0387	-	putative fumarylacetoacetate hydrolase	21	2349.76		17	2472.87		20	2393.19		0.158427	0.503183
STM14_0388	-	putative hydrolase/acyltransferase	15	1346.79		13	1651.99		15	1526.84		0.176522	0.478167
STM14_0389	-	putative transcriptional regulator	11	1004.75		12	1260.28		12	1069.3		0.12425	0.552256
STM14_0390	-	putative cytoplasmic protein	7	1008.31		5	1045.69		8	1032.2		0.102753	0.584281
STM14_0391	-	putative outer membrane protein	1	138.955		1	204.37		3	171.669		-0.164055	0.968741
STM14_0392	stbE	putative fimbrial chaparone	6	358.076		5	565.423		6	421.172		0.354161	0.271494
STM14_0393	stbD	putative fimbrial usher	22	2588.48		22	2476.28		26	2278.25		0.124183	0.552354
STM14_0394	stbC	putative fimbrial usher	49	3530.88		39	3651.41		51	3463.21		0.0418168	0.679437
STM14_0395	stbB	putative fimbrial chaperone	11	539.787		9	688.045		11	576.11		0.258851	0.37337
STM14_0396	stbA	putative fimbrial major subunit	2	158.551		1	160.09		2	142.573		0.225232	0.414329
STM14_0397	-	hypothetical protein	1	16.0333		0	0		1	14.5482		-2.5796	8.91738e-08	essential
STM14_0398	-	putative inner membrane protein	5	215.558		3	139.653		6	250.23		-0.125575	0.963808
STM14_0399	-	putative periplasmic protein	5	154.988		5	119.216		6	146.21		-0.235245	0.844898
STM14_0400	-	hypothetical protein	21	1339.67		16	1440.81		23	1614.13		0.03772	0.686045
STM14_0401	-	putative response regulator	3	117.577		2	146.465		3	192.037		0.202097	0.444
STM14_0402	-	putative inner membrane protein	3	138.955		3	64.7171		3	93.8361		-0.445077	0.511341
STM14_0403	-	hypothetical protein	0	0		0	0		0	0		0	0.747956
STM14_0404	-	putative outer membrane protein	5	231.592		4	262.274		4	238.591		-0.0618586	0.852918
STM14_0405	-	putative response regulator	4	215.558		4	275.899		4	221.861		-0.0174949	0.777262
STM14_0406	-	putative inner membrane protein	7	270.784		6	381.49		6	293.147		0.359724	0.266201
STM14_0407	-	putative outer membrane lipoprotein	5	326.01		5	289.524		5	239.319		-0.272193	0.781913
STM14_0408	-	outer membrane efflux-like protein	18	938.837		15	745.949		19	858.346		0.0485724	0.668595
STM14_0409	-	putative cation efflux system protein	38	2606.3		34	2384.31		37	2342.27		0.143039	0.524989
STM14_0410	-	putative cation efflux pump	5	794.538		6	773.199		7	743.415		0.179708	0.473833
STM14_0411	-	hypothetical protein	1	30.2851		1	34.0616		2	39.2802		-0.0564792	0.843656
STM14_0412	-	putative cation transport ATPase	26	3780.29		23	3491.32		27	3525.77		0.240501	0.395407
STM14_0413	-	putative transcriptional regulator	4	138.955		2	81.7479		5	198.583		-0.225279	0.862077
STM14_0414	-	putative copper chaperone	0	0		0	0		0	0		0	0.747956
STM14_0415	-	putative metal-binding transport protein	1	7.1259		0	0		1	7.27412		-0.629314	0.288406
STM14_0416	-	putative inner membrane protein	17	1245.25		14	1185.34		19	1424.27		0.0603631	0.649838
STM14_0417	mod	DNA methylase	42	3276.13		35	3263.1		42	3201.34		-0.0275763	0.794297
STM14_0418	res	DNA restriction enzyme	43	3418.65		38	3624.16		49	3418.84		0.136614	0.534236
STM14_0419	-	hypothetical protein	1	32.0665		1	95.3725		1	70.559		-0.096814	0.913535
STM14_0420	-	hypothetical protein	2	114.014		2	91.9664		3	80.7427		-0.11047	0.937375
STM14_0421	-	putative cytoplasmic protein	2	99.7626		1	68.1232		2	128.752		-0.0948137	0.91005
STM14_0422	-	cytochrome BD2 subunit I	19	1884.8		15	1771.2		19	1761.06		0.165194	0.493748
STM14_0423	-	cytochrome BD2 subunit II	13	1523.16		11	1188.75		12	1352.99		0.0236831	0.708865
STM14_0424	-	putative cytoplasmic protein	1	39.1924		1	30.6555		1	38.5528		-0.285402	0.759714
STM14_0425	-	putative transcriptional regulator	11	1355.7		12	1478.27		15	1245.33		0.209714	0.434099
STM14_0426	foxA	ferrioxamine receptor	49	4441.22		45	4591.51		47	4230.63		0.15186	0.51243
STM14_0427	yahN	putative transport protein	7	652.02		7	674.42		7	731.049		0.180656	0.472548
STM14_0428	yahO	hypothetical protein	2	76.6034		1	68.1232		2	109.112		-0.424628	0.540661
STM14_0429	prpR	prp operon regulator	18	815.915		14	786.823		18	797.244		-0.147592	0.9976
STM14_0430	-	hypothetical protein	1	12.4703		1	54.4986		1	45.0995		-1.35333	0.007985	essential
STM14_0431	prpB	2-methylisocitrate lyase	14	766.034		9	623.328		14	621.21		-0.0243782	0.788882
STM14_0432	prpC	methylcitrate synthase	17	1444.78		14	1287.53		19	1382.81		0.287254	0.340795
STM14_0433	prpD	2-methylcitrate dehydratase	17	730.405		15	889.008		17	635.031		0.203135	0.442642
STM14_0434	prpE	propionyl-CoA synthetase	26	2114.61		25	1801.86		25	1926.91		0.141901	0.526621
STM14_0435	hemB	delta-aminolevulinic acid dehydratase	1	10.6888		1	37.4678		1	32.7335		0.890775	0.0226745
STM14_0436	-	hypothetical protein	0	0		0	0		0	0		0	0.747956
STM14_0437	-	hypothetical protein	0	0		0	0		0	0		-0.694892	0.227919
STM14_0438	yaiU	flagellar protein	69	6105.11		65	6199.21		75	6201.91		0.0409771	0.68079
STM14_0439	yaiV	putative DNA-binding transcriptional regulator	13	689.431		13	732.325		16	524.464		-0.236091	0.843444
STM14_0440	ampH	beta-lactamase/D-alanine carboxypeptidase	25	2128.86		20	2036.88		23	1985.83		0.106815	0.578163
STM14_0441	-	hypothetical protein	1	103.326		1	119.216		1	147.665		0.226129	0.413204
STM14_0442	-	conserved hypothetical protein	4	358.076		4	418.958		4	432.81		0.0317783	0.695671
STM14_0443	sbmA	transport protein	23	1923.99		19	1948.32		20	1755.97		0.0452814	0.673869
STM14_0444	yaiW	putative outer membrane lipoprotein	15	1108.08		13	1246.66		18	1210.41		0.028696	0.700684
STM14_0445	yaiY	putative inner membrane protein	6	333.136		4	432.583		7	322.244		0.0605336	0.649568
STM14_0446	-	hypothetical protein	1	21.3777		1	47.6863		1	41.4625		0.396972	0.232592
STM14_0447	yaiZ	putative inner membrane protein	7	486.343		6	425.77		8	442.266		-0.254786	0.811435
STM14_0448	ddl_1	D-alanyl-alanine synthetase A	17	1838.48		15	1651.99		18	1860.72		0.100341	0.587928
STM14_0449	-	putative inner membrane protein	8	578.979		7	728.919		11	482.274		0.408209	0.223071
STM14_0450	-	putative permease	18	1198.93		13	970.756		18	1096.94		0.037558	0.686307
STM14_0451	-	hypothetical protein	1	85.5108		1	74.9356		1	86.562		-0.359475	0.63933
STM14_0452	yaiB	hypothetical protein	5	256.532		3	166.902		4	213.132		0.0261737	0.704796
STM14_0453	-	hypothetical protein	1	110.451		1	143.059		3	168.032		0.413211	0.218924
STM14_0454	psiF	hypothetical protein	1	146.081		1	129.434		1	106.202		0.0378177	0.685887
STM14_0455	yaiC	diguanylate cyclase AdrA	13	986.937		9	1042.29		14	804.518		0.108424	0.575749
STM14_0456	proC	pyrroline-5-carboxylate reductase	9	219.121		4	129.434		9	168.032		-0.582505	0.33768
STM14_0457	-	hypothetical protein	5	327.791		3	316.773		5	381.891		0.0824797	0.615252
STM14_0458	yaiI	hypothetical protein	3	308.195		3	398.521		4	404.441		0.356744	0.269028
STM14_0459	aroL	shikimate kinase II	7	815.915		5	715.294		7	790.697		0.115539	0.565129
STM14_0460	yaiA	hypothetical protein	1	219.121		1	320.179		1	160.031		0.223875	0.416037
STM14_0461	aroM	hypothetical protein	8	329.573		7	374.678		9	296.784		-0.371151	0.621098
STM14_0462	yaiE	hypothetical protein	9	605.701		7	361.053		9	459.724		-0.137327	0.984403
STM14_0463	rdgC	recombination associated protein	3	211.995		4	190.745		4	252.412		-0.0154271	0.773781
STM14_0464	-	hypothetical protein	1	228.029		1	183.933		2	256.776		-0.129867	0.971328
STM14_0465	yajF	fructokinase	5	402.613		5	378.084		6	318.606		0.00485805	0.739881
STM14_0466	araJ	protein AraJ	20	1330.76		16	1270.5		20	1240.96		-0.210381	0.887877
STM14_0467	sbcC	exonuclease subunit SbcC	22	1480.41		19	1665.61		21	1812.71		0.241886	0.393717
STM14_0468	sbcD	exonuclease subunit SbcD	17	1120.55		11	1134.25		16	853.982		0.14676	0.519672
STM14_0469	-	hypothetical protein	5	288.599		4	231.619		5	289.51		0.162824	0.497041
STM14_0470	phoB	transcriptional regulator PhoB	11	741.093		8	476.863		11	604.479		0.0874935	0.607526
STM14_0471	phoR	phosphate regulon sensor protein	20	1507.13		16	1679.24		19	1649.77		0.0571117	0.654989
STM14_0472	-	hypothetical protein	0	0		1	13.6246		2	10.1838		-1.41571	0.00527432	essential
STM14_0473	brnQ	branched-chain amino acid transporter	12	741.093		10	705.075		12	742.688		0.0517946	0.663448
STM14_0474	proY	putative proline-specific permease	15	849.763		16	977.568		18	894.717		-0.0729898	0.872144
STM14_0475	malZ	maltodextrin glucosidase	30	2114.61		24	2026.67		30	2072.4		0.00704348	0.736257
STM14_0476	-	putative thiol-alkyl hydroperoxide reductase	7	700.119		7	803.854		7	571.018		0.339986	0.285305
STM14_0477	yajB	acyl carrier protein phosphodiesterase	4	407.958		4	292.93		5	256.049		-0.303006	0.730439
STM14_0478	queA	S-adenosylmethionine:tRNA ribosyltransferase-isomerase	13	618.172		12	725.512		13	533.92		-0.295927	0.742168
STM14_0479	-	DNA metabolism protein	2	81.9478		3	88.5602		2	59.6478		0.0540804	0.659806
STM14_0480	tgt	queuine tRNA-ribosyltransferase	16	730.405		17	803.854		16	559.38		-0.0821019	0.88794
STM14_0481	yajC	preprotein translocase subunit YajC	0	0		0	0		0	0		-1.06459	0.0435727	essential
STM14_0482	secD	preprotein translocase subunit SecD	1	10.6888		0	0		3	34.1884		-2.46167	3.61182e-07	essential
STM14_0483	secF	preprotein translocase subunit SecF	1	192.399		1	344.022		2	251.685		0.222669	0.417557
STM14_0484	-	hypothetical protein	7	431.117		4	279.305		5	283.691		0.0406976	0.68124
STM14_0485	-	putative regulatory protein	4	277.91		4	177.12		5	213.132		-0.19134	0.921021
STM14_0486	yajD	hypothetical protein	6	153.207		3	146.465		4	127.297		-0.511964	0.421547
STM14_0487	-	hypothetical protein	5	210.214		4	330.398		5	221.861		-0.165637	0.965969
STM14_0489	tsx	nucleoside channel	20	2219.72		17	2663.62		21	1989.47		0.129668	0.544323
STM14_0490	yajI	hypothetical protein	3	260.095		2	214.588		6	344.066		-0.252957	0.814555
STM14_0491	-	hypothetical protein	2	176.366		2	354.241		3	195.674		0.482991	0.166744
STM14_0492	ybaD	transcriptional regulator NrdR	6	219.121		4	149.871		7	272.779		-0.364457	0.631523
STM14_0493	ribD	bifunctional diaminohydroxyphosphoribosylaminopyrimidine deaminase/5-amino-6-(5-phosphoribosylamino)uracil reductase	0	0		0	0		0	0		0	0.747956
STM14_0494	ribH	riboflavin synthase subunit beta	0	0		0	0		0	0		0	0.747956
STM14_0495	nusB	transcription antitermination protein NusB	0	0		0	0		0	0		0	0.747956
STM14_0496	thiL	thiamine monophosphate kinase	0	0		0	0		1	18.1853		-1.37884	0.00675364	essential
STM14_0497	pgpA	phosphatidylglycerophosphatase A	2	89.0737		2	187.339		1	69.1041		0.184443	0.467434
STM14_0498	-	hypothetical protein	7	400.832		7	258.868		7	394.257		0.0120577	0.727965
STM14_0499	yajO	putative oxidoreductase	12	814.134		11	1096.78		11	839.433		0.129984	0.543862
STM14_0500	dxs	1-deoxy-D-xylulose-5-phosphate synthase	0	0		0	0		0	0		0	0.747956
STM14_0501	ispA	geranyltranstransferase	0	0		1	23.8431		1	6.54671		-1.23113	0.0171181	essential
STM14_0502	xseB	exodeoxyribonuclease VII small subunit	0	0		0	0		0	0		0	0.747956
STM14_0503	thiI	thiamine biosynthesis protein ThiI	20	867.578		14	613.109		21	703.407		-0.197842	0.909685
STM14_0504	phnV	2-aminoethylphosphonate transporter	7	406.176		4	504.112		8	554.288		-0.0435503	0.821489
STM14_0505	phnU	2-aminoethylphosphonate transporter	9	384.798		8	412.146		9	425.536		-0.0368997	0.81014
STM14_0506	phnT	2-aminoethylphosphonate transporter	15	668.053		9	633.546		15	709.954		-0.0388966	0.813543
STM14_0507	phnS	2-aminoethylphosphonate transporter	13	1042.16		16	1372.68		13	1011.83		0.22118	0.41944
STM14_0508	phnR	2-aminoethylphosphonate transport protein	11	821.26		10	749.356		9	789.242		0.216948	0.424816
STM14_0509	-	hypothetical protein	3	183.492		3	139.653		3	162.94		-0.107134	0.931545
STM14_0510	phnW	2-aminoethylphosphonate--pyruvate transaminase	14	1236.34		14	1209.19		14	1129.67		0.0858423	0.610066
STM14_0511	phnX	phosphonoacetaldehyde hydrolase	7	391.924		6	313.367		9	267.688		0.0240025	0.708343
STM14_0512	thiJ	hypothetical protein	6	497.031		4	439.395		7	481.547		-0.044626	0.823328
STM14_0513	apbA	2-dehydropantoate 2-reductase	12	778.504		7	875.384		15	868.53		0.109645	0.573919
STM14_0514	yajQ	nucleotide-binding protein	4	89.0737		3	163.496		4	139.663		-0.00389354	0.754448
STM14_0515	yajR	putative transport protein	23	1402.02		18	1628.15		22	1701.42		0.0640895	0.643955
STM14_0517	-	putative periplasmic protein	17	475.654		16	653.983		18	573.201		-0.24425	0.829439
STM14_0518	-	TPR repeat-containing protein	18	655.583		14	490.487		17	701.953		-0.164514	0.967937
STM14_0519	cyoE	protoheme IX farnesyltransferase	15	766.034		13	817.479		17	933.27		0.1362	0.534833
STM14_0520	cyoD	cytochrome o ubiquinol oxidase subunit IV	3	83.7293		3	132.84		4	93.1087		-0.190195	0.92302
STM14_0521	cyoC	cytochrome o ubiquinol oxidase subunit III	10	441.806		5	398.521		10	357.887		-0.0833621	0.890129
STM14_0522	cyoB	cytochrome o ubiquinol oxidase subunit I	34	1973.87		26	2452.44		32	2232.43		0.255883	0.376881
STM14_0523	cyoA	cytochrome o ubiquinol oxidase subunit II	11	621.735		7	517.737		10	690.314		0.173365	0.482481
STM14_0524	ampG	muropeptide transporter	19	1724.47		20	1389.71		20	1694.87		0.154129	0.509225
STM14_0525	yajG	hypothetical protein	12	598.575		9	684.639		12	611.026		0.00652633	0.737114
STM14_0526	-	hypothetical protein	6	135.392		4	105.591		7	149.119		-0.623367	0.294382
STM14_0527	bolA	transcriptional regulator BolA	9	956.652		9	1015.04		10	1053.29		-0.0212458	0.783588
STM14_0528	-	hypothetical protein	1	8.90737		0	0		0	0		0.728315	0.0546237
STM14_0529	tig	trigger factor	13	773.16		11	967.35		12	891.08		-0.0226955	0.786037
STM14_0530	clpP	ATP-dependent Clp protease proteolytic subunit	0	0		0	0		3	26.1868		-1.15527	0.0265921	essential
STM14_0531	-	hypothetical protein	2	78.3849		2	78.3417		1	104.02		-0.437497	0.522112
STM14_0532	clpX	ATP-dependent protease ATP-binding subunit	1	14.2518		0	0		2	14.5482		-1.461	0.00386093	essential
STM14_0533	lon	DNA-binding ATP-dependent protease La	10	133.611		2	27.2493		8	69.1041		-2.23867	4.25952e-06	essential
STM14_0534	hupB	transcriptional regulator HU subunit beta	3	87.2922		3	129.434		3	46.5544		-0.0384063	0.812707
STM14_0535	cypD	peptidyl-prolyl cis-trans isomerase (rotamase D)	22	1220.31		19	1420.37		25	1251.15		0.166695	0.491667
STM14_0536	-	hypothetical protein	2	44.5369		0	0		2	32.0061		-1.49716	0.00298995	essential
STM14_0537	ybaV	putative DNA uptake protein	10	559.383		7	388.302		11	629.939		-0.257343	0.807081
STM14_0538	ybaW	putative esterase	6	407.958		7	483.675		7	293.874		-0.104364	0.926707
STM14_0539	ybaX	queuosine biosynthesis protein QueC	8	342.043		5	442.801		7	402.986		0.0205896	0.71393
STM14_0540	ybaE	putative ABC transporter periplasmic binding protein	18	1530.29		14	1621.33		20	1676.68		-0.0946072	0.90969
STM14_0541	cof	putative hydrolase	8	520.191		6	493.893		7	569.564		-0.121605	0.956855
STM14_0542	-	putative cysteine synthase/cystathionine beta-synthase	12	1024.35		11	1038.88		13	1035.83		0.0336169	0.692687
STM14_0543	ybaO	putative transcriptional regulator	6	251.188		3	163.496		6	176.034		-0.265935	0.792493
STM14_0544	mdlA	putative multidrug transporter membrane\ATP-binding component	23	1321.85		20	1481.68		26	1397.36		0.153146	0.510612
STM14_0545	mdlB	putative multidrug transporter membrane\ATP-binding component	26	1343.23		19	1301.15		26	1432.27		-0.141282	0.991336
STM14_0546	glnK	nitrogen regulatory protein P-II 2	1	215.558		1	95.3725		2	131.662		-0.0817509	0.887331
STM14_0547	amtB	ammonium transporter	22	1214.97		17	1243.25		22	1292.61		2.85424e-05	0.747909
STM14_0548	tesB	acyl-CoA thioesterase II	10	595.012		10	810.667		10	685.222		-0.10169	0.92204
STM14_0549	ybaY	hypothetical protein	9	557.601		8	623.328		12	640.85		-0.0328647	0.803273
STM14_0550	ybaZ	putative methyltransferase	7	286.817		3	245.244		8	283.691		-0.284288	0.761579
STM14_0552	ylaB	hypothetical protein	21	1637.17		18	1556.62		21	1307.89		-0.0821189	0.88797
STM14_0553	rpmE2	50S ribosomal protein L31 type B	3	238.718		4	289.524		3	257.504		-0.103158	0.924603
STM14_0554	rpmJ_1	50S ribosomal protein L36	3	190.618		3	139.653		3	122.205		-0.24289	0.83177
STM14_0555	ylaC	putative inner membrane protein	9	447.15		9	531.361		10	477.91		0.136695	0.534118
STM14_0556	maa	maltose O-acetyltransferase	16	1339.67		13	1525.96		15	1375.54		0.0363633	0.688239
STM14_0557	hha	hemolysin expression-modulating protein	0	0		0	0		0	0		-0.892563	0.100977
STM14_0558	ybaJ	hypothetical protein	11	538.005		9	599.484		12	701.225		-0.249834	0.819885
[truncated: 4,774 more rows]

## Sheet: Bile
			Replicate_1			Replicate_2			Replicate_3			log2(FC)	p value	Remarks
[truncated: 5,313 more rows]

[truncated: 14 more sheets: C starvation, LL-37, Cold, Desiccation, H2O2, Low Fe2+, Heat, N starvation, NO, Osmolarity, P starvation, PCN starvation, RAW, HeLa]
