# Supplementary material for: Gene essentiality profiling reveals a novel determinant of stresses preventing protein aggregation in Salmonella
Source: Emerg Microbes Infect. 2022 Jun 4;11(1):1554–71. doi: 10.1080/22221751.2022.2081618 (PMC9176671; doi:10.1080/22221751.2022.2081618)
Supplement: Supplemental Material [file TEMI_A_2081618_SM5510.zip › Dataset S3.xlsx]

## Sheet: H2O2_1h
Gene ID	Lib_4_IN	Lib_4_read	H2O2_1h_1_IN	H2O2_1h_1_read	log(H2O2_1h_1/Lib_4)	Lib_5_IN	Lib_5_read	H2O2_1h_2_IN	H2O2_1h_2_read	log(H2O2_1h_1/Lib_5)	Lib_6_IN	Lib_6_read	H2O2_1h_3_IN	H2O2_1h_3_read	log(H2O2_1h_3/Lib_6)	Ave(H2O2_1h/Lib)	p value	Annotation
STnc2010	1	14.8453	0	0	-3.98599	1	15.6843	0	0	-4.06042	1	11.4937	0	0	-3.64312	-3.89651	1.2452e-14	Overlap
tp2	1	2.69915	0	0	-1.88719	3	30.8626	0	0	-4.99379	4	30.355	1	2.84203	-3.02876	-3.30325	5.99552e-11	Intergenic
STnc890	0	0	1	6.11074	2.83	0	0	0	0	0	0	0	1	2.36836	1.75204	1.52735	5.28069e-07	Overlap
MgrR	1	3.14901	1	26.1889	2.71218	1	3.03567	1	23.9774	2.62974	1	6.4836	1	12.7891	0.881727	2.07455	9.33048e-07	Antisense
STnc3890	2	26.0918	1	13.9674	-0.856032	2	18.7199	1	7.67277	-1.18509	2	19.7455	1	5.21038	-1.74004	-1.26039	9.53165e-07	Intergenic
RprA	1	4.04873	1	4.36481	0.0876084	1	10.6248	0	0	-3.53914	2	13.8513	0	0	-3.89252	-2.44802	2.84677e-06	Intergenic
IsrN	1	9.89689	1	6.11074	-0.615845	1	2.52972	0	0	-1.81955	1	6.77831	1	3.3157	-0.849862	-1.09509	4.11082e-06	Overlap
STnc3200	1	19.7938	0	0	-4.37808	1	11.6367	1	14.3864	0.284038	1	12.9672	1	20.8415	0.645032	-1.14967	5.47906e-05	Overlap
STnc2030	0	0	1	14.8404	3.98553	1	4.04756	0	0	-2.33558	1	2.65238	1	10.4208	1.64475	1.09823	0.000162881	Overlap
STnc2180	1	4.94845	1	13.0944	1.24454	1	15.6843	1	7.67277	-0.943924	1	14.7355	0	0	-3.97595	-1.22511	0.000338987	Intergenic
STnc1700	3	52.1836	1	6.11074	-2.90291	2	37.4399	3	22.0592	-0.737261	3	33.0074	2	9.47343	-1.69912	-1.77976	0.000675455	Intergenic
STnc1640	2	19.7938	1	7.85667	-1.23132	2	17.7081	1	8.63187	-0.957772	2	20.9243	1	13.2628	-0.620277	-0.936455	0.00114726	Overlap
sRNA1	2	64.7797	1	20.0781	-1.64189	2	75.8917	1	15.3455	-2.23393	2	74.2667	1	19.4205	-1.88199	-1.91927	0.0013161	Intergenic
Ig2335	1	19.3439	1	68.0911	1.7639	1	33.8983	1	45.0775	0.400907	1	20.0402	1	39.3147	0.938157	1.03432	0.00202646	Overlap
SraA	4	322.549	4	625.914	0.954286	5	313.18	4	479.548	0.613091	4	269.364	4	482.197	0.837709	0.801695	0.00323214	Intergenic
STnc850	1	4.94845	0	0	-2.57251	0	0	0	0	0	1	1.76825	0	0	-1.46898	-1.34716	0.00369349	Overlap
STnc610	1	34.6391	1	11.3485	-1.52912	2	31.8745	1	11.5092	-1.39398	1	19.1561	1	11.3681	-0.704591	-1.20923	0.00741294	Intergenic
RUF_107c.83	1	57.1321	1	134.436	1.22021	1	58.6896	1	140.987	1.25021	1	66.6042	1	113.681	0.762442	1.07762	0.00919001	intragenic
STnc835	1	7.19774	1	6.11074	-0.205226	1	8.09511	0	0	-3.18509	1	6.4836	1	6.6314	0.028215	-1.1207	0.00947629	intragenic
RydB	1	5.3983	1	5.23778	-0.0366574	1	4.04756	1	15.3455	1.69524	1	14.7355	0	0	-3.97595	-0.772455	0.0160015	Intergenic
STnc3640	1	22.4929	1	14.8404	-0.568621	2	16.6962	1	36.4457	1.08136	1	21.8085	1	22.7362	0.0575205	0.190087	0.0184504	Intergenic
STnc3270	1	11.6963	0	0	-3.66634	1	15.1783	1	10.5501	-0.486163	1	5.89418	1	17.5258	1.42609	-0.908805	0.0187638	Overlap
STnc2070	0	0	0	0	0	0	0	0	0	0	0	0	0	0	0	0	0.0207032	Overlap
STnc3430	2	10.3468	0	0	-3.50421	1	3.54161	2	18.2228	2.08154	1	15.0302	0	0	-4.00272	-1.80846	0.0207566	overlap
RyjB	1	3.14901	1	3.49185	0.114543	1	5.05944	1	3.83639	-0.325256	1	2.94709	1	5.68406	0.759934	0.183074	0.0214852	Overlap
STnc3830	3	20.6935	1	3.49185	-2.27188	3	28.3329	1	3.83639	-2.60052	2	29.4709	3	17.0522	-0.755261	-1.87589	0.0259575	Intergenic
SraL	3	75.5763	2	54.1237	-0.474224	3	92.5878	2	101.664	0.13354	3	114.052	3	82.4188	-0.463847	-0.268177	0.032156	Overlap
STnc3060	2	21.5932	2	27.9348	0.356917	2	29.3448	2	25.8956	-0.174078	2	62.773	2	22.7362	-1.42586	-0.414339	0.0332065	Intergenic
STnc2040	0	0	0	0	0	1	2.52972	0	0	-1.81955	0	0	1	20.8415	4.449	0.876483	0.0441431	Overlap
STnc1880	2	108.866	2	166.736	0.610449	2	142.17	2	131.396	-0.112871	2	124.073	2	167.68	0.431521	0.3097	0.0447207	Overlap
IsrJ	1	6.29802	0	0	-2.86751	0	0	0	0	0	0	0	0	0	0	-0.955835	0.0468857	Intergenic
STnc4170	2	16.6448	0	0	-4.14117	1	21.7556	1	12.4683	-0.75666	1	20.9243	1	10.8944	-0.882246	-1.92669	0.0629644	Intergenic
StyR-329b	1	31.0403	1	28.8078	-0.104197	1	12.6486	1	9.59096	-0.36592	1	24.1661	1	19.4205	-0.301464	-0.257194	0.0782871	intragenic
STnc380	1	127.76	1	269.746	1.07225	1	110.296	1	197.574	0.835275	1	126.135	1	151.101	0.258664	0.722065	0.0793433	Intergenic
STnc3350	3	36.8884	2	36.6644	-0.00855345	2	30.8626	1	5.75458	-2.23793	3	40.6699	2	13.2628	-1.54675	-1.26441	0.100716	Intergenic
STnc4150	2	152.952	2	276.729	0.851199	2	174.045	2	257.038	0.559858	2	223.979	2	224.994	0.00649388	0.472517	0.115953	Overlap
STnc1220	1	3.14901	1	5.23778	0.588265	0	0	1	7.67277	3.11649	1	18.5667	1	2.84203	-2.34846	0.4521	0.117134	Antisense
STnc3280	1	26.9915	1	18.3322	-0.533982	1	18.214	1	15.3455	-0.233261	1	19.1561	1	52.5775	1.41041	0.21439	0.117242	Intergenic
STnc3960	2	53.983	1	48.013	-0.165823	3	55.1479	1	42.2002	-0.378194	2	55.4053	1	38.3674	-0.51883	-0.354283	0.119693	Overlap
RdlE	1	3.59887	1	16.5863	1.9351	1	17.2021	1	11.5092	-0.541121	1	15.0302	1	8.99975	-0.680825	0.237718	0.120938	Intergenic
STnc4220	1	19.3439	1	6.11074	-1.51653	2	41.9934	1	15.3455	-1.39522	1	34.1863	1	11.3681	-1.50839	-1.47338	0.121368	intragenic
SraG	3	207.835	3	162.371	-0.354209	3	277.763	3	174.556	-0.667114	3	183.898	3	179.995	-0.0307827	-0.350702	0.125165	Overlap
STnc4260	1	33.2895	1	14.8404	-1.11416	1	22.2616	1	34.5275	0.610987	1	24.1661	1	58.7352	1.2471	0.247974	0.13885	Intergenic
RyhB-1	1	26.9915	1	13.0944	-0.989863	1	20.7437	1	26.8547	0.357322	1	24.1661	1	28.4203	0.225327	-0.135738	0.144589	intragenic
STnc540	4	157.451	4	169.355	0.10451	4	153.301	4	228.265	0.571267	4	136.156	4	156.785	0.202148	0.292642	0.144794	Intergenic
StyR-24e	1	10.3468	2	19.2052	0.832446	2	15.1783	1	8.63187	-0.748176	2	10.0201	2	26.5256	1.32064	0.468302	0.144843	Overlap
STnc4020	1	28.791	1	45.3941	0.639066	1	14.1664	1	12.4683	-0.17132	1	17.9773	1	60.1562	1.68823	0.718658	0.147875	Antisense
sRNA16	1	39.5876	1	6.11074	-2.51297	1	24.7913	1	47.9548	0.924568	1	44.7958	1	25.5782	-0.784969	-0.791122	0.15473	Overlap
IsrA	5	197.038	4	266.254	0.432432	4	190.235	4	267.588	0.490047	4	200.402	4	254.361	0.342462	0.421647	0.156031	Overlap
STnc420	2	74.2267	2	21.8241	-1.72069	2	23.2734	2	42.2002	0.83166	2	53.0476	2	93.7869	0.810456	-0.0261904	0.160755	Antisense
STnc3850	1	13.9456	1	8.72963	-0.619266	1	7.08322	1	17.2637	1.17598	1	7.66244	1	13.7365	0.766546	0.441086	0.170535	Overlap
STnc1990	3	85.923	2	60.2344	-0.505395	3	99.1651	3	93.9914	-0.0765106	3	71.909	1	23.2099	-1.5905	-0.724135	0.17256	overlap
STnc520	3	52.1836	2	54.1237	0.0516912	2	82.9749	3	70.9731	-0.2225	3	52.1635	4	65.3666	0.320022	0.0497378	0.195023	Intergenic
STnc3310	6	174.545	4	137.928	-0.337503	7	235.264	4	141.946	-0.724928	5	169.752	6	104.208	-0.698666	-0.587032	0.196689	Overlap
STnc470	1	14.8453	1	14.8404	-0.000452255	1	16.1902	1	5.75458	-1.34765	1	33.5968	1	9.9471	-1.66009	-1.00273	0.219074	Overlap
STnc800	4	575.369	4	788.286	0.453554	4	598.532	4	805.641	0.428089	4	592.071	4	872.976	0.55939	0.480344	0.227753	Overlap
STnc4000	2	138.107	2	186.814	0.433114	3	149.254	2	174.556	0.224528	2	149.417	2	152.522	0.0294744	0.229039	0.229147	Antisense
STnc3240	2	162.849	2	215.622	0.402813	2	121.933	2	163.046	0.416236	2	175.352	2	265.256	0.594356	0.471135	0.234713	Overlap
StyR-248	6	176.794	5	93.407	-0.913244	6	135.593	5	120.846	-0.164824	6	143.229	5	57.3142	-1.30644	-0.794835	0.237146	Antisense
STnc1280	1	76.9258	1	172.847	1.15764	1	94.1057	1	135.233	0.518469	1	100.79	1	140.207	0.472206	0.716105	0.248512	Intergenic
STnc4070	3	182.193	3	215.622	0.241816	3	169.491	3	167.842	-0.0140262	3	172.405	3	234.941	0.444282	0.224024	0.25223	Intergenic
STnc3750	1	18.8941	1	9.60259	-0.907921	1	21.2497	1	23.0183	0.110351	1	8.54656	1	15.6312	0.800835	0.00108827	0.25327	Overlap
sRNA9	1	24.7422	1	66.3452	1.38744	1	49.0766	1	11.5092	-2.00115	1	39.491	1	25.5782	-0.607356	-0.407023	0.257806	Antisense
IsrQ	5	68.3785	5	116.104	0.75523	5	90.0581	3	58.5049	-0.61378	5	78.982	4	50.6828	-0.629991	-0.162847	0.266783	Overlap
STnc3530	5	149.803	4	75.9478	-0.970713	5	174.045	4	85.3596	-1.0193	5	90.7704	4	65.3666	-0.467571	-0.819194	0.266808	Overlap
STnc1310	2	134.508	2	218.241	0.694141	2	121.427	2	175.515	0.52787	2	105.506	2	143.522	0.44036	0.554124	0.277183	Intergenic
STnc4040	7	621.705	7	753.367	0.276718	7	637.996	7	811.395	0.346375	7	625.962	7	867.292	0.469802	0.364299	0.282465	Overlap
StyR-358	3	160.15	3	178.957	0.159254	3	183.152	3	188.942	0.0446626	3	193.034	3	136.417	-0.497749	-0.0979441	0.284045	Antisense
RUF_107c.23	3	131.359	3	124.834	-0.072935	3	115.355	2	153.455	0.408653	3	127.314	3	227.836	0.834631	0.390116	0.284885	Overlap
FnrS	3	40.0374	1	13.0944	-1.54181	3	54.642	2	30.6911	-0.812097	3	31.2392	1	11.8418	-1.32797	-1.22729	0.28577	Intergenic
OmrA	2	29.2408	2	61.1074	1.03827	2	66.7847	2	68.0958	0.0276399	2	63.9519	2	78.1558	0.285323	0.450411	0.292333	Intergenic
STnc3700	2	82.3241	2	150.15	0.859171	2	105.236	2	143.864	0.447425	2	138.808	2	142.575	0.0383585	0.448318	0.29561	Overlap
STnc3330	2	96.7196	2	96.0259	-0.0102779	2	78.4214	2	85.3596	0.120829	2	83.108	2	112.734	0.435346	0.181966	0.295874	Intergenic
STnc3790	2	180.393	1	140.547	-0.35784	1	91.5759	1	167.842	0.866963	2	139.987	2	209.363	0.577319	0.362147	0.304867	Overlap
STnc1170	1	122.362	1	67.2181	-0.854665	1	126.486	1	38.3639	-1.6954	1	50.1005	1	19.8942	-1.29024	-1.2801	0.307432	Overlap
StyR-291	1	58.9315	1	82.9315	0.485898	1	63.2431	1	92.0732	0.534826	1	60.1206	1	140.207	1.20808	0.742934	0.313883	Antisense
STnc1340	4	276.213	4	351.804	0.347871	4	309.132	4	352.947	0.190653	4	298.835	4	236.362	-0.33708	0.0671479	0.316892	Overlap
STnc3040	4	131.809	4	105.629	-0.316755	4	128.51	4	93.9914	-0.447193	4	149.417	4	147.785	-0.0157391	-0.259896	0.323268	intragenic
STnc1330	4	179.943	3	144.039	-0.319099	4	195.8	4	132.355	-0.561459	4	214.843	3	147.785	-0.536748	-0.472435	0.33037	Overlap
STnc3610	8	637.45	8	687.022	0.107881	8	624.335	8	746.177	0.25682	8	579.103	8	575.984	-0.0077779	0.118974	0.337751	Overlap
SgrS	5	220.431	5	225.224	0.0308992	5	223.121	6	297.32	0.412579	5	236.946	5	329.675	0.47478	0.306086	0.340684	Overlap
STnc3600	3	112.915	3	75.0748	-0.582461	4	90.5641	3	87.2778	-0.0527312	3	65.1307	3	31.736	-1.01444	-0.549879	0.342448	Overlap
STnc3950	1	4.04873	1	25.3159	2.38194	1	7.08322	1	7.67277	0.101562	1	13.8513	1	7.57874	-0.791754	0.563918	0.343575	Overlap
STnc1110	2	27.8912	1	63.7263	1.16372	2	61.2193	1	39.3229	-0.62576	1	48.9217	1	30.7886	-0.651156	-0.0377323	0.350318	Overlap
StyR-24a	1	26.5417	1	34.9185	0.383112	1	26.3091	1	41.2411	0.629267	1	24.1661	1	31.736	0.379393	0.463924	0.356588	Overlap
STnc1740	5	112.465	5	133.563	0.246042	5	180.622	5	127.56	-0.498501	5	127.314	5	125.997	-0.0148928	-0.089117	0.359551	Overlap
CsrB	2	94.0205	2	133.563	0.501975	2	117.379	2	87.2778	-0.423292	2	127.02	2	72.9454	-0.791833	-0.237717	0.369656	Intergenic
DapZ	4	281.612	4	307.283	0.125435	4	222.616	4	277.179	0.314992	4	256.986	4	353.832	0.459843	0.30009	0.370219	intergenic (antisense STnc3230)
SraF	8	331.996	6	268	-0.307899	7	247.913	7	276.22	0.15539	7	324.18	6	261.94	-0.306504	-0.153004	0.396542	Overlap
STnc1500	1	125.061	1	174.593	0.478113	1	171.009	1	189.901	0.150339	1	105.506	1	133.102	0.332394	0.320282	0.398894	Overlap
STnc1300	2	60.2811	2	106.501	0.810843	2	87.0224	2	58.5049	-0.564864	2	106.685	2	110.839	0.0546113	0.100197	0.411731	Overlap
STnc3210	1	93.5706	1	37.5374	-1.29513	1	95.6235	1	63.3004	-0.587547	3	66.3095	1	63.9456	-0.0515787	-0.644753	0.4139	Overlap
STnc1860	4	225.829	3	224.351	-0.00942856	4	264.609	3	210.042	-0.331773	4	212.191	3	181.89	-0.221169	-0.187457	0.417318	Intergenic
STnc630	9	723.823	10	853.758	0.237888	10	670.376	9	878.532	0.389615	10	704.649	10	664.087	-0.0854082	0.180698	0.418326	Overlap
STnc1590	5	578.068	5	439.973	-0.393042	5	565.646	5	495.853	-0.189629	5	615.942	5	477.934	-0.365307	-0.315993	0.421957	Intergenic
RyeF	7	194.789	7	305.537	0.646763	6	148.242	6	188.942	0.347908	8	173.584	7	194.679	0.16457	0.386414	0.423919	Overlap
STnc760	3	161.049	2	203.4	0.334964	4	160.384	3	227.306	0.500467	5	198.044	3	254.361	0.35945	0.398294	0.439376	Overlap
STnc3120	7	365.285	6	391.087	0.0982077	7	373.387	7	443.103	0.246362	6	326.243	6	365.201	0.162272	0.168947	0.440385	Overlap
STnc320	6	297.357	5	311.648	0.0675006	6	376.423	5	451.734	0.262484	6	384.301	5	426.304	0.149279	0.159754	0.456232	Overlap
GlmY	2	104.817	2	107.374	0.0344522	2	124.968	2	136.192	0.123133	2	120.536	2	85.7345	-0.486706	-0.109707	0.46901	Intergenic
IsrO	2	279.812	1	285.459	0.028723	3	378.952	1	347.193	-0.125932	3	270.248	1	414.462	0.615104	0.172632	0.472676	intragenic
IstR-2	3	300.056	3	268	-0.162426	3	335.947	3	301.156	-0.157227	3	280.268	3	290.834	0.0532017	-0.0888174	0.484721	intragenic
STnc4100	3	296.907	3	316.886	0.0936467	3	218.062	3	334.725	0.615939	3	339.505	3	325.886	-0.0588885	0.216899	0.486881	Overlap
STnc3730	3	20.6935	2	32.2996	0.618243	3	24.2853	2	46.9957	0.924605	3	20.9243	2	20.8415	-0.00545936	0.512463	0.498614	Overlap
STnc3630	2	122.362	2	154.514	0.334156	2	97.6473	2	120.846	0.304709	2	105.801	2	70.577	-0.577351	0.0205047	0.502868	Intergenic
STnc2160	1	88.1723	1	67.2181	-0.38644	1	74.8798	1	66.1776	-0.175734	1	78.0979	1	42.6304	-0.858305	-0.473493	0.508098	Overlap
STnc3070	1	71.0777	1	48.013	-0.556389	1	66.7847	1	67.1367	0.00747405	1	76.3296	1	30.315	-1.30417	-0.617695	0.509521	Antisense
STnc3100	2	137.207	2	89.0422	-0.618156	2	129.522	2	109.337	-0.242374	2	92.5386	2	98.5236	0.0894765	-0.257018	0.515495	Overlap
CyaR	1	52.1836	1	48.013	-0.117818	1	22.2616	1	27.8138	0.308812	2	28.5868	1	16.1048	-0.790549	-0.199852	0.526614	Overlap
STnc3540	6	474.601	5	472.273	-0.00707899	6	544.902	4	478.589	-0.186844	6	487.449	4	438.62	-0.151952	-0.115291	0.529537	Overlap
STnc1710	3	96.7196	3	95.153	-0.0233169	4	79.9392	3	49.873	-0.669939	4	80.7503	3	112.734	0.476365	-0.0722968	0.530299	Intergenic
STnc1030	2	29.2408	2	40.1563	0.444616	2	38.4518	2	63.3004	0.704736	2	61.2995	2	72.4717	0.237968	0.46244	0.53106	Overlap
StyR-24g	1	14.3955	1	34.0456	1.18672	1	14.6724	1	26.8547	0.829696	1	13.8513	1	29.3676	1.03194	1.01612	0.53469	Overlap
STnc670	7	342.342	6	367.517	0.102084	8	300.531	8	351.029	0.223389	8	332.432	7	274.729	-0.274139	0.0171115	0.535462	Overlap
STnc3030	1	28.3411	1	73.3289	1.341	2	54.642	1	75.7686	0.464342	2	40.9646	1	35.999	-0.181685	0.541219	0.550668	Intergenic
STnc3010	3	56.6822	2	48.8859	-0.209493	3	68.8084	3	130.437	0.912899	3	107.274	2	63.9456	-0.737384	-0.011326	0.557047	Overlap
STnc3480	10	278.912	9	206.892	-0.42914	8	237.794	9	247.447	0.0571714	8	212.485	9	164.364	-0.368492	-0.24682	0.558752	Overlap
STnc1690	3	276.213	3	215.622	-0.355817	3	272.704	3	260.874	-0.0637429	3	321.528	3	145.417	-1.13934	-0.519633	0.559926	Intergenic
STnc780	9	758.012	9	809.237	0.0942209	9	760.94	10	842.087	0.146003	10	790.999	9	885.765	0.163053	0.134426	0.566898	Overlap
STnc3400	3	87.2726	3	78.5667	-0.149801	3	84.4927	3	102.623	0.277475	3	88.4127	3	81.9451	-0.108323	0.00645031	0.57358	Overlap
STnc930	2	130.459	2	171.101	0.38864	2	143.688	2	175.515	0.28684	2	136.45	2	174.311	0.351007	0.342162	0.574366	Overlap
STnc1150	3	140.356	4	255.778	0.86119	4	152.795	4	137.151	-0.154767	4	143.523	4	141.628	-0.019048	0.229125	0.580637	Intergenic
STnc3220	8	746.765	7	871.217	0.222101	7	732.608	7	891	0.282036	7	754.16	7	851.661	0.175189	0.226442	0.583891	Antisense
STnc3460	1	8.99717	0	0	-3.32152	1	12.1427	1	14.3864	0.227402	3	16.7984	1	2.36836	-2.40163	-1.83192	0.583952	Overlap
IsrP	3	221.33	2	293.316	0.404658	3	259.044	3	331.847	0.356107	4	210.422	3	178.1	-0.239359	0.173802	0.584271	Intergenic
STnc480	2	26.5417	2	40.1563	0.579497	2	49.0766	2	61.3822	0.316997	2	50.3952	2	37.8937	-0.402099	0.164799	0.587808	Intergenic
STnc1160	3	137.207	3	170.228	0.309087	3	135.087	3	134.273	-0.00865191	3	197.16	3	127.891	-0.620514	-0.106693	0.588303	Overlap
STnc1460	8	1120.6	8	895.66	-0.322923	8	1053.88	8	998.419	-0.07792	8	1012.62	8	1217.81	0.265954	-0.0449628	0.589298	Intergenic
RUF_107c.92	2	62.9802	2	115.231	0.861298	2	138.123	2	129.478	-0.0925526	4	101.675	2	133.575	0.390334	0.38636	0.590139	Overlap
STnc880	2	94.4703	2	57.6156	-0.703769	2	135.593	2	89.196	-0.59875	2	108.453	3	66.314	-0.701333	-0.66795	0.594274	Intergenic
ArcZ	0	0	0	0	0	0	0	0	0	0	1	1.17884	0	0	-1.12356	-0.374519	0.594904	Overlap
STnc4200	4	295.107	4	303.791	0.0417008	4	322.793	4	303.074	-0.0906452	4	298.246	4	259.098	-0.202274	-0.0837394	0.603112	Antisense
STnc3110	2	73.327	2	102.137	0.4726	2	88.5403	2	76.7277	-0.204108	2	93.7175	2	55.8932	-0.735374	-0.155627	0.606857	Intergenic
STnc2090	2	184.892	2	192.052	0.0545243	2	209.461	2	191.819	-0.126304	2	195.097	2	176.206	-0.146145	-0.0726416	0.610817	Overlap
IsrC	3	175.895	3	167.609	-0.0692106	3	166.962	3	208.124	0.316226	4	181.246	3	134.049	-0.432405	-0.0617966	0.611633	Intergenic
STnc1270	8	389.578	6	346.566	-0.168321	6	260.055	5	374.048	0.522717	7	369.86	5	255.309	-0.532991	-0.0595316	0.612177	Overlap
STnc1760	5	193.439	5	223.479	0.207258	5	202.884	5	190.86	-0.0876913	5	212.78	5	207.942	-0.0330262	0.0288468	0.616696	Overlap
sRNA12	3	114.264	2	192.052	0.744045	3	118.391	3	156.333	0.398125	3	134.093	3	152.996	0.188942	0.443704	0.617115	Overlap
STnc3580	2	115.614	2	73.3289	-0.649742	2	74.8798	2	100.705	0.422605	2	100.496	2	79.5768	-0.332984	-0.186707	0.623163	Intergenic
STnc3300	1	14.3955	2	13.9674	-0.0406823	2	38.9577	1	24.9365	-0.62349	2	29.1762	2	10.8944	-1.34312	-0.669099	0.623806	Overlap
STnc150	2	37.7881	2	19.2052	-0.94089	2	51.1004	2	37.4048	-0.440009	2	34.1863	2	30.7886	-0.146501	-0.509133	0.62842	Intergenic
STnc810	1	268.116	1	276.729	0.0454522	1	280.293	1	305.952	0.125937	1	243.724	1	223.573	-0.123974	0.0158049	0.630947	Intergenic
GlmZ	6	367.085	6	399.817	0.122906	6	328.358	6	454.612	0.468148	6	357.482	6	371.358	0.0547903	0.215282	0.637481	Overlap
STnc1190	14	1209.22	14	1044.94	-0.210474	15	1208.2	14	1310.13	0.116759	15	1209.19	15	937.869	-0.366239	-0.153318	0.639547	Overlap
STnc1210	1	5.84816	1	4.36481	-0.352189	1	2.02378	1	10.5501	1.93348	1	2.94709	1	2.36836	-0.228745	0.450848	0.64073	Antisense
STnc3080	2	44.9859	2	68.0911	0.58731	2	41.4874	2	60.4231	0.531744	2	64.5413	2	87.6292	0.435378	0.518144	0.645472	Overlap
C0664	1	117.413	1	101.264	-0.211535	1	110.802	1	94.9505	-0.220581	1	116.115	1	127.418	0.132912	-0.0997345	0.653008	Overlap
OmrB	3	352.689	3	291.57	-0.273702	4	398.178	3	378.843	-0.0716298	3	311.802	3	368.516	0.240387	-0.0349816	0.658826	Intergenic
STnc3020	5	280.712	4	378.866	0.43127	5	292.436	5	269.506	-0.117384	5	319.465	5	325.412	0.0265297	0.113472	0.65909	Antisense
SibD	5	386.429	5	321.25	-0.265748	5	380.976	5	354.866	-0.10215	5	386.953	5	485.513	0.326597	-0.0137673	0.660028	antisense STnc1420
STnc1040	1	6.74788	1	13.9674	0.949951	1	19.7318	1	6.71367	-1.42636	1	11.7884	1	8.05241	-0.498457	-0.324955	0.669725	Intergenic
STnc1275	1	3.59887	0	0	-2.20128	0	0	1	11.5092	3.64491	1	14.146	1	5.68406	-1.18014	0.0878295	0.672923	intragenic
STnc1430	6	305.904	6	400.69	0.388296	6	294.46	6	356.784	0.276127	6	378.701	6	350.043	-0.113216	0.183735	0.673535	Antisense STnc710
StyR-243	1	99.8686	1	59.3615	-0.740777	1	86.0106	1	51.7912	-0.720893	1	74.8561	1	50.2092	-0.566864	-0.676178	0.68003	Antisense
STnc310	1	30.1405	1	40.1563	0.40232	1	25.8032	1	27.8138	0.104356	1	34.1863	1	11.3681	-1.50839	-0.333904	0.690624	Intergenic
STnc1470	0	0	1	3.49185	2.16731	1	2.02378	0	0	-1.59635	1	2.65238	0	0	-1.86884	-0.432626	0.696519	Overlap
STnc1180	3	286.56	3	243.557	-0.233694	3	243.865	3	306.911	0.330525	4	354.24	3	205.1	-0.785453	-0.229541	0.696805	Antisense
STnc4130	2	108.416	2	89.0422	-0.281149	2	61.2193	2	103.582	0.749207	2	96.9593	2	63.9456	-0.59295	-0.0416309	0.698005	Overlap
STnc1600	2	86.3729	2	170.228	0.97066	2	94.6116	2	77.6868	-0.281064	2	91.6545	2	84.3135	-0.119088	0.190169	0.698627	Overlap
RyfA	3	99.4188	1	68.0911	-0.539457	2	96.1294	2	76.7277	-0.32148	3	72.4984	1	68.2087	-0.0867608	-0.315899	0.701533	Intergenic
STnc4010	3	91.3213	3	93.407	0.0322306	3	90.0581	3	93.0323	0.0463696	3	69.846	3	64.893	-0.104563	-0.00865426	0.703942	Antisense
STnc3170	2	53.983	2	61.9804	0.195915	2	68.8084	2	81.5232	0.241398	2	62.1836	2	53.0512	-0.225224	0.0706964	0.704313	Intergenic
SibC	5	358.537	5	273.237	-0.390716	5	299.013	5	329.929	0.141497	5	344.515	4	338.201	-0.0266063	-0.091942	0.710209	Intergenic
STnc4080	1	49.0346	1	42.7752	-0.192813	1	57.1717	1	35.4866	-0.672953	1	63.0677	1	18.9469	-1.68344	-0.849734	0.712204	Overlap
SibA	7	271.265	6	277.602	0.0331963	5	305.084	5	300.197	-0.0232218	7	293.825	6	251.046	-0.226173	-0.0720661	0.723698	Intergenic
RUF_107c.58	7	737.318	7	837.171	0.183002	7	701.745	7	797.009	0.183404	7	705.239	7	762.137	0.111786	0.159397	0.731487	Overlap
STnc1890	1	180.393	1	111.739	-0.686131	1	150.771	1	183.187	0.279274	1	124.957	1	106.102	-0.233937	-0.213598	0.731761	Intergenic
SsrS	6	256.419	6	248.794	-0.0433797	7	312.674	6	285.811	-0.129166	7	313.865	6	284.203	-0.142746	-0.105097	0.732504	Overlap
STnc1660	4	109.316	4	110.866	0.0201378	4	119.403	4	150.578	0.332192	4	117.589	4	134.049	0.187513	0.179948	0.734976	Overlap
STnc1290	4	264.517	4	276.729	0.0648754	4	253.478	4	280.056	0.143316	4	313.865	4	259.098	-0.275678	-0.0224953	0.737981	intragenic
STnc1870	2	116.064	1	106.501	-0.122935	1	110.802	1	93.0323	-0.249715	1	128.493	2	109.418	-0.2299	-0.20085	0.739011	Intergenic
STnc340	4	98.5191	4	89.0422	-0.144371	4	66.7847	4	109.337	0.702886	4	78.982	4	108.944	0.459026	0.33918	0.742131	Intergenic
STnc1130	2	157.451	2	119.596	-0.393851	2	156.337	1	221.551	0.500281	2	135.566	2	134.049	-0.0161175	0.0301041	0.742433	Overlap
STnc3500	2	42.2867	2	37.5374	-0.167665	2	30.3567	2	30.6911	0.0153048	2	16.5037	2	26.9993	0.677728	0.175123	0.745346	intragenic
RUF_107c.47	4	253.27	4	317.759	0.3261	4	203.896	4	265.67	0.380165	4	267.006	4	321.149	0.265461	0.323909	0.749501	Overlap
RyhB-2	3	169.597	3	116.104	-0.542799	3	166.962	3	187.024	0.162783	4	160.616	3	119.839	-0.41949	-0.266502	0.75802	Overlap
tpke70	6	126.41	6	111.739	-0.176492	6	140.147	4	103.582	-0.432554	6	104.916	5	134.049	0.350556	-0.0861633	0.762875	Overlap
Spf	3	318.5	3	322.996	0.0201616	3	338.983	3	326.093	-0.0557619	3	317.402	3	364.727	0.199919	0.0547728	0.770545	Overlap
STnc3440	3	77.3757	3	69.837	-0.145902	3	51.1004	2	66.1776	0.366687	3	48.3323	3	33.157	-0.530351	-0.103189	0.772158	Overlap
STnc1830	6	293.308	5	335.218	0.19207	7	318.745	6	337.602	0.0826683	7	317.402	5	312.623	-0.0218163	0.0843073	0.772677	Overlap
RUF_107c.112	2	152.052	2	145.785	-0.0603214	2	185.176	2	164.965	-0.165789	2	156.785	2	143.996	-0.121948	-0.11602	0.787494	Overlap
STnc1820	3	282.061	3	188.56	-0.57846	3	207.437	3	173.596	-0.255589	3	191.856	3	242.993	0.339321	-0.164909	0.796049	Overlap
IsrL	5	339.193	5	314.267	-0.109783	5	369.339	5	337.602	-0.129258	5	394.91	5	302.676	-0.38264	-0.207227	0.800684	Overlap
InvR	0	0	0	0	0	0	0	0	0	0	0	0	0	0	0	0	0.802773	Intergenic
IsrB-1	0	0	0	0	0	0	0	0	0	0	0	0	0	0	0	0	0.802773	intergenic （antisense IsrB-2)
IsrB-2	0	0	0	0	0	0	0	0	0	0	0	0	0	0	0	0	0.802773	intergenic （antisense IsrB-1)
IsrD	0	0	0	0	0	0	0	0	0	0	0	0	0	0	0	0	0.802773	Intergenic
IsrG	0	0	0	0	0	0	0	0	0	0	0	0	0	0	0	0	0.802773	Overlap
IsrK	0	0	0	0	0	0	0	0	0	0	0	0	0	0	0	0	0.802773	Intergenic
IstR-1	0	0	0	0	0	0	0	0	0	0	0	0	0	0	0	0	0.802773	intragenic
MicA	0	0	0	0	0	0	0	0	0	0	0	0	0	0	0	0	0.802773	Intergenic
MicF	0	0	0	0	0	0	0	0	0	0	0	0	0	0	0	0	0.802773	Intergenic
RUF_107c.105	0	0	0	0	0	0	0	0	0	0	0	0	0	0	0	0	0.802773	Overlap
RUF_107c.19	0	0	0	0	0	0	0	0	0	0	0	0	0	0	0	0	0.802773	intergenic (antisense STnc3250)
RseX	0	0	0	0	0	0	0	0	0	0	0	0	0	0	0	0	0.802773	Intergenic
RybB	0	0	0	0	0	0	0	0	0	0	0	0	0	0	0	0	0.802773	Overlap
RydC	0	0	0	0	0	0	0	0	0	0	0	0	0	0	0	0	0.802773	Intergenic
STnc1090	0	0	0	0	0	0	0	0	0	0	0	0	0	0	0	0	0.802773	Overlap
STnc1320	0	0	0	0	0	0	0	0	0	0	0	0	0	0	0	0	0.802773	Antisense
STnc1380	0	0	0	0	0	0	0	0	0	0	0	0	0	0	0	0	0.802773	Intergenic
STnc1390	0	0	0	0	0	0	0	0	0	0	0	0	0	0	0	0	0.802773	Intergenic
STnc1400	0	0	0	0	0	0	0	0	0	0	0	0	0	0	0	0	0.802773	Overlap
STnc1410	0	0	0	0	0	0	0	0	0	0	0	0	0	0	0	0	0.802773	Antisense
STnc1420	0	0	0	0	0	0	0	0	0	0	0	0	0	0	0	0	0.802773	antisense SibD
STnc1530	0	0	0	0	0	0	0	0	0	0	0	0	0	0	0	0	0.802773	Antisense
STnc1540	0	0	0	0	0	0	0	0	0	0	0	0	0	0	0	0	0.802773	intragenic
STnc1550	0	0	0	0	0	0	0	0	0	0	0	0	1	2.36836	1.75204	0.584015	0.802773	Overlap
STnc1560	0	0	0	0	0	0	0	0	0	0	0	0	0	0	0	0	0.802773	Overlap
STnc1670	0	0	0	0	0	0	0	0	0	0	0	0	0	0	0	0	0.802773	Intergenic
STnc200	0	0	0	0	0	0	0	0	0	0	0	0	0	0	0	0	0.802773	Overlap
STnc2050	0	0	0	0	0	0	0	0	0	0	0	0	0	0	0	0	0.802773	Intergenic
STnc2170	0	0	0	0	0	0	0	0	0	0	0	0	0	0	0	0	0.802773	Overlap
STnc290	0	0	0	0	0	0	0	0	0	0	0	0	0	0	0	0	0.802773	Intergenic
STnc3000	0	0	0	0	0	0	0	0	0	0	0	0	0	0	0	0	0.802773	Intergenic
STnc3090	0	0	0	0	0	0	0	0	0	0	0	0	0	0	0	0	0.802773	Intergenic (antisense STnc4160)
STnc3130	0	0	0	0	0	0	0	0	0	0	0	0	0	0	0	0	0.802773	Intergenic
STnc3160	0	0	0	0	0	0	0	0	0	0	0	0	0	0	0	0	0.802773	Intergenic
STnc3180	0	0	0	0	0	0	0	0	0	0	0	0	0	0	0	0	0.802773	Intergenic
STnc3290	0	0	0	0	0	0	0	0	0	0	0	0	0	0	0	0	0.802773	Overlap
STnc3340	0	0	0	0	0	0	0	0	0	0	0	0	0	0	0	0	0.802773	Antisense
STnc3410	0	0	0	0	0	0	0	0	0	0	0	0	0	0	0	0	0.802773	Overlap
STnc3490	0	0	0	0	0	0	0	0	0	0	0	0	1	3.78937	2.25984	0.753279	0.802773	Overlap
STnc3620	0	0	0	0	0	0	0	0	0	0	0	0	0	0	0	0	0.802773	Overlap
STnc3720	0	0	0	0	0	0	0	0	0	0	0	0	0	0	0	0	0.802773	Antisense
STnc3760	0	0	0	0	0	0	0	0	0	0	0	0	0	0	0	0	0.802773	Intergenic
STnc3770	0	0	0	0	0	0	0	0	0	0	0	0	0	0	0	0	0.802773	Antisense
STnc3800	0	0	0	0	0	0	0	0	0	0	0	0	0	0	0	0	0.802773	Overlap
STnc3860	0	0	0	0	0	0	0	0	0	0	0	0	0	0	0	0	0.802773	Overlap
STnc4110	0	0	0	0	0	0	0	0	0	0	0	0	0	0	0	0	0.802773	Intergenic
STnc4190	0	0	0	0	0	0	0	0	0	0	0	0	0	0	0	0	0.802773	Antisense
STnc4210	0	0	0	0	0	0	0	0	0	0	0	0	0	0	0	0	0.802773	Overlap
STnc440	0	0	0	0	0	0	0	0	0	0	0	0	0	0	0	0	0.802773	Intergenic
STnc475	0	0	0	0	0	0	0	0	0	0	0	0	0	0	0	0	0.802773	intragenic
STnc490	0	0	0	0	0	0	0	0	0	0	0	0	0	0	0	0	0.802773	Antisense
STnc620	0	0	0	0	0	0	0	0	0	0	0	0	0	0	0	0	0.802773	Overlap
STnc700	0	0	0	0	0	0	0	0	0	0	0	0	0	0	0	0	0.802773	Intergenic
STnc740	0	0	0	0	0	0	0	0	0	0	0	0	0	0	0	0	0.802773	Overlap
STnc750	0	0	0	0	0	0	0	0	0	0	0	0	0	0	0	0	0.802773	Intergenic
STnc840	0	0	0	0	0	0	0	0	0	0	0	0	0	0	0	0	0.802773	Overlap
STnc870	0	0	0	0	0	0	0	0	0	0	0	0	0	0	0	0	0.802773	Intergenic
STnc920	0	0	0	0	0	0	0	0	0	0	0	0	0	0	0	0	0.802773	Overlap
SdsR	0	0	0	0	0	0	0	0	0	0	0	0	0	0	0	0	0.802773	Antisense SraC
SraB	0	0	0	0	0	0	0	0	0	0	0	0	0	0	0	0	0.802773	Intergenic
SroA	0	0	0	0	0	0	0	0	0	0	0	0	0	0	0	0	0.802773	Overlap
SroG	0	0	0	0	0	0	0	0	0	0	0	0	0	0	0	0	0.802773	Intergenic
StyR-150	0	0	0	0	0	0	0	0	0	0	0	0	0	0	0	0	0.802773	Overlap
StyR-199	0	0	0	0	0	0	0	0	0	0	0	0	0	0	0	0	0.802773	Antisense
StyR-219	0	0	0	0	0	0	0	0	0	0	0	0	0	0	0	0	0.802773	Antisense
StyR-44e	0	0	0	0	0	0	0	0	0	0	0	0	0	0	0	0	0.802773	Overlap
StyR-44f	0	0	0	0	0	0	0	0	0	0	0	0	0	0	0	0	0.802773	Overlap
StyR-44g	0	0	0	0	0	0	0	0	0	0	0	0	0	0	0	0	0.802773	intragenic
art200b	0	0	0	0	0	0	0	0	0	0	0	0	0	0	0	0	0.802773	Overlap
art200c	0	0	0	0	0	0	0	0	0	0	0	0	0	0	0	0	0.802773	Antisense
art200d	0	0	0	0	0	0	0	0	0	0	0	0	0	0	0	0	0.802773	Antisense
art200e	0	0	0	0	0	0	0	0	0	0	0	0	0	0	0	0	0.802773	Antisense
art200f	0	0	0	0	0	0	0	0	0	0	0	0	0	0	0	0	0.802773	Antisense
art200g	0	0	0	0	0	0	0	0	0	0	0	0	0	0	0	0	0.802773	Antisense
t44	0	0	0	0	0	0	0	0	0	0	0	0	0	0	0	0	0.802773	intragenic
RyfD	3	113.814	4	93.407	-0.282335	4	113.837	4	161.128	0.497541	4	116.999	3	100.418	-0.218463	-0.00108564	0.804282	Overlap
STnc3390	1	18.4442	1	22.697	0.285366	1	10.1189	1	13.4273	0.375794	1	12.3778	1	2.36836	-1.98972	-0.442854	0.810795	Overlap
STnc4240	5	242.924	5	260.143	0.0984099	5	243.359	4	275.261	0.177026	5	249.619	5	177.627	-0.488545	-0.0710364	0.818572	Antisense
DsrA	1	4.04873	0	0	-2.33592	1	3.03567	1	5.75458	0.743059	1	6.18889	1	6.15773	-0.00626769	-0.533043	0.819662	Intergenic
IsrI	8	713.026	9	678.292	-0.0719443	8	698.203	8	720.281	0.0448501	8	742.372	7	620.036	-0.259408	-0.0955009	0.819766	Overlap
STnc4140	4	185.792	4	145.785	-0.347727	4	257.526	4	182.228	-0.496665	4	246.377	4	233.52	-0.0769995	-0.307131	0.826073	Overlap
RybD	2	44.0862	2	55.8696	0.334974	2	46.5469	2	65.2186	0.477885	2	52.4582	2	39.3147	-0.407105	0.135251	0.829351	Overlap
STnc1010	4	183.542	5	168.482	-0.122821	5	203.896	4	255.12	0.321929	5	207.77	5	235.415	0.179406	0.126171	0.830389	Intergenic
OxyS	3	217.282	3	248.794	0.19455	3	268.151	2	131.396	-1.02355	3	248.734	3	309.781	0.315503	-0.171166	0.83061	Intergenic
STnc350	2	343.242	2	303.791	-0.175603	2	218.568	2	267.588	0.290726	2	267.301	2	216.941	-0.299913	-0.0615964	0.836619	Intergenic
STnc070	7	466.953	7	538.618	0.205574	7	560.586	7	359.661	-0.638864	7	448.252	7	524.828	0.227064	-0.068742	0.843033	Intergenic
StyR-305	2	156.551	2	104.756	-0.575084	2	142.17	1	77.6868	-0.86354	2	141.755	2	116.523	-0.280597	-0.573074	0.844227	Antisense
SroC	3	51.2839	1	41.0293	-0.314972	3	41.4874	2	61.3822	0.554097	2	72.7931	1	78.6294	0.109815	0.116313	0.846551	Overlap
IsrM	5	124.611	4	77.6937	-0.674641	5	123.45	4	100.705	-0.291179	6	134.682	5	106.102	-0.341239	-0.435687	0.84755	Intergenic
STnc4250	2	55.7825	2	64.5993	0.208234	2	58.6896	2	62.3413	0.0856671	2	49.2164	1	24.6309	-0.970275	-0.225458	0.851122	Overlap
STnc3680	1	99.8686	1	105.629	0.0801158	1	112.826	1	70.9731	-0.661295	1	68.6672	1	89.5239	0.377818	-0.0677869	0.852581	Overlap
STnc1480	6	205.136	6	206.019	0.00617157	6	326.334	6	310.747	-0.0703875	6	273.785	6	215.994	-0.340646	-0.134954	0.852694	Overlap
GcvB	3	270.365	3	319.504	0.240109	3	294.46	3	350.07	0.248798	3	321.528	3	317.833	-0.0166197	0.157429	0.854156	Intergenic
ChiX	3	69.7281	3	70.71	0.0198909	3	72.856	3	57.5458	-0.33515	3	54.5212	3	57.7879	0.082481	-0.0775927	0.858403	Intergenic
STnc2080	2	22.9428	2	59.3615	1.33404	2	41.9934	1	39.3229	-0.0925136	2	44.5011	2	83.8398	0.898841	0.713455	0.858904	Intergenic
STnc3420	6	444.011	5	392.833	-0.176254	6	474.576	6	502.566	0.0825067	6	444.127	5	380.358	-0.22307	-0.105606	0.862216	Intergenic
tpke11	2	207.385	2	209.511	0.0146459	3	247.407	2	222.51	-0.152363	2	260.523	3	220.731	-0.238128	-0.125282	0.870168	Overlap
sRNA3	2	181.293	2	179.83	-0.0116226	1	171.515	2	229.224	0.416315	2	141.46	2	150.627	0.0899706	0.164888	0.87052	Overlap
sRNA10	1	28.3411	1	13.0944	-1.0578	1	32.8864	1	44.1184	0.413011	1	21.2191	1	32.2096	0.579805	-0.0216601	0.87219	Intergenic
RUF_111	4	200.187	3	194.671	-0.0401099	3	161.902	3	174.556	0.107921	4	185.667	3	146.364	-0.341076	-0.0910884	0.873089	Overlap
STnc1650	2	277.113	4	221.733	-0.320358	4	210.979	3	252.242	0.256598	4	199.813	3	168.627	-0.243485	-0.102415	0.874083	Overlap
STnc710	2	117.413	3	123.088	0.0675321	3	133.569	3	132.355	-0.0130746	3	145.292	2	117.944	-0.298562	-0.0813683	0.879798	Antisense STnc1430
RUF_107c.82	3	158.8	3	199.036	0.323988	2	159.372	3	165.924	0.0577617	3	163.564	3	106.576	-0.613288	-0.0771794	0.880561	Overlap
AmgR	12	447.16	12	474.892	0.0866214	12	639.008	11	483.385	-0.401937	11	561.715	11	486.46	-0.207121	-0.174145	0.881255	Overlap
STnc3870	2	53.0833	2	35.7915	-0.555812	2	38.4518	2	44.1184	0.193627	2	54.5212	2	95.6816	0.800203	0.146006	0.881908	Intergenic
STnc4180	1	20.2436	1	5.23778	-1.76793	1	10.6248	0	0	-3.53914	1	5.59947	1	17.9995	1.52554	-1.26051	0.88625	Intergenic
STnc3740	1	26.9915	1	24.443	-0.137723	1	68.3025	1	43.1593	-0.650189	1	61.2995	1	23.2099	-1.36362	-0.717179	0.88631	Overlap
STnc790	7	1316.29	7	1306.83	-0.0103991	7	1264.36	7	1190.24	-0.08708	7	1195.34	7	1209.28	0.0167167	-0.0269208	0.886475	Overlap
STnc2130	4	262.268	4	274.11	0.0634805	4	252.972	4	298.279	0.23682	4	245.787	4	184.732	-0.410048	-0.0365824	0.887881	Overlap
RybA	7	266.316	7	179.83	-0.563911	7	283.835	6	181.269	-0.644055	7	267.891	6	263.835	-0.0219258	-0.409964	0.891725	Overlap
CsrC	2	254.62	3	207.765	-0.29212	2	181.634	2	208.124	0.195402	3	239.009	2	241.099	0.0125064	-0.0280704	0.894534	Overlap
STnc2100	2	12.1462	0	0	-3.71657	1	5.05944	0	0	-2.59919	0	0	0	0	0	-2.10525	0.894889	Overlap
STnc500	5	193.439	5	188.56	-0.0366648	5	192.765	4	192.778	0.000100748	5	231.052	6	166.732	-0.468287	-0.168284	0.896665	Intergenic
STnc3920	7	204.686	7	269.746	0.396496	8	206.931	7	178.392	-0.212992	8	195.392	6	209.836	0.102387	0.095297	0.902612	Overlap
STnc1080	1	76.476	1	50.6319	-0.585488	1	75.3857	1	36.4457	-1.0285	1	36.2492	1	77.6821	1.07883	-0.178389	0.907649	Intergenic
STnc3970	3	65.6794	3	51.5048	-0.344791	3	80.9511	3	32.6093	-1.2859	3	61.2995	3	73.8927	0.265605	-0.45503	0.907692	Intergenic
STnc980	2	79.625	2	135.309	0.757585	2	124.968	3	90.1551	-0.466666	2	99.9064	2	79.5768	-0.324581	-0.0112209	0.911639	Overlap
RUF_107c.102	3	162.399	3	112.612	-0.524281	3	181.634	3	99.746	-0.858233	3	112.579	3	145.891	0.371049	-0.337155	0.911671	Overlap
STnc2110	2	224.03	2	238.319	0.0888193	2	219.58	2	271.424	0.304554	2	216.022	2	199.889	-0.111439	0.0939781	0.914407	Overlap
IsrF	2	69.2782	2	31.4267	-1.1159	2	43.0053	2	42.2002	-0.0266373	2	36.5439	2	23.6836	-0.605029	-0.582521	0.917196	Overlap
STnc1920	2	15.7451	2	8.72963	-0.783278	3	9.61294	1	3.83639	-1.13382	3	20.6296	3	15.1575	-0.420807	-0.779303	0.918263	Overlap
STnc40	3	326.597	3	318.631	-0.0355144	4	421.958	3	493.935	0.226725	3	409.94	3	377.516	-0.118575	0.0242119	0.918506	Overlap
STnc1565	1	22.9428	1	14.8404	-0.595985	1	21.7556	1	10.5501	-0.978322	1	22.1032	1	21.7889	-0.0197615	-0.531356	0.925583	intragenic
STnc1510	2	73.7768	2	54.9967	-0.41725	2	74.8798	2	91.1142	0.279707	2	94.8963	2	98.05	0.0466808	-0.0302874	0.928677	Overlap
SraC	3	85.4732	2	65.4722	-0.379501	3	107.26	3	119.887	0.159156	3	84.2868	3	84.3135	0.000451457	-0.0732976	0.931133	Antisense SdsR
STnc3550	1	17.5445	1	22.697	0.353716	1	21.7556	1	21.1001	-0.0421682	1	27.9974	1	20.3679	-0.440479	-0.042977	0.93174	Overlap
STnc3880	1	254.62	1	205.146	-0.310332	1	251.454	1	286.77	0.188892	1	300.898	1	196.574	-0.611671	-0.24437	0.932717	Overlap
STnc3150	5	587.066	5	477.511	-0.297426	5	488.742	5	583.131	0.254268	5	590.302	5	594.457	0.0101026	-0.0110184	0.934399	Overlap
IsrH_1_2	6	316.701	7	244.43	-0.372358	7	247.913	6	237.856	-0.0594998	6	295.004	6	196.574	-0.583226	-0.338361	0.936223	Overlap
MicC	3	81.8743	3	91.6611	0.16104	2	61.2193	2	62.3413	0.025784	3	81.6344	2	30.315	-1.39989	-0.404356	0.941484	Overlap
STnc3570	3	120.112	3	89.0422	-0.427671	3	63.2431	3	119.887	0.912047	3	115.231	4	72.4717	-0.661737	-0.0591205	0.941959	Overlap
STnc3230	4	320.299	4	368.39	0.201228	4	300.025	4	412.411	0.457695	4	353.651	4	289.413	-0.288293	0.123543	0.945395	overlap (antisense DapZ)
STnc4160	1	28.3411	1	22.697	-0.308216	1	17.7081	1	9.59096	-0.820826	1	28.2921	1	26.0519	-0.114779	-0.414607	0.950323	Intergenic (antisense STnc3090)
StyR-24d	2	52.1836	2	42.7752	-0.280868	2	39.9696	2	47.9548	0.256897	2	40.0804	2	49.7355	0.304544	0.093524	0.952851	Overlap
SLnc0031	6	235.726	6	206.892	-0.187382	6	316.215	5	289.647	-0.126194	6	302.077	5	317.36	0.0709746	-0.0808671	0.953806	Intergenic
STnc3990	3	197.038	3	155.387	-0.340654	3	236.276	3	218.674	-0.111203	3	207.475	3	148.733	-0.477486	-0.309781	0.966713	Overlap
STnc4120	3	363.036	3	365.771	0.0108005	3	335.947	3	343.356	0.0313807	4	352.767	3	292.729	-0.268314	-0.0753774	0.972895	Overlap
STnc770	5	819.193	5	697.497	-0.231708	5	868.707	5	924.569	0.0898115	5	937.175	5	974.342	0.0560511	-0.0286152	0.984306	Overlap
STnc4230	3	178.144	3	178.084	-0.00048003	4	216.544	3	244.57	0.174823	3	180.657	3	210.31	0.218147	0.13083	0.984369	Overlap
STnc3250	8	209.634	9	189.433	-0.145456	9	268.656	7	240.733	-0.157707	8	317.107	6	287.518	-0.140848	-0.148004	0.984459	overlap (antisense RUF_107c.19)
STnc400	2	52.6335	1	54.1237	0.0395393	2	51.6063	1	13.4273	-1.86643	2	65.7201	1	89.0502	0.432608	-0.464761	0.992422	Intergenic
STnc950	1	15.7451	1	13.0944	-0.248608	1	19.7318	1	9.59096	-0.969014	1	11.7884	1	8.52608	-0.424877	-0.5475	0.992939	intragenic
STnc3510	1	74.2267	1	49.7589	-0.567584	1	64.7609	1	46.9957	-0.454324	1	89.2968	1	64.4193	-0.464959	-0.495622	0.997884	Overlap
STnc1200	3	302.755	3	260.143	-0.218068	3	288.894	3	258.956	-0.157259	3	316.518	3	194.205	-0.701845	-0.359057	0.999174	Overlap
STnc3140	1	19.3439	1	21.8241	0.165958	1	26.3091	1	58.5049	1.12363	1	40.9646	1	14.6838	-1.4199	-0.0434372	0.999762	Antisense

## Sheet: Input
		Replicate_1			Replicate_2			Replicate_3
Gene ID	Location	Ins_count	read_count		Ins_count	read_count		Ins_count	read_count
AmgR	Overlap	12	447.16		12	639.008		11	561.715
ArcZ	Overlap	0	0		0	0		1	1.17884
art200b	Overlap	0	0		0	0		0	0
art200c	Antisense	0	0		0	0		0	0
art200d	Antisense	0	0		0	0		0	0
art200e	Antisense	0	0		0	0		0	0
art200f	Antisense	0	0		0	0		0	0
art200g	Antisense	0	0		0	0		0	0
C0664	Overlap	1	117.413		1	110.802		1	116.115
ChiX	Intergenic	3	69.7281		3	72.856		3	54.5212
CsrB	Intergenic	2	94.0205		2	117.379		2	127.02
CsrC	Overlap	2	254.62		2	181.634		3	239.009
CyaR	Overlap	1	52.1836		1	22.2616		2	28.5868
DapZ	intergenic (antisense STnc3230)	4	281.612		4	222.616		4	256.986
DsrA	Intergenic	1	4.04873		1	3.03567		1	6.18889
FnrS	Intergenic	3	40.0374		3	54.642		3	31.2392
GcvB	Intergenic	3	270.365		3	294.46		3	321.528
GlmY	Intergenic	2	104.817		2	124.968		2	120.536
GlmZ	Overlap	6	367.085		6	328.358		6	357.482
Ig2335	Overlap	1	19.3439		1	33.8983		1	20.0402
InvR	Intergenic	0	0		0	0		0	0
IsrA	Overlap	5	197.038		4	190.235		4	200.402
IsrB-1	intergenic （antisense IsrB-2)	0	0		0	0		0	0
IsrB-2	intergenic （antisense IsrB-1)	0	0		0	0		0	0
IsrC	Intergenic	3	175.895		3	166.962		4	181.246
IsrD	Intergenic	0	0		0	0		0	0
IsrF	Overlap	2	69.2782		2	43.0053		2	36.5439
IsrG	Overlap	0	0		0	0		0	0
IsrH_1_2	Overlap	6	316.701		7	247.913		6	295.004
IsrI	Overlap	8	713.026		8	698.203		8	742.372
IsrJ	Intergenic	1	6.29802		0	0		0	0
IsrK	Intergenic	0	0		0	0		0	0
IsrL	Overlap	5	339.193		5	369.339		5	394.91
IsrM	Intergenic	5	124.611		5	123.45		6	134.682
IsrN	Overlap	1	9.89689		1	2.52972		1	6.77831
IsrO	intragenic	2	279.812		3	378.952		3	270.248
IsrP	Intergenic	3	221.33		3	259.044		4	210.422
IsrQ	Overlap	5	68.3785		5	90.0581		5	78.982
IstR-1	intragenic	0	0		0	0		0	0
IstR-2	intragenic	3	300.056		3	335.947		3	280.268
MgrR	Antisense	1	3.14901		1	3.03567		1	6.4836
MicA	Intergenic	0	0		0	0		0	0
MicC	Overlap	3	81.8743		2	61.2193		3	81.6344
MicF	Intergenic	0	0		0	0		0	0
OmrA	Intergenic	2	29.2408		2	66.7847		2	63.9519
OmrB	Intergenic	3	352.689		4	398.178		3	311.802
OxyS	Intergenic	3	217.282		3	268.151		3	248.734
RdlE	Intergenic	1	3.59887		1	17.2021		1	15.0302
RprA	Intergenic	1	4.04873		1	10.6248		2	13.8513
RseX	Intergenic	0	0		0	0		0	0
RUF_107c.102	Overlap	3	162.399		3	181.634		3	112.579
RUF_107c.105	Overlap	0	0		0	0		0	0
RUF_107c.112	Overlap	2	152.052		2	185.176		2	156.785
RUF_107c.19	intergenic (antisense STnc3250)	0	0		0	0		0	0
RUF_107c.23	Overlap	3	131.359		3	115.355		3	127.314
RUF_107c.47	Overlap	4	253.27		4	203.896		4	267.006
RUF_107c.58	Overlap	7	737.318		7	701.745		7	705.239
RUF_107c.82	Overlap	3	158.8		2	159.372		3	163.564
RUF_107c.83	intragenic	1	57.1321		1	58.6896		1	66.6042
RUF_107c.92	Overlap	2	62.9802		2	138.123		4	101.675
RUF_111	Overlap	4	200.187		3	161.902		4	185.667
RybA	Overlap	7	266.316		7	283.835		7	267.891
RybB	Overlap	0	0		0	0		0	0
RybD	Overlap	2	44.0862		2	46.5469		2	52.4582
RydB	Intergenic	1	5.3983		1	4.04756		1	14.7355
RydC	Intergenic	0	0		0	0		0	0
RyeF	Overlap	7	194.789		6	148.242		8	173.584
RyfA	Intergenic	3	99.4188		2	96.1294		3	72.4984
RyfD	Overlap	3	113.814		4	113.837		4	116.999
RyhB-1	intragenic	1	26.9915		1	20.7437		1	24.1661
RyhB-2	Overlap	3	169.597		3	166.962		4	160.616
RyjB	Overlap	1	3.14901		1	5.05944		1	2.94709
SdsR	Antisense SraC	0	0		0	0		0	0
SgrS	Overlap	5	220.431		5	223.121		5	236.946
SibA	Intergenic	7	271.265		5	305.084		7	293.825
SibC	Intergenic	5	358.537		5	299.013		5	344.515
SibD	antisense STnc1420	5	386.429		5	380.976		5	386.953
SLnc0031	Intergenic	6	235.726		6	316.215		6	302.077
Spf	Overlap	3	318.5		3	338.983		3	317.402
SraA	Intergenic	4	322.549		5	313.18		4	269.364
SraB	Intergenic	0	0		0	0		0	0
SraC	Antisense SdsR	3	85.4732		3	107.26		3	84.2868
SraF	Overlap	8	331.996		7	247.913		7	324.18
SraG	Overlap	3	207.835		3	277.763		3	183.898
SraL	Overlap	3	75.5763		3	92.5878		3	114.052
sRNA1	Intergenic	2	64.7797		2	75.8917		2	74.2667
sRNA10	Intergenic	1	28.3411		1	32.8864		1	21.2191
sRNA12	Overlap	3	114.264		3	118.391		3	134.093
sRNA16	Overlap	1	39.5876		1	24.7913		1	44.7958
sRNA3	Overlap	2	181.293		1	171.515		2	141.46
sRNA9	Antisense	1	24.7422		1	49.0766		1	39.491
SroA	Overlap	0	0		0	0		0	0
SroC	Overlap	3	51.2839		3	41.4874		2	72.7931
SroG	Intergenic	0	0		0	0		0	0
SsrS	Overlap	6	256.419		7	312.674		7	313.865
STnc070	Intergenic	7	466.953		7	560.586		7	448.252
STnc1010	Intergenic	4	183.542		5	203.896		5	207.77
STnc1030	Overlap	2	29.2408		2	38.4518		2	61.2995
STnc1040	Intergenic	1	6.74788		1	19.7318		1	11.7884
STnc1080	Intergenic	1	76.476		1	75.3857		1	36.2492
STnc1090	Overlap	0	0		0	0		0	0
STnc1110	Overlap	2	27.8912		2	61.2193		1	48.9217
STnc1130	Overlap	2	157.451		2	156.337		2	135.566
STnc1150	Intergenic	3	140.356		4	152.795		4	143.523
STnc1160	Overlap	3	137.207		3	135.087		3	197.16
STnc1170	Overlap	1	122.362		1	126.486		1	50.1005
STnc1180	Antisense	3	286.56		3	243.865		4	354.24
STnc1190	Overlap	14	1209.22		15	1208.2		15	1209.19
STnc1200	Overlap	3	302.755		3	288.894		3	316.518
STnc1210	Antisense	1	5.84816		1	2.02378		1	2.94709
STnc1220	Antisense	1	3.14901		0	0		1	18.5667
STnc1270	Overlap	8	389.578		6	260.055		7	369.86
STnc1275	intragenic	1	3.59887		0	0		1	14.146
STnc1280	Intergenic	1	76.9258		1	94.1057		1	100.79
STnc1290	intragenic	4	264.517		4	253.478		4	313.865
STnc1300	Overlap	2	60.2811		2	87.0224		2	106.685
STnc1310	Intergenic	2	134.508		2	121.427		2	105.506
STnc1320	Antisense	0	0		0	0		0	0
STnc1330	Overlap	4	179.943		4	195.8		4	214.843
STnc1340	Overlap	4	276.213		4	309.132		4	298.835
STnc1380	Intergenic	0	0		0	0		0	0
STnc1390	Intergenic	0	0		0	0		0	0
STnc1400	Overlap	0	0		0	0		0	0
STnc1410	Antisense	0	0		0	0		0	0
STnc1420	antisense SibD	0	0		0	0		0	0
STnc1430	Antisense STnc710	6	305.904		6	294.46		6	378.701
STnc1460	Intergenic	8	1120.6		8	1053.88		8	1012.62
STnc1470	Overlap	0	0		1	2.02378		1	2.65238
STnc1480	Overlap	6	205.136		6	326.334		6	273.785
STnc150	Intergenic	2	37.7881		2	51.1004		2	34.1863
STnc1500	Overlap	1	125.061		1	171.009		1	105.506
STnc1510	Overlap	2	73.7768		2	74.8798		2	94.8963
STnc1530	Antisense	0	0		0	0		0	0
STnc1540	intragenic	0	0		0	0		0	0
STnc1550	Overlap	0	0		0	0		0	0
STnc1560	Overlap	0	0		0	0		0	0
STnc1565	intragenic	1	22.9428		1	21.7556		1	22.1032
STnc1590	Intergenic	5	578.068		5	565.646		5	615.942
STnc1600	Overlap	2	86.3729		2	94.6116		2	91.6545
STnc1640	Overlap	2	19.7938		2	17.7081		2	20.9243
STnc1650	Overlap	2	277.113		4	210.979		4	199.813
STnc1660	Overlap	4	109.316		4	119.403		4	117.589
STnc1670	Intergenic	0	0		0	0		0	0
STnc1690	Intergenic	3	276.213		3	272.704		3	321.528
STnc1700	Intergenic	3	52.1836		2	37.4399		3	33.0074
STnc1710	Intergenic	3	96.7196		4	79.9392		4	80.7503
STnc1740	Overlap	5	112.465		5	180.622		5	127.314
STnc1760	Overlap	5	193.439		5	202.884		5	212.78
STnc1820	Overlap	3	282.061		3	207.437		3	191.856
STnc1830	Overlap	6	293.308		7	318.745		7	317.402
STnc1860	Intergenic	4	225.829		4	264.609		4	212.191
STnc1870	Intergenic	2	116.064		1	110.802		1	128.493
STnc1880	Overlap	2	108.866		2	142.17		2	124.073
STnc1890	Intergenic	1	180.393		1	150.771		1	124.957
STnc1920	Overlap	2	15.7451		3	9.61294		3	20.6296
STnc1990	overlap	3	85.923		3	99.1651		3	71.909
STnc200	Overlap	0	0		0	0		0	0
STnc2010	Overlap	1	14.8453		1	15.6843		1	11.4937
STnc2030	Overlap	0	0		1	4.04756		1	2.65238
STnc2040	Overlap	0	0		1	2.52972		0	0
STnc2050	Intergenic	0	0		0	0		0	0
STnc2070	Overlap	0	0		0	0		0	0
STnc2080	Intergenic	2	22.9428		2	41.9934		2	44.5011
STnc2090	Overlap	2	184.892		2	209.461		2	195.097
STnc2100	Overlap	2	12.1462		1	5.05944		0	0
STnc2110	Overlap	2	224.03		2	219.58		2	216.022
STnc2130	Overlap	4	262.268		4	252.972		4	245.787
STnc2160	Overlap	1	88.1723		1	74.8798		1	78.0979
STnc2170	Overlap	0	0		0	0		0	0
STnc2180	Intergenic	1	4.94845		1	15.6843		1	14.7355
STnc290	Intergenic	0	0		0	0		0	0
STnc3000	Intergenic	0	0		0	0		0	0
STnc3010	Overlap	3	56.6822		3	68.8084		3	107.274
STnc3020	Antisense	5	280.712		5	292.436		5	319.465
STnc3030	Intergenic	1	28.3411		2	54.642		2	40.9646
STnc3040	intragenic	4	131.809		4	128.51		4	149.417
STnc3060	Intergenic	2	21.5932		2	29.3448		2	62.773
STnc3070	Antisense	1	71.0777		1	66.7847		1	76.3296
STnc3080	Overlap	2	44.9859		2	41.4874		2	64.5413
STnc3090	Intergenic (antisense STnc4160)	0	0		0	0		0	0
STnc310	Intergenic	1	30.1405		1	25.8032		1	34.1863
STnc3100	Overlap	2	137.207		2	129.522		2	92.5386
STnc3110	Intergenic	2	73.327		2	88.5403		2	93.7175
STnc3120	Overlap	7	365.285		7	373.387		6	326.243
STnc3130	Intergenic	0	0		0	0		0	0
STnc3140	Antisense	1	19.3439		1	26.3091		1	40.9646
STnc3150	Overlap	5	587.066		5	488.742		5	590.302
STnc3160	Intergenic	0	0		0	0		0	0
STnc3170	Intergenic	2	53.983		2	68.8084		2	62.1836
STnc3180	Intergenic	0	0		0	0		0	0
STnc320	Overlap	6	297.357		6	376.423		6	384.301
STnc3200	Overlap	1	19.7938		1	11.6367		1	12.9672
STnc3210	Overlap	1	93.5706		1	95.6235		3	66.3095
STnc3220	Antisense	8	746.765		7	732.608		7	754.16
STnc3230	overlap (antisense DapZ)	4	320.299		4	300.025		4	353.651
STnc3240	Overlap	2	162.849		2	121.933		2	175.352
STnc3250	overlap (antisense RUF_107c.19)	8	209.634		9	268.656		8	317.107
STnc3270	Overlap	1	11.6963		1	15.1783		1	5.89418
STnc3280	Intergenic	1	26.9915		1	18.214		1	19.1561
STnc3290	Overlap	0	0		0	0		0	0
STnc3300	Overlap	1	14.3955		2	38.9577		2	29.1762
STnc3310	Overlap	6	174.545		7	235.264		5	169.752
STnc3330	Intergenic	2	96.7196		2	78.4214		2	83.108
STnc3340	Antisense	0	0		0	0		0	0
STnc3350	Intergenic	3	36.8884		2	30.8626		3	40.6699
STnc3390	Overlap	1	18.4442		1	10.1189		1	12.3778
STnc340	Intergenic	4	98.5191		4	66.7847		4	78.982
STnc3400	Overlap	3	87.2726		3	84.4927		3	88.4127
STnc3410	Overlap	0	0		0	0		0	0
STnc3420	Intergenic	6	444.011		6	474.576		6	444.127
STnc3430	overlap	2	10.3468		1	3.54161		1	15.0302
STnc3440	Overlap	3	77.3757		3	51.1004		3	48.3323
STnc3460	Overlap	1	8.99717		1	12.1427		3	16.7984
STnc3480	Overlap	10	278.912		8	237.794		8	212.485
STnc3490	Overlap	0	0		0	0		0	0
STnc350	Intergenic	2	343.242		2	218.568		2	267.301
STnc3500	intragenic	2	42.2867		2	30.3567		2	16.5037
STnc3510	Overlap	1	74.2267		1	64.7609		1	89.2968
STnc3530	Overlap	5	149.803		5	174.045		5	90.7704
STnc3540	Overlap	6	474.601		6	544.902		6	487.449
STnc3550	Overlap	1	17.5445		1	21.7556		1	27.9974
STnc3570	Overlap	3	120.112		3	63.2431		3	115.231
STnc3580	Intergenic	2	115.614		2	74.8798		2	100.496
STnc3600	Overlap	3	112.915		4	90.5641		3	65.1307
STnc3610	Overlap	8	637.45		8	624.335		8	579.103
STnc3620	Overlap	0	0		0	0		0	0
STnc3630	Intergenic	2	122.362		2	97.6473		2	105.801
STnc3640	Intergenic	1	22.4929		2	16.6962		1	21.8085
STnc3680	Overlap	1	99.8686		1	112.826		1	68.6672
STnc3700	Overlap	2	82.3241		2	105.236		2	138.808
STnc3720	Antisense	0	0		0	0		0	0
STnc3730	Overlap	3	20.6935		3	24.2853		3	20.9243
STnc3740	Overlap	1	26.9915		1	68.3025		1	61.2995
STnc3750	Overlap	1	18.8941		1	21.2497		1	8.54656
STnc3760	Intergenic	0	0		0	0		0	0
STnc3770	Antisense	0	0		0	0		0	0
STnc3790	Overlap	2	180.393		1	91.5759		2	139.987
STnc380	Intergenic	1	127.76		1	110.296		1	126.135
STnc3800	Overlap	0	0		0	0		0	0
STnc3830	Intergenic	3	20.6935		3	28.3329		2	29.4709
STnc3850	Overlap	1	13.9456		1	7.08322		1	7.66244
STnc3860	Overlap	0	0		0	0		0	0
STnc3870	Intergenic	2	53.0833		2	38.4518		2	54.5212
STnc3880	Overlap	1	254.62		1	251.454		1	300.898
STnc3890	Intergenic	2	26.0918		2	18.7199		2	19.7455
STnc3920	Overlap	7	204.686		8	206.931		8	195.392
STnc3950	Overlap	1	4.04873		1	7.08322		1	13.8513
STnc3960	Overlap	2	53.983		3	55.1479		2	55.4053
STnc3970	Intergenic	3	65.6794		3	80.9511		3	61.2995
STnc3990	Overlap	3	197.038		3	236.276		3	207.475
STnc40	Overlap	3	326.597		4	421.958		3	409.94
STnc400	Intergenic	2	52.6335		2	51.6063		2	65.7201
STnc4000	Antisense	2	138.107		3	149.254		2	149.417
STnc4010	Antisense	3	91.3213		3	90.0581		3	69.846
STnc4020	Antisense	1	28.791		1	14.1664		1	17.9773
STnc4040	Overlap	7	621.705		7	637.996		7	625.962
STnc4070	Intergenic	3	182.193		3	169.491		3	172.405
STnc4080	Overlap	1	49.0346		1	57.1717		1	63.0677
STnc4100	Overlap	3	296.907		3	218.062		3	339.505
STnc4110	Intergenic	0	0		0	0		0	0
STnc4120	Overlap	3	363.036		3	335.947		4	352.767
STnc4130	Overlap	2	108.416		2	61.2193		2	96.9593
STnc4140	Overlap	4	185.792		4	257.526		4	246.377
STnc4150	Overlap	2	152.952		2	174.045		2	223.979
STnc4160	Intergenic (antisense STnc3090)	1	28.3411		1	17.7081		1	28.2921
STnc4170	Intergenic	2	16.6448		1	21.7556		1	20.9243
STnc4180	Intergenic	1	20.2436		1	10.6248		1	5.59947
STnc4190	Antisense	0	0		0	0		0	0
STnc420	Antisense	2	74.2267		2	23.2734		2	53.0476
STnc4200	Antisense	4	295.107		4	322.793		4	298.246
STnc4210	Overlap	0	0		0	0		0	0
STnc4220	intragenic	1	19.3439		2	41.9934		1	34.1863
STnc4230	Overlap	3	178.144		4	216.544		3	180.657
STnc4240	Antisense	5	242.924		5	243.359		5	249.619
STnc4250	Overlap	2	55.7825		2	58.6896		2	49.2164
STnc4260	Intergenic	1	33.2895		1	22.2616		1	24.1661
STnc440	Intergenic	0	0		0	0		0	0
STnc470	Overlap	1	14.8453		1	16.1902		1	33.5968
STnc475	intragenic	0	0		0	0		0	0
STnc480	Intergenic	2	26.5417		2	49.0766		2	50.3952
STnc490	Antisense	0	0		0	0		0	0
STnc500	Intergenic	5	193.439		5	192.765		5	231.052
STnc520	Intergenic	3	52.1836		2	82.9749		3	52.1635
STnc540	Intergenic	4	157.451		4	153.301		4	136.156
STnc610	Intergenic	1	34.6391		2	31.8745		1	19.1561
STnc620	Overlap	0	0		0	0		0	0
STnc630	Overlap	9	723.823		10	670.376		10	704.649
STnc670	Overlap	7	342.342		8	300.531		8	332.432
STnc700	Intergenic	0	0		0	0		0	0
STnc710	Antisense STnc1430	2	117.413		3	133.569		3	145.292
STnc740	Overlap	0	0		0	0		0	0
STnc750	Intergenic	0	0		0	0		0	0
STnc760	Overlap	3	161.049		4	160.384		5	198.044
STnc770	Overlap	5	819.193		5	868.707		5	937.175
STnc780	Overlap	9	758.012		9	760.94		10	790.999
STnc790	Overlap	7	1316.29		7	1264.36		7	1195.34
STnc800	Overlap	4	575.369		4	598.532		4	592.071
STnc810	Intergenic	1	268.116		1	280.293		1	243.724
STnc835	intragenic	1	7.19774		1	8.09511		1	6.4836
STnc840	Overlap	0	0		0	0		0	0
STnc850	Overlap	1	4.94845		0	0		1	1.76825
STnc870	Intergenic	0	0		0	0		0	0
STnc880	Intergenic	2	94.4703		2	135.593		2	108.453
STnc890	Overlap	0	0		0	0		0	0
STnc920	Overlap	0	0		0	0		0	0
STnc930	Overlap	2	130.459		2	143.688		2	136.45
STnc950	intragenic	1	15.7451		1	19.7318		1	11.7884
STnc980	Overlap	2	79.625		2	124.968		2	99.9064
StyR-150	Overlap	0	0		0	0		0	0
StyR-199	Antisense	0	0		0	0		0	0
StyR-219	Antisense	0	0		0	0		0	0
StyR-243	Antisense	1	99.8686		1	86.0106		1	74.8561
StyR-248	Antisense	6	176.794		6	135.593		6	143.229
StyR-24a	Overlap	1	26.5417		1	26.3091		1	24.1661
StyR-24d	Overlap	2	52.1836		2	39.9696		2	40.0804
StyR-24e	Overlap	1	10.3468		2	15.1783		2	10.0201
StyR-24g	Overlap	1	14.3955		1	14.6724		1	13.8513
StyR-291	Antisense	1	58.9315		1	63.2431		1	60.1206
StyR-305	Antisense	2	156.551		2	142.17		2	141.755
StyR-329b	intragenic	1	31.0403		1	12.6486		1	24.1661
StyR-358	Antisense	3	160.15		3	183.152		3	193.034
StyR-44e	Overlap	0	0		0	0		0	0
StyR-44f	Overlap	0	0		0	0		0	0
StyR-44g	intragenic	0	0		0	0		0	0
t44	intragenic	0	0		0	0		0	0
tp2	Intergenic	1	2.69915		3	30.8626		4	30.355
tpke11	Overlap	2	207.385		3	247.407		2	260.523
tpke70	Overlap	6	126.41		6	140.147		6	104.916

## Sheet: Anaerobiosis
		Replicate_1			Replicate_2			Replicate_3			log2(FC)	p value
Gene ID	Location	Ins_count	read_count		Ins_count	read_count		Ins_count	read_count
AmgR	Overlap	11	375.006		10	364.776		11	412.554		-0.501572	0.224012
ArcZ	Overlap	1	4.29396		0	0		1	4.26088		1.22536	0.00107944
art200b	Overlap	0	0		0	0		0	0		0	0.93094
art200c	Antisense	0	0		0	0		0	0		0	0.93094
art200d	Antisense	0	0		0	0		0	0		0	0.93094
art200e	Antisense	0	0		0	0		0	0		0	0.93094
art200f	Antisense	0	0		0	0		0	0		0	0.93094
art200g	Antisense	0	0		0	0		0	0		0	0.93094
C0664	Overlap	1	187.98		1	221.418		1	182.717		0.772095	0.0364558
ChiX	Intergenic	3	40.077		3	75.8074		3	61.4069		-0.186253	0.691339
CsrB	Intergenic	2	108.78		2	91.5693		2	134.093		-0.0229721	0.978457
CsrC	Overlap	3	189.411		3	126.846		3	187.479		-0.429372	0.30375
CyaR	Overlap	2	29.5806		1	22.517		2	39.6012		-0.108679	0.84494
DapZ	intergenic (antisense STnc3230)	4	264.317		4	346.012		4	243.372		0.154881	0.624918
DsrA	Intergenic	1	9.54213		0	0		1	13.0333		0.00479349	0.92105
FnrS	Intergenic	2	41.0312		1	12.7597		3	20.0512		-0.865374	0.0307163
GcvB	Intergenic	3	339.7		3	382.79		3	388.994		0.32655	0.349933
GlmY	Intergenic	3	101.624		2	147.111		2	109.53		0.0174883	0.894921
GlmZ	Overlap	6	266.226		6	345.261		6	340.369		-0.153447	0.75516
Ig2335	Overlap	1	20.5156		1	44.2835		1	37.596		0.443973	0.215098
InvR	Intergenic	0	0		0	0		0	0		0	0.93094
IsrA	Overlap	4	236.168		4	277.71		4	272.195		0.414467	0.244812
IsrB-1	intergenic （antisense IsrB-2)	0	0		0	0		0	0		0	0.93094
IsrB-2	intergenic （antisense IsrB-1)	0	0		0	0		0	0		0	0.93094
IsrC	Intergenic	3	196.091		3	229.674		4	237.858		0.334652	0.339194
IsrD	Intergenic	0	0		0	0		0	0		0	0.93094
IsrF	Overlap	2	60.1154		2	60.796		2	49.6268		0.239872	0.477942
IsrG	Overlap	0	0		0	0		0	0		0	0.93094
IsrH_1_2	Overlap	7	379.3		6	251.44		6	368.441		0.199834	0.544758
IsrI	Overlap	8	756.214		8	692.774		8	796.785		0.058465	0.811495
IsrJ	Intergenic	1	7.63371		0	0		0	0		0.0808249	0.766798
IsrK	Intergenic	0	0		0	0		0	0		0	0.93094
IsrL	Overlap	6	283.401		6	271.706		5	300.768		-0.363887	0.390694
IsrM	Intergenic	5	122.616		4	67.5511		4	150.635		-0.241013	0.589713
IsrN	Overlap	1	11.4506		0	0		1	5.51409		-0.627718	0.122702
IsrO	intragenic	2	250.481		1	204.155		1	281.469		-0.329928	0.441201
IsrP	Intergenic	2	211.835		2	189.143		2	250.39		-0.0882792	0.886606
IsrQ	Overlap	5	101.624		5	62.2972		5	98.0003		0.115971	0.698133
IstR-1	intragenic	0	0		0	0		0	0		0	0.93094
IstR-2	intragenic	3	239.985		3	153.866		3	243.121		-0.548979	0.180556
MgrR	Antisense	1	11.4506		1	15.0114		1	5.51409		1.12447	0.00263892
MicA	Intergenic	0	0		1	3.00227		0	0		0.66694	0.0689545
MicC	Overlap	2	75.3829		2	74.3062		3	80.9568		0.0486177	0.831386
MicF	Intergenic	0	0		0	0		0	0		0	0.93094
OmrA	Intergenic	2	73.9515		2	21.7665		2	37.0948		-0.344789	0.418654
OmrB	Intergenic	3	342.085		3	340.007		3	352.15		-0.0320386	0.997241
OxyS	Intergenic	3	183.686		3	192.145		3	176.701		-0.403594	0.336312
RdlE	Intergenic	1	11.4506		0	0		1	20.5525		-0.774036	0.0544144
RprA	Intergenic	2	7.63371		2	11.2585		2	21.5551		0.484498	0.178653
RseX	Intergenic	0	0		0	0		0	0		0	0.93094
RUF_107c.102	Overlap	3	169.373		3	138.105		3	125.32		-0.0596999	0.945484
RUF_107c.105	Overlap	0	0		0	0		0	0		0	0.93094
RUF_107c.112	Overlap	2	219.469		2	237.18		2	282.472		0.575726	0.113687
RUF_107c.19	intergenic (antisense STnc3250)	0	0		0	0		0	0		0	0.93094
RUF_107c.23	Overlap	3	178.438		3	159.12		4	204.272		0.525835	0.146428
RUF_107c.47	Overlap	4	267.18		4	256.694		4	258.41		0.120192	0.690039
RUF_107c.58	Overlap	7	681.308		7	641.736		7	674.222		-0.102463	0.857596
RUF_107c.82	Overlap	3	111.166		2	90.0682		3	164.671		-0.439123	0.291998
RUF_107c.83	intragenic	1	88.2647		1	94.5716		1	67.6729		0.440162	0.218783
RUF_107c.92	Overlap	2	103.055		2	87.8165		2	99.2535		0.00658745	0.917351
RUF_111	Overlap	3	228.534		3	169.628		3	192.742		0.103566	0.722122
RybA	Overlap	7	277.199		7	265.701		7	279.213		0.00739111	0.915695
RybB	Overlap	0	0		0	0		0	0		0	0.93094
RybD	Overlap	2	73.4744		2	60.796		2	54.6396		0.386641	0.275371
RydB	Intergenic	1	11.4506		1	4.50341		1	9.27369		0.156708	0.621562
RydC	Intergenic	0	0		0	0		0	0		0	0.93094
RyeF	Overlap	8	232.351		6	168.878		8	214.047		0.246927	0.466652
RyfA	Intergenic	4	92.0816		4	96.0727		5	118.553		0.197186	0.549333
RyfD	Overlap	3	142.178		3	75.0568		4	137.1		-0.0163346	0.964712
RyhB-1	intragenic	1	19.0843		1	33.7756		1	29.0743		0.151865	0.630474
RyhB-2	Overlap	3	153.628		3	144.86		4	151.888		-0.141812	0.778231
RyjB	Overlap	1	10.0192		0	0		1	14.0359		0.246515	0.467307
SdsR	Antisense SraC	0	0		0	0		0	0		0	0.93094
SgrS	Overlap	5	230.443		5	237.18		5	289.489		0.146473	0.640461
SibA	Intergenic	7	352.582		7	298.726		7	392.001		0.253808	0.455784
SibC	Intergenic	5	314.89		5	320.493		5	360.671		-0.00700894	0.945419
SibD	antisense STnc1420	5	294.852		5	326.497		5	350.144		-0.251624	0.570843
SLnc0031	Intergenic	6	193.228		6	276.209		6	249.888		-0.250864	0.572186
Spf	Overlap	3	272.905		3	285.966		3	266.681		-0.239017	0.593294
SraA	Intergenic	3	230.92		4	201.152		4	259.162		-0.390666	0.353457
SraB	Intergenic	1	5.24817		0	0		0	0		0.881145	0.0175484
SraC	Antisense SdsR	3	97.8069		3	113.336		3	113.039		0.230088	0.493846
SraF	Overlap	6	275.291		6	293.472		8	326.584		-0.0053997	0.942093
SraG	Overlap	3	137.407		3	148.612		4	195.249		-0.468436	0.258529
SraL	Overlap	3	98.284		2	68.3017		3	77.1972		-0.20529	0.655252
sRNA1	Intergenic	2	50.5733		1	22.517		3	56.3941		-0.817083	0.0418191
sRNA10	Intergenic	1	45.8022		1	22.517		1	54.3889		0.488152	0.175608
sRNA12	Overlap	3	88.2647		1	87.8165		3	107.274		-0.371613	0.379715
sRNA16	Overlap	1	48.1878		1	24.0182		1	34.3377		-0.0468835	0.972004
sRNA3	Overlap	1	268.134		2	214.662		2	181.213		0.41306	0.246298
sRNA9	Antisense	1	38.1685		1	28.5216		1	22.0563		-0.323082	0.451818
SroA	Overlap	0	0		0	0		0	0		0	0.93094
SroC	Overlap	3	65.3636		3	80.3108		2	57.8979		0.318389	0.360967
SroG	Intergenic	0	0		0	0		0	0		0	0.93094
SsrS	Overlap	7	241.893		5	275.458		7	271.694		-0.157817	0.74655
STnc070	Intergenic	7	488.557		6	501.379		7	495.015		0.015746	0.898501
STnc1010	Intergenic	4	164.602		5	234.177		5	243.622		0.0904227	0.747837
STnc1030	Overlap	2	63.9323		2	55.542		2	65.6677		0.573147	0.115225
STnc1040	Intergenic	1	11.4506		1	16.5125		1	21.0538		0.409023	0.250596
STnc1080	Intergenic	1	53.9131		1	102.828		1	35.5909		-0.0265021	0.985769
STnc1090	Overlap	0	0		0	0		0	0		0	0.93094
STnc1110	Overlap	2	59.1612		1	52.5398		2	58.6498		0.366101	0.299534
STnc1130	Overlap	2	220.423		1	262.699		2	202.267		0.600528	0.0997135
STnc1150	Intergenic	5	147.426		4	192.896		4	166.425		0.205632	0.534801
STnc1160	Overlap	3	181.301		3	99.8256		3	163.919		-0.0993646	0.863918
STnc1170	Overlap	1	106.872		1	46.5352		1	86.9722		-0.277712	0.525715
STnc1180	Antisense	3	262.409		3	276.209		3	268.937		-0.114582	0.832958
STnc1190	Overlap	14	1025.78		14	896.929		16	1072.24		-0.279927	0.521969
STnc1200	Overlap	3	315.845		3	296.474		3	307.034		0.0181204	0.893623
STnc1210	Antisense	1	3.33975		0	0		0	0		-1.41175	0.00034402
STnc1220	Antisense	1	13.359		1	24.7687		1	13.7852		2.02481	9.03548e-08
STnc1270	Overlap	8	414.606		6	368.529		8	381.474		0.211809	0.524298
STnc1275	intragenic	1	2.38553		1	6.75511		1	4.26088		0.32923	0.346358
STnc1280	Intergenic	1	98.284		1	94.5716		1	94.2407		0.0868524	0.754873
STnc1290	intragenic	4	395.521		4	383.54		4	337.362		0.426007	0.232865
STnc1300	Overlap	3	87.3105		2	81.8119		2	87.9747		0.0545885	0.819312
STnc1310	Intergenic	2	179.392		2	159.871		2	152.139		0.443551	0.215504
STnc1320	Antisense	0	0		0	0		0	0		0	0.93094
STnc1330	Overlap	3	137.407		4	135.102		4	136.348		-0.523604	0.202966
STnc1340	Overlap	3	317.276		4	346.762		4	325.582		0.162592	0.61081
STnc1380	Intergenic	0	0		0	0		0	0		0	0.93094
STnc1390	Intergenic	0	0		0	0		0	0		0	0.93094
STnc1400	Overlap	0	0		0	0		0	0		0	0.93094
STnc1410	Antisense	0	0		1	3.75284		0	0		0.749597	0.0420142
STnc1420	antisense SibD	0	0		0	0		0	0		0	0.93094
STnc1430	Antisense STnc710	6	316.799		6	312.987		6	265.428		-0.12435	0.813219
STnc1460	Intergenic	8	990.951		8	930.704		8	988.275		-0.130476	0.800897
STnc1470	Overlap	0	0		0	0		0	0		-1.15506	0.00357908
STnc1480	Overlap	6	277.676		6	282.214		6	315.807		0.143808	0.64542
STnc150	Intergenic	3	45.3251		2	30.7733		2	24.3121		-0.310828	0.471178
STnc1500	Overlap	1	158.399		1	129.098		1	141.612		0.118932	0.69245
STnc1510	Overlap	2	107.826		2	56.2926		2	60.6549		-0.167088	0.72839
STnc1530	Antisense	0	0		0	0		0	0		0	0.93094
STnc1540	intragenic	0	0		0	0		0	0		0	0.93094
STnc1550	Overlap	0	0		0	0		0	0		0	0.93094
STnc1560	Overlap	0	0		0	0		0	0		0	0.93094
STnc1565	intragenic	1	12.8819		1	34.5261		1	39.3505		0.220255	0.510108
STnc1590	Intergenic	4	569.665		4	499.878		5	461.178		-0.205254	0.655319
STnc1600	Overlap	2	106.395		2	87.8165		2	95.9952		0.0857868	0.756977
STnc1640	Overlap	2	17.6529		2	6.75511		1	5.01281		-1.09787	0.00570052
STnc1650	Overlap	4	298.669		3	222.168		5	312.799		0.2753	0.422772
STnc1660	Overlap	4	83.9708		4	68.3017		4	78.9517		-0.580758	0.155149
STnc1670	Intergenic	0	0		0	0		0	0		0	0.93094
STnc1690	Intergenic	3	329.681		3	219.916		3	351.648		0.0247114	0.880103
STnc1700	Intergenic	2	7.63371		2	15.7619		3	29.8262		-1.32068	0.000828283
STnc1710	Intergenic	4	101.147		3	55.542		4	116.297		0.0224258	0.884787
STnc1740	Overlap	5	120.231		5	100.576		5	135.596		-0.217543	0.632437
STnc1760	Overlap	5	210.404		4	282.214		5	237.356		0.250607	0.460822
STnc1820	Overlap	3	235.214		3	250.69		4	204.021		0.0330874	0.862973
STnc1830	Overlap	7	333.975		5	262.699		7	301.019		-0.0558379	0.95347
STnc1860	Intergenic	4	218.515		4	252.191		4	207.029		-0.050575	0.964361
STnc1870	Intergenic	1	101.624		1	132.1		1	120.057		-0.0118514	0.955434
STnc1880	Overlap	2	96.8526		2	126.095		2	68.9261		-0.392581	0.350883
STnc1890	Intergenic	1	98.7611		1	124.594		1	239.612		-0.0673067	0.92977
STnc1920	Overlap	2	22.424		3	18.7642		3	21.8057		0.485901	0.177479
STnc1990	overlap	3	78.2455		3	115.587		3	89.7292		0.133698	0.664377
STnc200	Overlap	0	0		0	0		0	0		0	0.93094
STnc2010	Overlap	1	8.11081		1	24.0182		1	17.0435		0.105456	0.718448
STnc2030	Overlap	1	6.67949		1	4.50341		1	9.02305		1.50739	6.29749e-05
STnc2040	Overlap	1	2.38553		1	6.75511		1	3.7596		1.71527	5.59197e-06
STnc2050	Intergenic	0	0		0	0		0	0		0	0.93094
STnc2070	Overlap	0	0		0	0		0	0		0	0.93094
STnc2080	Intergenic	2	54.8673		1	47.2858		2	48.3736		0.502578	0.163963
STnc2090	Overlap	2	218.515		2	257.445		2	202.517		0.19658	0.550385
STnc2100	Overlap	1	1.90843		0	0		1	1.50384		-1.15046	0.00371856
STnc2110	Overlap	2	166.51		2	180.887		2	174.947		-0.335608	0.432502
STnc2130	Overlap	4	199.431		4	169.628		4	201.515		-0.417494	0.318485
STnc2160	Overlap	1	90.1732		1	65.2994		1	79.453		-0.0460665	0.973696
STnc2170	Overlap	0	0		0	0		0	0		0	0.93094
STnc2180	Intergenic	1	5.72528		1	5.25398		1	3.7596		-0.987889	0.0131787
STnc290	Intergenic	0	0		0	0		0	0		0	0.93094
STnc3000	Intergenic	0	0		0	0		0	0		0	0.93094
STnc3010	Overlap	2	100.67		3	115.587		3	127.075		0.599975	0.100009
STnc3020	Antisense	5	228.057		5	327.248		5	267.433		-0.130792	0.800263
STnc3030	Intergenic	1	32.9204		1	45.7847		2	37.8467		-0.0507635	0.963971
STnc3040	intragenic	4	125.002		3	119.34		4	126.323		-0.140776	0.780295
STnc3060	Intergenic	2	15.2674		2	22.517		2	31.0794		-0.610982	0.133597
STnc3070	Antisense	1	84.4479		1	48.7869		1	62.1588		-0.163913	0.734594
STnc3080	Overlap	2	54.3902		2	66.8006		2	61.6575		0.292594	0.397254
STnc3090	Intergenic (antisense STnc4160)	0	0		0	0		0	0		0	0.93094
STnc310	Intergenic	1	37.6914		1	42.0318		1	28.0717		0.240275	0.477294
STnc3100	Overlap	2	119.754		2	171.88		2	150.635		0.302562	0.382978
STnc3110	Intergenic	2	99.7153		2	147.862		2	88.476		0.363187	0.303073
STnc3120	Overlap	7	311.074		6	294.973		6	333.352		-0.179714	0.703903
STnc3130	Intergenic	0	0		0	0		0	0		0	0.93094
STnc3140	Antisense	1	34.8288		1	36.7778		1	28.8236		0.263988	0.43997
STnc3150	Overlap	5	619.762		5	544.912		5	494.263		-0.00699781	0.945396
STnc3160	Intergenic	0	0		0	0		0	0		0	0.93094
STnc3170	Intergenic	2	46.7565		1	43.5329		2	49.8774		-0.388115	0.356905
STnc3180	Intergenic	0	0		0	0		0	0		0	0.93094
STnc320	Overlap	5	374.052		5	307.733		6	358.165		-0.0203694	0.973066
STnc3200	Overlap	1	14.3132		1	3.00227		1	8.02049		-0.910291	0.0227636
STnc3210	Overlap	2	93.99		1	80.3108		3	113.791		0.17586	0.586873
STnc3220	Antisense	7	873.105		7	767.831		7	825.86		0.141246	0.650202
STnc3230	overlap (antisense DapZ)	3	261.932		3	258.946		4	291.996		-0.258807	0.558236
STnc3240	Overlap	3	156.491		2	190.644		3	124.568		0.0311604	0.866908
STnc3250	overlap (antisense RUF_107c.19)	7	252.867		9	234.177		8	324.328		0.0347806	0.859517
STnc3270	Overlap	1	3.81685		0	0		1	10.0256		-1.57894	5.97277e-05
STnc3280	Intergenic	1	24.8095		1	24.7687		1	36.3428		0.398665	0.261861
STnc3290	Overlap	0	0		0	0		0	0		0	0.93094
STnc3300	Overlap	1	21.9469		1	9.75738		2	19.2993		-0.629778	0.12141
STnc3310	Overlap	5	45.3251		4	52.5398		4	39.3505		-2.04831	1.66921e-07
STnc3330	Intergenic	2	79.1997		2	43.5329		2	128.077		-0.167262	0.728051
STnc3340	Antisense	0	0		0	0		0	0		0	0.93094
STnc3350	Intergenic	3	26.2409		2	43.5329		3	43.1101		0.0297101	0.869872
STnc3390	Overlap	1	9.54213		1	14.2608		1	18.798		0.046387	0.835908
STnc340	Intergenic	4	66.7949		3	40.5307		4	69.4274		-0.481372	0.244639
STnc3400	Overlap	3	99.2382		3	102.828		3	140.108		0.373987	0.290095
STnc3410	Overlap	0	0		0	0		0	0		0	0.93094
STnc3420	Intergenic	6	491.897		5	478.112		6	494.764		0.104524	0.720259
STnc3430	overlap	1	14.7903		1	9.75738		1	3.50896		-0.03637	0.993784
STnc3440	Overlap	3	77.2913		3	76.5579		3	89.7292		0.48382	0.179222
STnc3460	Overlap	2	21.9469		2	16.5125		1	20.0512		0.61833	0.0905551
STnc3480	Overlap	9	245.233		8	240.182		8	215.551		-0.0500097	0.965531
STnc3490	Overlap	0	0		0	0		0	0		0	0.93094
STnc350	Intergenic	2	198.476		2	274.708		2	242.87		-0.198824	0.667424
STnc3500	intragenic	2	36.2601		2	19.5148		2	30.8288		0.0114227	0.907393
STnc3510	Overlap	1	71.0889		1	99.075		1	65.6677		0.0355418	0.857965
STnc3530	Overlap	6	92.0816		5	159.871		6	146.875		-0.0432127	0.979607
STnc3540	Overlap	5	568.711		6	575.686		6	556.421		0.176728	0.585322
STnc3550	Overlap	1	25.7638		1	9.75738		1	19.0487		-0.36134	0.394356
STnc3570	Overlap	3	102.578		3	102.828		3	68.9261		-0.0887144	0.885714
STnc3580	Intergenic	2	110.212		2	153.866		2	105.269		0.342369	0.329163
STnc3600	Overlap	3	88.7418		3	64.5489		4	75.6934		-0.204176	0.657342
STnc3610	Overlap	8	689.419		7	689.772		8	580.733		0.0868424	0.754893
STnc3620	Overlap	0	0		0	0		0	0		0	0.93094
STnc3630	Intergenic	2	145.04		2	135.102		2	133.591		0.34716	0.323033
STnc3640	Intergenic	1	25.2867		1	8.25625		2	27.0691		-0.157806	0.746572
STnc3680	Overlap	1	113.551		1	97.5738		1	90.9824		0.125616	0.679688
STnc3700	Overlap	2	106.872		2	147.111		2	166.676		0.371381	0.293191
STnc3720	Antisense	0	0		0	0		0	0		0	0.93094
STnc3730	Overlap	2	14.3132		2	12.7597		2	26.8185		-0.345611	0.417426
STnc3740	Overlap	1	29.1035		1	41.2812		1	35.3403		-0.461866	0.265789
STnc3750	Overlap	1	5.24817		1	5.25398		1	17.7955		-0.84148	0.0358455
STnc3760	Intergenic	0	0		0	0		0	0		0	0.93094
STnc3770	Antisense	0	0		0	0		0	0		0	0.93094
STnc3790	Overlap	1	160.308		1	147.862		2	166.425		0.254639	0.454482
STnc380	Intergenic	1	96.8526		1	81.8119		1	113.791		-0.323284	0.451503
STnc3800	Overlap	0	0		0	0		0	0		0	0.93094
STnc3830	Intergenic	2	20.9927		2	22.517		2	10.5269		-0.56716	0.165667
STnc3850	Overlap	1	6.20239		0	0		1	15.2891		-1.05235	0.00813757
STnc3860	Overlap	0	0		0	0		0	0		0	0.93094
STnc3870	Intergenic	2	32.9204		2	20.2653		1	38.5986		-0.684069	0.0910514
STnc3880	Overlap	1	313.459		1	288.218		1	319.817		0.194232	0.554462
STnc3890	Intergenic	1	10.9735		1	12.7597		2	22.8083		-0.499522	0.226047
STnc3920	Overlap	7	175.098		6	175.633		8	218.558		-0.0995157	0.863609
STnc3950	Overlap	1	6.67949		0	0		1	4.76216		-1.25858	0.00146312
STnc3960	Overlap	2	42.9396		2	41.2812		1	48.8748		-0.3034	0.483134
STnc3970	Intergenic	2	49.142		3	78.8096		3	56.8953		-0.185065	0.693615
STnc3990	Overlap	3	211.358		3	178.635		4	233.095		-0.0445177	0.976904
STnc40	Overlap	3	419.377		3	407.558		3	402.278		0.0942109	0.740395
STnc400	Intergenic	2	49.6191		2	44.2835		1	43.3608		-0.29618	0.494909
STnc4000	Antisense	2	124.048		2	190.644		2	183.97		0.165213	0.606048
STnc4010	Antisense	3	88.7418		3	72.0545		3	79.453		-0.0584129	0.948145
STnc4020	Antisense	1	20.0385		1	53.2903		1	22.0563		0.53962	0.136733
STnc4040	Overlap	7	557.261		7	542.661		7	698.785		-0.077392	0.90898
STnc4070	Intergenic	3	200.385		3	144.109		3	158.906		-0.0709632	0.922226
STnc4080	Overlap	1	41.0312		1	34.5261		1	53.3864		-0.399752	0.34135
STnc4100	Overlap	3	243.324		3	273.207		3	258.159		-0.118658	0.824708
STnc4110	Intergenic	0	0		0	0		0	0		0	0.93094
STnc4120	Overlap	3	318.707		3	308.483		4	292.998		-0.192326	0.679744
STnc4130	Overlap	2	53.9131		2	92.3199		2	93.7395		-0.152665	0.756704
STnc4140	Overlap	4	183.209		3	186.141		4	198.256		-0.266118	0.545544
STnc4150	Overlap	2	177.961		2	177.134		2	188.231		-0.00241356	0.935923
STnc4160	Intergenic (antisense STnc3090)	1	19.0843		1	15.7619		1	31.33		-0.187655	0.688656
STnc4170	Intergenic	1	20.5156		1	20.2653		1	20.8031		0.0601417	0.80812
STnc4180	Intergenic	1	7.63371		1	3.00227		1	8.52177		-0.769473	0.0559182
STnc4190	Antisense	0	0		0	0		0	0		0	0.93094
STnc420	Antisense	2	45.3251		2	30.0227		2	52.3838		-0.121111	0.819752
STnc4200	Antisense	4	396.953		4	382.039		4	309.29		0.240396	0.4771
STnc4210	Overlap	0	0		0	0		0	0		0	0.93094
STnc4220	intragenic	1	15.7445		1	26.2699		1	24.0615		-0.475752	0.250608
STnc4230	Overlap	3	238.553		3	222.919		3	230.338		0.269895	0.43094
STnc4240	Antisense	5	244.279		5	303.23		5	279.715		0.162586	0.610821
STnc4250	Overlap	1	27.1951		2	35.2767		2	19.5499		-1.00582	0.0115543
STnc4260	Intergenic	1	30.0577		1	6.75511		1	35.3403		-0.399153	0.34214
STnc440	Intergenic	0	0		0	0		0	0		0	0.93094
STnc470	Overlap	1	7.63371		1	26.2699		1	13.2839		-0.495511	0.230066
STnc475	intragenic	0	0		0	0		0	0		0	0.93094
STnc480	Intergenic	2	51.5275		1	14.2608		2	39.8518		-0.371362	0.380069
STnc490	Antisense	0	0		0	0		0	0		0	0.93094
STnc500	Intergenic	6	245.233		4	183.139		6	216.303		0.0574822	0.813475
STnc520	Intergenic	2	32.4433		3	71.304		3	55.3915		-0.266703	0.544535
STnc540	Intergenic	4	215.175		4	153.866		4	147.627		0.189776	0.562242
STnc610	Intergenic	1	12.8819		1	8.25625		1	10.0256		-1.35303	0.000609891
STnc620	Overlap	0	0		0	0		0	0		0	0.93094
STnc630	Overlap	10	714.706		10	569.681		10	701.793		-0.0861835	0.890906
STnc670	Overlap	8	417.945		6	450.341		8	404.784		0.384115	0.278269
STnc700	Intergenic	0	0		0	0		0	0		0	0.93094
STnc710	Antisense STnc1430	2	116.891		3	120.091		2	134.093		-0.0911772	0.880665
STnc740	Overlap	0	0		0	0		0	0		0	0.93094
STnc750	Intergenic	0	0		0	0		0	0		0	0.93094
STnc760	Overlap	5	175.575		2	110.334		4	188.983		-0.159662	0.742925
STnc770	Overlap	5	666.995		5	805.36		5	862.202		-0.17513	0.71276
STnc780	Overlap	9	604.494		9	584.693		9	595.772		-0.371288	0.380172
STnc790	Overlap	7	1041.52		7	1128.85		7	1133.4		-0.192533	0.679351
STnc800	Overlap	4	574.436		4	673.26		4	623.342		0.0804211	0.767598
STnc810	Intergenic	1	217.561		1	294.223		1	281.72		-0.0074168	0.946262
STnc835	intragenic	1	10.9735		1	13.5102		1	3.00768		0.106495	0.716432
STnc840	Overlap	0	0		0	0		0	0		0	0.93094
STnc850	Overlap	0	0		0	0		0	0		-1.34716	0.000645012
STnc870	Intergenic	0	0		0	0		0	0		0	0.93094
STnc880	Intergenic	2	96.3755		2	82.5625		2	97.7497		-0.276304	0.528103
STnc890	Overlap	0	0		0	0		0	0		0	0.93094
STnc920	Overlap	0	0		0	0		0	0		0	0.93094
STnc930	Overlap	2	175.575		2	176.383		2	166.425		0.334733	0.339086
STnc950	intragenic	1	12.8819		1	6.75511		1	14.2865		-0.477245	0.249013
STnc980	Overlap	2	98.7611		2	118.59		3	129.08		0.199554	0.54524
StyR-150	Overlap	0	0		1	6.75511		0	0		0.985049	0.00817262
StyR-199	Antisense	0	0		0	0		0	0		0	0.93094
StyR-219	Antisense	0	0		0	0		0	0		0	0.93094
StyR-243	Antisense	1	52.9588		1	75.8074		1	51.6319		-0.536607	0.191242
StyR-248	Antisense	7	187.026		7	132.851		6	153.893		0.0514581	0.825637
StyR-24a	Overlap	1	37.6914		1	23.2676		1	57.6473		0.513542	0.155508
StyR-24d	Overlap	2	30.0577		2	38.279		2	46.3684		-0.210451	0.645601
StyR-24e	Overlap	2	20.9927		2	38.279		2	16.7929		0.975201	0.00881163
StyR-24g	Overlap	1	30.0577		1	16.5125		1	25.064		0.661358	0.0711967
StyR-291	Antisense	1	75.86		1	64.5489		1	90.4811		0.323254	0.354363
StyR-305	Antisense	2	172.235		2	137.354		2	139.857		0.0227467	0.884129
StyR-329b	intragenic	1	9.54213		2	12.7597		1	20.0512		-0.616536	0.129901
StyR-358	Antisense	3	214.221		3	186.141		3	237.607		0.246323	0.467613
StyR-44e	Overlap	0	0		0	0		0	0		0	0.93094
StyR-44f	Overlap	0	0		0	0		0	0		0	0.93094
StyR-44g	intragenic	0	0		0	0		0	0		0	0.93094
t44	intragenic	0	0		0	0		0	0		0	0.93094
tp2	Intergenic	3	21.9469		2	12.0091		3	21.8057		0.293795	0.395517
tpke11	Overlap	2	194.66		2	135.853		3	156.901		-0.559634	0.171714
tpke70	Overlap	4	140.269		5	139.606		4	114.041		0.0875509	0.753495

## Sheet: Acidic pH
		Replicate_1			Replicate_2			Replicate_3			log2(FC)	p value
Gene ID	Location	Ins_count	read_count		Ins_count	read_count		Ins_count	read_count
AmgR	Overlap	11	497.031		11	1045.69		11	1200.23		0.651978	0.15138
ArcZ	Overlap	0	0		0	0		0	0		-0.374519	0.884158
art200b	Overlap	0	0		0	0		0	0		0	0.66654
art200c	Antisense	0	0		0	0		0	0		0	0.66654
art200d	Antisense	0	0		0	0		0	0		0	0.66654
art200e	Antisense	0	0		0	0		0	0		0	0.66654
art200f	Antisense	0	0		0	0		0	0		0	0.66654
art200g	Antisense	0	0		0	0		0	0		0	0.66654
C0664	Overlap	1	165.677		1	132.84		1	100.383		0.18156	0.477439
ChiX	Intergenic	2	67.696		1	13.6246		3	66.9219		-0.695844	0.521909
CsrB	Intergenic	2	78.3849		1	112.403		2	136.026		-0.0744134	0.751747
CsrC	Overlap	2	185.273		2	163.496		2	205.858		-0.273979	0.992747
CyaR	Overlap	1	10.6888		0	0		1	35.6432		-2.13904	0.00420544
DapZ	intergenic (antisense STnc3230)	4	244.062		4	197.557		4	274.962		-0.0933215	0.773939
DsrA	Intergenic	1	14.2518		0	0		1	16.0031		0.274711	0.393193
FnrS	Intergenic	1	32.0665		1	17.0308		2	58.9204		-0.347682	0.916866
GcvB	Intergenic	2	270.784		2	258.868		3	352.795		-0.016488	0.685098
GlmY	Intergenic	2	55.2257		2	71.5294		2	74.9234		-0.79582	0.427006
GlmZ	Overlap	6	338.48		5	405.333		6	346.248		0.0467874	0.61501
Ig2335	Overlap	1	12.4703		1	27.2493		1	45.0995		0.0772827	0.582399
InvR	Intergenic	0	0		0	0		0	0		0	0.66654
IsrA	Overlap	4	231.592		3	200.964		4	277.871		0.260097	0.405781
IsrB-1	intergenic （antisense IsrB-2)	0	0		0	0		0	0		0	0.66654
IsrB-2	intergenic （antisense IsrB-1)	0	0		0	0		0	0		0	0.66654
IsrC	Intergenic	3	203.088		3	200.964		3	182.58		0.160929	0.49735
IsrD	Intergenic	0	0		0	0		0	0		0	0.66654
IsrF	Overlap	2	58.7887		1	71.5294		2	56.7381		0.369543	0.317387
IsrG	Overlap	0	0		0	0		0	0		0	0.66654
IsrH_1_2	Overlap	6	263.658		4	299.742		4	266.233		-0.0460561	0.718851
IsrI	Overlap	8	639.549		6	810.667		8	754.326		0.0271744	0.6364
IsrJ	Intergenic	0	0		0	0		0	0		-0.955835	0.298023
IsrK	Intergenic	0	0		0	0		0	0		0	0.66654
IsrL	Overlap	5	263.658		4	378.084		5	320.061		-0.210293	0.914679
IsrM	Intergenic	4	124.703		4	91.9664		4	204.403		0.0594985	0.601319
IsrN	Overlap	0	0		0	0		0	0		-2.74162	0.000150625
IsrO	intragenic	1	375.891		1	381.49		1	392.802		0.324002	0.352512
IsrP	Intergenic	1	167.459		1	160.09		3	232.044		-0.316908	0.954543
IsrQ	Overlap	3	44.5369		2	30.6555		4	48.7366		-0.939052	0.310181
IstR-1	intragenic	0	0		0	0		0	0		0	0.66654
IstR-2	intragenic	3	334.917		3	381.49		3	515.735		0.406151	0.290875
MgrR	Antisense	0	0		1	13.6246		1	9.45636		0.0957771	0.563022
MicA	Intergenic	0	0		0	0		0	0		0	0.66654
MicC	Overlap	2	51.6628		1	44.2801		1	69.8316		-0.444992	0.799342
MicF	Intergenic	0	0		0	0		0	0		0	0.66654
OmrA	Intergenic	1	71.259		1	71.5294		2	47.2818		0.308798	0.364766
OmrB	Intergenic	3	290.38		2	347.429		3	479.365		0.0477099	0.614012
OxyS	Intergenic	3	304.632		2	296.336		3	311.332		0.317324	0.357862
RdlE	Intergenic	1	33.848		1	13.6246		1	12.366		0.781267	0.102317
RprA	Intergenic	0	0		0	0		0	0		-3.25586	4.61097e-06
RseX	Intergenic	0	0		0	0		0	0		0	0.66654
RUF_107c.102	Overlap	3	154.988		2	221.401		3	178.943		0.293697	0.377198
RUF_107c.105	Overlap	0	0		0	0		0	0		0	0.66654
RUF_107c.112	Overlap	2	309.977		2	207.776		2	220.406		0.558934	0.196556
RUF_107c.19	intergenic (antisense STnc3250)	0	0		0	0		0	0		0	0.66654
RUF_107c.23	Overlap	3	156.77		2	238.431		2	173.851		0.580297	0.185399
RUF_107c.47	Overlap	4	269.003		3	238.431		4	224.77		0.0213069	0.642859
RUF_107c.58	Overlap	7	705.464		7	926.476		7	690.314		0.101956	0.556619
RUF_107c.82	Overlap	2	108.67		2	143.059		2	152.757		-0.265289	0.982074
RUF_107c.83	intragenic	1	131.829		1	156.683		1	152.757		1.2597	0.017773
RUF_107c.92	Overlap	1	178.147		1	241.837		2	199.311		1.08441	0.0356899
RUF_111	Overlap	3	197.744		3	197.557		4	202.948		0.131886	0.526113
RybA	Overlap	7	269.003		4	217.994		5	286.6		-0.0892534	0.769148
RybB	Overlap	0	0		0	0		0	0		0	0.66654
RybD	Overlap	1	40.9739		1	20.437		2	34.9158		-0.608745	0.612639
RydB	Intergenic	1	8.90737		0	0		1	19.6401		-0.43778	0.807932
RydC	Intergenic	0	0		0	0		0	0		0	0.66654
RyeF	Overlap	6	185.273		4	228.213		6	166.577		0.16269	0.495634
RyfA	Intergenic	3	99.7626		1	51.0924		2	53.1011		-0.44532	0.798952
RyfD	Overlap	4	96.1996		3	160.09		2	62.5574		-0.214886	0.92029
RyhB-1	intragenic	1	23.1592		0	0		0	0		-3.10279	1.3859e-05
RyhB-2	Overlap	2	131.829		3	129.434		3	154.211		-0.26139	0.977286
RyjB	Overlap	1	14.2518		0	0		0	0		-0.900612	0.339243
SdsR	Antisense SraC	0	0		0	0		0	0		0	0.66654
SgrS	Overlap	5	222.684		4	248.65		5	163.668		-0.120281	0.8059
SibA	Intergenic	4	295.725		3	262.274		6	250.957		-0.106643	0.789687
SibC	Intergenic	4	313.539		3	313.367		5	290.965		-0.12281	0.808915
SibD	antisense STnc1420	5	381.236		4	282.711		5	302.603		-0.267407	0.984676
SLnc0031	Intergenic	5	211.995		4	200.964		5	238.591		-0.380957	0.876339
Spf	Overlap	3	252.969		3	378.084		3	402.259		0.0555843	0.605521
SraA	Intergenic	3	208.433		3	207.776		4	209.495		-0.526084	0.704653
SraB	Intergenic	0	0		0	0		0	0		0	0.66654
SraC	Antisense SdsR	2	112.233		1	51.0924		2	40.0077		-0.574273	0.650378
SraF	Overlap	6	304.632		5	286.118		7	426.263		0.158727	0.499501
SraG	Overlap	3	144.299		3	108.997		3	120.023		-0.825453	0.400937
SraL	Overlap	2	130.048		2	68.1232		3	148.392		0.238261	0.425031
sRNA1	Intergenic	2	55.2257		1	34.0616		2	48.0092		-0.659435	0.558984
sRNA10	Intergenic	1	40.9739		1	37.4678		1	43.6447		0.568736	0.191377
sRNA12	Overlap	2	85.5108		1	81.7479		3	244.41		-0.0272146	0.697274
sRNA16	Overlap	1	32.0665		1	20.437		1	13.8208		-0.730012	0.488303
sRNA3	Overlap	2	204.87		1	129.434		1	199.311		0.0879166	0.57122
sRNA9	Antisense	2	151.425		1	47.6863		1	34.9158		0.784096	0.101405
SroA	Overlap	0	0		0	0		0	0		0	0.66654
SroC	Overlap	1	48.0998		1	37.4678		1	56.7381		-0.195999	0.897242
SroG	Intergenic	0	0		0	0		0	0		0	0.66654
SsrS	Overlap	6	220.903		5	262.274		6	176.761		-0.430561	0.816552
STnc070	Intergenic	6	491.687		6	473.456		7	718.683		0.170303	0.488249
STnc1010	Intergenic	4	142.518		2	132.84		4	201.493		-0.340379	0.925793
STnc1030	Overlap	2	37.411		1	85.154		2	72.7412		0.5717	0.189831
STnc1040	Intergenic	1	17.8147		0	0		1	7.27412		-1.24065	0.139094
STnc1080	Intergenic	1	51.6628		1	20.437		1	39.2802		-0.759102	0.460639
STnc1090	Overlap	0	0		0	0		0	0		0	0.66654
STnc1110	Overlap	1	57.0072		1	34.0616		3	33.461		-0.118858	0.804204
STnc1130	Overlap	1	217.34		1	224.807		2	111.294		0.233819	0.429012
STnc1150	Intergenic	4	121.14		1	112.403		3	148.392		-0.200847	0.903151
STnc1160	Overlap	2	126.485		2	204.37		3	114.931		-0.0987381	0.780332
STnc1170	Overlap	1	55.2257		1	64.7171		1	56.0107		-0.643899	0.575185
STnc1180	Antisense	3	336.699		3	200.964		3	354.25		-0.0153271	0.683785
STnc1190	Overlap	13	892.519		13	1243.25		13	1248.24		-0.116886	0.801855
STnc1200	Overlap	3	219.121		3	296.336		3	306.24		-0.158503	0.85176
STnc1210	Antisense	0	0		0	0		1	16.7305		-0.7349	0.483593
STnc1220	Antisense	0	0		0	0		1	10.1838		-0.953253	0.299872
STnc1270	Overlap	4	386.58		4	286.118		7	324.426		-0.0207919	0.689974
STnc1275	intragenic	0	0		0	0		1	3.63706		-1.30298	0.115225
STnc1280	Intergenic	1	74.8219		1	105.591		1	95.291		0.0149552	0.649882
STnc1290	intragenic	4	349.169		4	303.148		4	261.868		0.132029	0.525969
STnc1300	Overlap	2	73.0405		2	112.403		2	156.394		0.395319	0.29856
STnc1310	Intergenic	1	156.77		2	149.871		2	168.76		0.397802	0.296787
STnc1320	Antisense	0	0		0	0		0	0		0	0.66654
STnc1330	Overlap	3	151.425		2	156.683		3	140.391		-0.392478	0.862376
STnc1340	Overlap	3	224.466		4	262.274		4	324.426		-0.138748	0.827983
STnc1380	Intergenic	0	0		0	0		0	0		0	0.66654
STnc1390	Intergenic	0	0		0	0		0	0		0	0.66654
STnc1400	Overlap	0	0		0	0		0	0		0	0.66654
STnc1410	Antisense	0	0		0	0		0	0		0	0.66654
STnc1420	antisense SibD	0	0		0	0		0	0		0	0.66654
STnc1430	Antisense STnc710	5	260.095		6	412.146		6	349.158		0.0445397	0.617446
STnc1460	Intergenic	8	812.352		6	776.605		7	910.72		-0.352144	0.911417
STnc1470	Overlap	0	0		0	0		0	0		-1.15506	0.177848
STnc1480	Overlap	6	222.684		3	143.059		6	267.688		-0.366203	0.894275
STnc150	Intergenic	2	33.848		0	0		2	10.1838		-2.50379	0.000617339
STnc1500	Overlap	1	147.862		1	173.714		1	146.937		0.245475	0.418613
STnc1510	Overlap	2	89.0737		1	57.9048		2	69.1041		-0.182931	0.881344
STnc1530	Antisense	0	0		0	0		0	0		0	0.66654
STnc1540	intragenic	0	0		0	0		0	0		0	0.66654
STnc1550	Overlap	0	0		0	0		0	0		0	0.66654
STnc1560	Overlap	0	0		0	0		0	0		0	0.66654
STnc1565	intragenic	1	8.90737		1	47.6863		1	23.2772		-0.0347383	0.705862
STnc1590	Intergenic	4	470.309		4	422.364		4	590.659		-0.259326	0.974752
STnc1600	Overlap	2	87.2922		1	108.997		2	90.9265		0.0686432	0.591555
STnc1640	Overlap	1	8.90737		0	0		1	6.54671		-2.27793	0.00209695
STnc1650	Overlap	3	249.406		2	183.933		4	212.404		-0.0868602	0.766334
STnc1660	Overlap	4	114.014		2	95.3725		4	130.207		-0.0383757	0.710027
STnc1670	Intergenic	0	0		0	0		0	0		0	0.66654
STnc1690	Intergenic	3	274.347		3	292.93		3	202.221		-0.191089	0.891264
STnc1700	Intergenic	1	12.4703		1	13.6246		1	14.5482		-1.5015	0.0600025
STnc1710	Intergenic	2	49.8813		2	61.3109		4	117.841		-0.259711	0.975225
STnc1740	Overlap	4	169.24		3	235.025		4	123.66		0.307215	0.366057
STnc1760	Overlap	4	190.618		4	269.087		3	127.297		-0.11735	0.802408
STnc1820	Overlap	3	215.558		3	350.835		3	201.493		0.146426	0.511608
STnc1830	Overlap	4	286.817		5	470.05		7	381.164		0.263377	0.402935
STnc1860	Intergenic	3	163.896		3	279.305		3	232.772		-0.0831331	0.761957
STnc1870	Intergenic	1	110.451		1	173.714		1	192.764		0.384868	0.306102
STnc1880	Overlap	2	112.233		2	81.7479		2	79.2879		-0.462299	0.778829
STnc1890	Intergenic	1	126.485		1	91.9664		1	160.031		-0.28717	0.991049
STnc1920	Overlap	0	0		0	0		1	2.90965		-3.31377	2.99865e-06
STnc1990	overlap	3	78.3849		1	91.9664		3	59.6478		-0.168038	0.863286
STnc200	Overlap	0	0		0	0		0	0		0	0.66654
STnc2010	Overlap	0	0		0	0		0	0		-3.89651	2.57557e-08
STnc2030	Overlap	1	8.90737		0	0		0	0		-0.29864	0.976962
STnc2040	Overlap	0	0		0	0		0	0		-0.606518	0.615048
STnc2050	Intergenic	0	0		0	0		0	0		0	0.66654
STnc2070	Overlap	0	0		0	0		0	0		0	0.66654
STnc2080	Intergenic	2	55.2257		2	54.4986		2	70.559		0.751069	0.11246
STnc2090	Overlap	2	138.955		2	170.308		2	210.222		-0.199757	0.901822
STnc2100	Overlap	0	0		0	0		1	4.36447		-1.29744	0.117206
STnc2110	Overlap	2	222.684		1	521.143		2	413.897		0.723136	0.122533
STnc2130	Overlap	4	176.366		4	340.616		4	368.798		0.147124	0.510916
STnc2160	Overlap	1	80.1663		1	95.3725		1	96.7458		0.171529	0.487065
STnc2170	Overlap	0	0		0	0		1	4.36447		0.807812	0.0940143
STnc2180	Intergenic	1	10.6888		0	0		0	0		-2.35394	0.00140718
STnc290	Intergenic	0	0		0	0		0	0		0	0.66654
STnc3000	Intergenic	0	0		0	0		0	0		0	0.66654
STnc3010	Overlap	2	69.4775		2	102.185		2	54.5559		-0.0366272	0.708024
STnc3020	Antisense	4	288.599		4	422.364		4	315.697		0.183875	0.475232
STnc3030	Intergenic	1	23.1592		1	44.2801		1	47.2818		-0.125114	0.811665
STnc3040	intragenic	3	114.014		3	119.216		3	74.9234		-0.433776	0.812711
STnc3060	Intergenic	2	28.5036		0	0		2	18.1853		-2.09044	0.0053117
STnc3070	Antisense	1	65.9146		1	47.6863		1	48.0092		-0.414215	0.836154
STnc3080	Overlap	2	53.4442		1	17.0308		2	74.9234		-0.260281	0.975925
STnc3090	Intergenic (antisense STnc4160)	0	0		0	0		0	0		0	0.66654
STnc310	Intergenic	1	40.9739		1	17.0308		1	29.8239		-0.110734	0.794542
STnc3100	Overlap	2	110.451		2	68.1232		2	108.384		-0.333897	0.933725
STnc3110	Intergenic	2	94.4181		2	74.9356		2	111.294		0.122732	0.535352
STnc3120	Overlap	6	249.406		4	425.77		5	414.625		-0.00494902	0.672089
STnc3130	Intergenic	0	0		0	0		0	0		0	0.66654
STnc3140	Antisense	1	21.3777		0	0		1	3.63706		-2.60391	0.000346197
STnc3150	Overlap	5	593.231		4	551.798		5	555.015		0.0336686	0.629282
STnc3160	Intergenic	0	0		0	0		0	0		0	0.66654
STnc3170	Intergenic	1	73.0405		1	64.7171		2	50.9188		0.0196338	0.644706
STnc3180	Intergenic	0	0		0	0		1	3.63706		0.737737	0.117183
STnc320	Overlap	5	258.314		5	398.521		5	289.51		-0.175882	0.872788
STnc3200	Overlap	0	0		0	0		1	7.27412		-2.931	4.47262e-05
STnc3210	Overlap	1	49.8813		1	23.8431		1	128.752		-0.635637	0.58389
STnc3220	Antisense	7	810.571		5	807.26		7	813.974		0.122638	0.535447
STnc3230	overlap (antisense DapZ)	3	265.44		2	228.213		3	346.976		-0.23024	0.939077
STnc3240	Overlap	2	203.088		3	197.557		2	192.037		0.379644	0.309918
STnc3250	overlap (antisense RUF_107c.19)	6	251.188		6	269.087		5	229.862		-0.0668067	0.742876
STnc3270	Overlap	0	0		0	0		0	0		-3.48924	7.77012e-07
STnc3280	Intergenic	1	7.1259		0	0		1	8.72894		-2.36645	0.00131618
STnc3290	Overlap	0	0		0	0		0	0		0	0.66654
STnc3300	Overlap	2	42.7554		0	0		2	29.0965		-1.27242	0.12649
STnc3310	Overlap	4	140.736		4	102.185		4	66.1945		-0.949764	0.302384
STnc3330	Intergenic	2	105.107		2	122.622		2	77.1057		0.216773	0.444486
STnc3340	Antisense	0	0		0	0		0	0		0	0.66654
STnc3350	Intergenic	2	51.6628		0	0		1	11.6386		-2.07998	0.00558176
STnc3390	Overlap	1	8.90737		0	0		1	27.6417		-1.11648	0.197745
STnc340	Intergenic	4	71.259		2	51.0924		3	49.464		-0.502034	0.732336
STnc3400	Overlap	3	90.8552		1	27.2493		3	106.202		-0.426136	0.821848
STnc3410	Overlap	0	0		0	0		0	0		0	0.66654
STnc3420	Intergenic	5	457.839		3	326.992		5	304.058		-0.345667	0.919329
STnc3430	overlap	0	0		0	0		1	5.8193		-2.30684	0.0018045
STnc3440	Overlap	3	94.4181		2	44.2801		3	98.2006		0.363086	0.322223
STnc3460	Overlap	2	21.3777		0	0		1	6.54671		-1.26385	0.129799
STnc3480	Overlap	7	286.817		4	200.964		7	195.674		-0.106608	0.789646
STnc3490	Overlap	0	0		0	0		0	0		0	0.66654
STnc350	Intergenic	3	272.566		2	303.148		2	274.962		0.0597285	0.601073
STnc3500	intragenic	2	33.848		0	0		2	29.0965		-1.50054	0.0602042
STnc3510	Overlap	1	110.451		1	153.277		1	66.9219		0.462175	0.253265
STnc3530	Overlap	5	133.611		2	143.059		4	147.665		0.0836736	0.575668
STnc3540	Overlap	5	438.243		4	453.02		4	454.632		-0.160319	0.853953
STnc3550	Overlap	1	26.7221		1	78.3417		1	21.0949		0.663233	0.146501
STnc3570	Overlap	3	83.7293		3	64.7171		3	80.0153		-0.334472	0.933021
STnc3580	Intergenic	2	101.544		2	85.154		2	88.7443		-0.0599395	0.734896
STnc3600	Overlap	3	76.6034		1	34.0616		3	45.827		-0.81221	0.412467
STnc3610	Overlap	8	611.046		6	534.767		8	440.812		-0.225612	0.933411
STnc3620	Overlap	0	0		0	0		0	0		0	0.66654
STnc3630	Intergenic	2	58.7887		2	88.5602		2	69.8316		-0.592275	0.63055
STnc3640	Intergenic	1	16.0333		1	23.8431		1	25.4594		0.0799168	0.57962
STnc3680	Overlap	1	112.233		1	23.8431		1	64.7397		-0.704269	0.513514
STnc3700	Overlap	2	156.77		2	129.434		2	82.1976		0.156074	0.502099
STnc3720	Antisense	0	0		0	0		0	0		0	0.66654
STnc3730	Overlap	2	26.7221		1	17.0308		2	10.1838		-0.368396	0.891605
STnc3740	Overlap	1	33.848		0	0		1	64.0123		-1.91242	0.0119567
STnc3750	Overlap	1	10.6888		0	0		1	32.7335		-1.1406	0.185126
STnc3760	Intergenic	0	0		0	0		0	0		0	0.66654
STnc3770	Antisense	0	0		0	0		0	0		0	0.66654
STnc3790	Overlap	1	172.803		1	187.339		2	151.302		0.358108	0.325983
STnc380	Intergenic	1	124.703		1	313.367		1	175.306		0.645035	0.154451
STnc3800	Overlap	0	0		0	0		0	0		0	0.66654
STnc3830	Intergenic	0	0		0	0		1	21.0949		-3.25912	4.50159e-06
STnc3850	Overlap	1	23.1592		0	0		1	13.8208		-0.515767	0.716483
STnc3860	Overlap	0	0		0	0		0	0		0	0.66654
STnc3870	Intergenic	2	21.3777		2	51.0924		2	32.0061		-0.540814	0.687886
STnc3880	Overlap	1	299.288		1	337.21		1	334.61		0.268988	0.398094
STnc3890	Intergenic	2	17.8147		0	0		1	13.8208		-1.77092	0.0217008
STnc3920	Overlap	6	185.273		4	282.711		8	296.057		0.300766	0.371346
STnc3950	Overlap	1	12.4703		1	20.437		1	26.1868		1.23174	0.0199516
STnc3960	Overlap	1	19.5962		1	20.437		2	66.9219		-0.845898	0.383522
STnc3970	Intergenic	2	53.4442		1	61.3109		2	39.2802		-0.438963	0.806522
STnc3990	Overlap	3	146.081		3	211.182		3	165.123		-0.30602	0.967901
STnc40	Overlap	3	286.817		3	544.986		3	417.534		0.0693326	0.590822
STnc400	Intergenic	1	44.5369		1	34.0616		1	86.562		-0.143086	0.833193
STnc4000	Antisense	2	64.1331		2	221.401		2	166.577		-0.124371	0.810778
STnc4010	Antisense	3	71.259		2	98.7787		3	66.1945		-0.0992957	0.780991
STnc4020	Antisense	1	44.5369		1	20.437		1	16.0031		0.317634	0.357612
STnc4040	Overlap	6	554.039		5	854.947		7	940.544		0.280801	0.388018
STnc4070	Intergenic	2	144.299		2	85.154		2	100.383		-0.697791	0.519963
STnc4080	Overlap	1	23.1592		1	27.2493		1	33.461		-0.995698	0.270438
STnc4100	Overlap	3	224.466		3	364.459		3	416.807		0.210527	0.450234
STnc4110	Intergenic	0	0		0	0		0	0		0	0.66654
STnc4120	Overlap	3	400.832		3	432.583		3	353.522		0.169791	0.488744
STnc4130	Overlap	2	81.9478		1	13.6246		2	78.5605		-0.929546	0.31721
STnc4140	Overlap	4	194.181		4	252.056		4	191.309		-0.110251	0.793968
STnc4150	Overlap	2	213.777		2	231.619		2	216.041		0.279594	0.38904
STnc4160	Intergenic (antisense STnc3090)	0	0		1	23.8431		1	19.6401		-1.65691	0.0340028
STnc4170	Intergenic	1	7.1259		0	0		1	6.54671		-2.38847	0.00116901
STnc4180	Intergenic	1	16.0333		0	0		1	18.1853		-0.772745	0.447972
STnc4190	Antisense	0	0		0	0		0	0		0	0.66654
STnc420	Antisense	2	83.7293		1	98.7787		2	117.113		1.11295	0.0320032
STnc4200	Antisense	4	349.169		4	207.776		4	309.15		-0.113182	0.79745
STnc4210	Overlap	0	0		0	0		0	0		0	0.66654
STnc4220	intragenic	1	14.2518		1	27.2493		1	23.2772		-0.518977	0.712796
STnc4230	Overlap	3	160.333		2	173.714		3	205.858		-0.093323	0.773941
STnc4240	Antisense	5	290.38		3	180.527		5	332.427		0.0798431	0.579698
STnc4250	Overlap	1	16.0333		1	13.6246		2	62.5574		-1.14209	0.184365
STnc4260	Intergenic	1	24.9406		1	17.0308		1	55.2833		0.130395	0.527612
STnc440	Intergenic	0	0		0	0		0	0		0	0.66654
STnc470	Overlap	1	21.3777		1	20.437		1	23.2772		0.101826	0.556754
STnc475	intragenic	0	0		0	0		0	0		0	0.66654
STnc480	Intergenic	2	21.3777		0	0		2	34.1884		-2.16405	0.00372178
STnc490	Antisense	0	0		0	0		0	0		0	0.66654
STnc500	Intergenic	4	122.922		5	292.93		6	253.139		0.0274826	0.636061
STnc520	Intergenic	3	78.3849		0	0		3	86.562		-1.69804	0.0290084
STnc540	Intergenic	4	244.062		3	126.028		4	157.848		0.186783	0.472468
STnc610	Intergenic	1	17.8147		0	0		1	21.0949		-1.94266	0.0104677
STnc620	Overlap	0	0		0	0		0	0		0	0.66654
STnc630	Overlap	9	785.63		9	1035.47		9	864.893		0.346595	0.33479
STnc670	Overlap	7	356.295		6	330.398		8	257.504		-0.0578273	0.732447
STnc700	Intergenic	0	0		0	0		0	0		0	0.66654
STnc710	Antisense STnc1430	2	96.1996		2	115.81		3	218.224		0.0315194	0.631634
STnc740	Overlap	0	0		0	0		0	0		0	0.66654
STnc750	Intergenic	0	0		0	0		0	0		0	0.66654
STnc760	Overlap	3	154.988		2	136.246		3	167.305		-0.176914	0.874041
STnc770	Overlap	5	769.597		5	694.857		4	1016.19		-0.0983524	0.779876
STnc780	Overlap	6	530.879		7	705.075		8	982.734		-0.10337	0.78581
STnc790	Overlap	7	1255.94		7	1399.93		7	1175.5		0.0183541	0.64612
STnc800	Overlap	4	735.749		4	824.291		4	827.067		0.432263	0.272901
STnc810	Intergenic	1	213.777		1	316.773		1	269.87		-0.00100802	0.667669
STnc835	intragenic	1	10.6888		0	0		1	10.9112		-0.667582	0.550579
STnc840	Overlap	0	0		0	0		0	0		0	0.66654
STnc850	Overlap	0	0		0	0		0	0		-1.34716	0.100349
STnc870	Intergenic	0	0		0	0		0	0		0	0.66654
STnc880	Intergenic	2	99.7626		2	102.185		2	78.5605		-0.262335	0.978447
STnc890	Overlap	0	0		0	0		0	0		0	0.66654
STnc920	Overlap	0	0		0	0		0	0		0	0.66654
STnc930	Overlap	2	181.71		2	146.465		2	200.038		0.35031	0.331931
STnc950	intragenic	1	10.6888		1	20.437		1	11.6386		-0.162448	0.856525
STnc980	Overlap	2	92.6367		2	98.7787		2	72.0138		-0.195729	0.896913
StyR-150	Overlap	0	0		0	0		0	0		0	0.66654
StyR-199	Antisense	0	0		0	0		0	0		0	0.66654
StyR-219	Antisense	0	0		0	0		0	0		0	0.66654
StyR-243	Antisense	1	55.2257		1	13.6246		1	52.3737		-1.3077	0.113557
StyR-248	Antisense	4	103.326		1	51.0924		6	136.753		-0.742042	0.476755
StyR-24a	Overlap	1	49.8813		1	40.8739		1	27.6417		0.56294	0.194427
StyR-24d	Overlap	2	44.5369		1	13.6246		2	24.0046		-0.808786	0.41548
StyR-24e	Overlap	1	19.5962		1	17.0308		2	10.1838		0.345923	0.335308
StyR-24g	Overlap	1	14.2518		1	23.8431		1	11.6386		0.139446	0.518545
StyR-291	Antisense	1	96.1996		1	40.8739		1	87.2894		0.203577	0.456681
StyR-305	Antisense	1	179.929		2	122.622		1	152.029		0.0293568	0.634004
StyR-329b	intragenic	1	16.0333		0	0		1	14.5482		-1.79232	0.0198851
StyR-358	Antisense	3	178.147		3	221.401		3	276.417		0.313584	0.36088
StyR-44e	Overlap	0	0		0	0		0	0		0	0.66654
StyR-44f	Overlap	0	0		0	0		0	0		0	0.66654
StyR-44g	intragenic	0	0		0	0		0	0		0	0.66654
t44	intragenic	0	0		0	0		0	0		0	0.66654
tp2	Intergenic	2	19.5962		1	17.0308		1	2.90965		-0.449291	0.794233
tpke11	Overlap	2	363.421		2	279.305		2	227.68		0.262347	0.403827
tpke70	Overlap	4	99.7626		3	153.277		4	68.3767		-0.273531	0.992198

## Sheet: Bile
		Replicate_1			Replicate_2			Replicate_3			log2(FC)	p value
Gene ID	Location	Ins_count	read_count		Ins_count	read_count		Ins_count	read_count
AmgR	Overlap	11	598.157		12	408.454		11	533.423		-0.0999635	0.908777
ArcZ	Overlap	0	0		0	0		0	0		-0.374519	0.449195
art200b	Overlap	0	0		0	0		0	0		0	0.905093
art200c	Antisense	0	0		0	0		0	0		0	0.905093
art200d	Antisense	0	0		0	0		0	0		0	0.905093
art200e	Antisense	0	0		0	0		0	0		0	0.905093
art200f	Antisense	0	0		0	0		0	0		0	0.905093
art200g	Antisense	0	0		0	0		0	0		0	0.905093
C0664	Overlap	1	144.521		1	80.2944		1	136.763		0.023982	0.860826
ChiX	Intergenic	3	116.993		3	51.7312		3	100.869		0.375964	0.317991
CsrB	Intergenic	2	98.6414		2	68.8691		2	75.8787		-0.475963	0.320208
CsrC	Overlap	2	187.533		3	160.589		2	223.547		-0.237294	0.662987
CyaR	Overlap	2	30.3953		1	30.7848		1	30.4424		-0.0740953	0.956874
DapZ	intergenic (antisense STnc3230)	4	279.293		4	348.471		4	317.146		0.311554	0.39647
DsrA	Intergenic	1	21.7929		1	3.80843		1	15.9027		1.22025	0.00294557
FnrS	Intergenic	1	25.2338		2	22.8506		3	45.4364		-0.447073	0.354207
GcvB	Intergenic	2	257.5		3	261.83		3	252.172		-0.19607	0.73433
GlmY	Intergenic	2	100.362		2	167.254		2	90.8727		-0.0160521	0.934898
GlmZ	Overlap	6	287.895		6	409.724		6	314.874		-0.0711774	0.962313
Ig2335	Overlap	1	35.5568		1	48.8748		1	34.0773		0.699362	0.0792574
InvR	Intergenic	0	0		0	0		0	0		0	0.905093
IsrA	Overlap	4	232.266		5	231.679		4	248.082		0.275246	0.445451
IsrB-1	intergenic （antisense IsrB-2)	0	0		0	0		0	0		0	0.905093
IsrB-2	intergenic （antisense IsrB-1)	0	0		0	0		0	0		0	0.905093
IsrC	Intergenic	3	249.471		3	172.331		3	116.317		-0.0294404	0.959828
IsrD	Intergenic	0	0		0	0		0	0		0	0.905093
IsrF	Overlap	2	32.6893		2	39.6711		2	32.7142		-0.443228	0.3589
IsrG	Overlap	0	0		0	0		0	0		0	0.905093
IsrH_1_2	Overlap	7	308.541		6	255.482		7	293.973		0.000216725	0.904692
IsrI	Overlap	8	796.013		8	753.117		8	707.444		0.0660908	0.784228
IsrJ	Intergenic	0	0		0	0		1	4.54364		-0.132224	0.849279
IsrK	Intergenic	0	0		0	0		0	0		0	0.905093
IsrL	Overlap	5	373.92		5	414.167		5	425.739		0.13775	0.658908
IsrM	Intergenic	4	87.745		5	105.367		4	102.686		-0.371919	0.452848
IsrN	Overlap	0	0		1	5.71264		0	0		-1.82599	3.30015e-05
IsrO	intragenic	2	266.102		2	275.794		1	218.549		-0.278097	0.59526
IsrP	Intergenic	2	297.645		2	183.122		3	295.791		0.138984	0.65682
IsrQ	Overlap	4	92.9064		5	71.7254		5	110.865		0.198805	0.559068
IstR-1	intragenic	0	0		0	0		0	0		0	0.905093
IstR-2	intragenic	3	305.1		3	330.699		3	308.513		0.0464587	0.819728
MgrR	Antisense	1	18.3519		1	29.8327		1	4.998		1.61199	0.000100404
MicA	Intergenic	0	0		0	0		0	0		0	0.905093
MicC	Overlap	3	93.4799		2	41.8927		2	69.5176		-0.192101	0.741333
MicF	Intergenic	0	0		0	0		0	0		0	0.905093
OmrA	Intergenic	2	41.8652		2	34.5932		2	34.5316		-0.432104	0.37269
OmrB	Intergenic	3	343.524		3	313.561		3	388.026		-0.0223177	0.946558
OxyS	Intergenic	3	224.237		3	245.009		3	134.037		-0.323829	0.523347
RdlE	Intergenic	1	12.0434		1	23.1679		1	4.998		0.164908	0.613598
RprA	Intergenic	1	12.6169		1	3.49106		2	24.0813		0.271782	0.450298
RseX	Intergenic	0	0		0	0		0	0		0	0.905093
RUF_107c.102	Overlap	3	157.712		3	156.146		3	142.216		0.0252168	0.858557
RUF_107c.105	Overlap	0	0		0	0		0	0		0	0.905093
RUF_107c.112	Overlap	2	221.943		2	255.482		2	241.721		0.542062	0.165414
RUF_107c.19	intergenic (antisense STnc3250)	0	0		0	0		0	0		0	0.905093
RUF_107c.23	Overlap	3	174.916		3	180.266		2	153.121		0.438127	0.252626
RUF_107c.47	Overlap	4	266.676		4	217.398		4	225.819		-0.024845	0.951265
RUF_107c.58	Overlap	7	793.719		7	915.927		7	789.229		0.217375	0.530226
RUF_107c.82	Overlap	3	163.447		3	178.996		2	151.757		0.0334958	0.843378
RUF_107c.83	intragenic	1	138.213		1	102.828		1	180.837		1.16199	0.00455265
RUF_107c.92	Overlap	2	96.9209		2	181.853		2	100.869		0.332315	0.369985
RUF_111	Overlap	4	205.885		4	182.487		4	181.291		0.0592485	0.796554
RybA	Overlap	7	293.057		7	212.955		7	260.35		-0.105436	0.898638
RybB	Overlap	0	0		0	0		0	0		0	0.905093
RybD	Overlap	2	55.0557		2	47.9227		2	51.3431		0.108306	0.709481
RydB	Intergenic	1	12.6169		0	0		1	15.4484		-0.394007	0.422357
RydC	Intergenic	0	0		0	0		0	0		0	0.905093
RyeF	Overlap	7	233.987		7	209.146		7	193.559		0.304437	0.405806
RyfA	Intergenic	2	94.0534		3	112.666		2	75.8787		0.0708243	0.775732
RyfD	Overlap	5	172.049		4	130.756		4	102.686		0.201199	0.555307
RyhB-1	intragenic	1	34.9833		1	17.4553		1	23.6269		0.0315082	0.847017
RyhB-2	Overlap	4	149.683		3	68.2344		3	135.855		-0.565859	0.228475
RyjB	Overlap	1	5.16147		1	5.07791		1	3.63491		0.268882	0.454378
SdsR	Antisense SraC	0	0		0	0		0	0		0	0.905093
SgrS	Overlap	6	297.071		5	344.663		6	250.809		0.378526	0.315095
SibA	Intergenic	7	311.982		6	278.333		4	358.038		0.117801	0.693018
SibC	Intergenic	5	354.994		5	378.304		5	326.233		0.0818706	0.756012
SibD	antisense STnc1420	5	395.139		5	373.226		4	464.814		0.088792	0.743735
SLnc0031	Intergenic	6	258.073		6	351.01		6	270.346		0.0402501	0.831036
Spf	Overlap	3	414.064		3	359.262		3	388.935		0.251164	0.479758
SraA	Intergenic	4	416.932		3	494.461		4	455.272		0.59382	0.131515
SraB	Intergenic	0	0		0	0		0	0		0	0.905093
SraC	Antisense SdsR	3	83.157		3	121.87		2	104.958		0.152185	0.634655
SraF	Overlap	6	314.276		6	311.974		6	683.363		0.441679	0.249197
SraG	Overlap	3	104.95		3	139.96		3	140.398		-0.783235	0.0867622
SraL	Overlap	2	53.9087		3	65.378		3	46.7994		-0.747568	0.103248
sRNA1	Intergenic	2	99.7884		2	93.9413		2	59.5216		0.201755	0.554436
sRNA10	Intergenic	1	49.8942		1	30.7848		1	28.6249		0.372408	0.322038
sRNA12	Overlap	3	135.919		3	166.936		3	133.129		0.243421	0.491087
sRNA16	Overlap	1	80.863		1	39.9885		1	74.97		0.803575	0.045634
sRNA3	Overlap	2	121.581		2	153.607		2	285.795		0.0929386	0.736411
sRNA9	Antisense	1	41.2917		1	39.0364		1	52.7062		0.266967	0.457085
SroA	Overlap	0	0		0	0		0	0		0	0.905093
SroC	Overlap	3	65.9521		2	51.0964		2	62.7022		0.146256	0.644572
SroG	Intergenic	0	0		0	0		0	0		0	0.905093
SsrS	Overlap	7	190.401		7	171.697		6	253.989		-0.530949	0.26159
STnc070	Intergenic	7	609.627		6	514.138		7	440.733		0.0783414	0.762296
STnc1010	Intergenic	5	220.223		5	175.188		3	303.969		0.196841	0.562162
STnc1030	Overlap	2	69.3931		2	48.2401		2	49.5256		0.412158	0.278696
STnc1040	Intergenic	1	6.88196		1	8.88634		1	9.996		-0.42048	0.387446
STnc1080	Intergenic	1	31.5423		1	25.7069		1	40.4384		-0.871255	0.0550342
STnc1090	Overlap	0	0		0	0		0	0		0	0.905093
STnc1110	Overlap	2	54.4822		2	52.0485		1	42.7102		0.173215	0.600019
STnc1130	Overlap	2	168.608		2	137.103		2	191.287		0.134575	0.664291
STnc1150	Intergenic	3	155.991		4	198.038		4	186.743		0.300282	0.411317
STnc1160	Overlap	3	234.56		3	258.021		3	130.857		0.370035	0.324757
STnc1170	Overlap	1	68.8196		1	54.5875		1	40.4384		-0.77369	0.0909509
STnc1180	Antisense	3	198.43		3	217.715		3	263.076		-0.372919	0.451442
STnc1190	Overlap	15	1051.79		13	1026.69		12	1132.27		-0.17681	0.768511
STnc1200	Overlap	3	306.821		3	190.104		3	273.527		-0.263958	0.618372
STnc1210	Antisense	1	21.2194		1	14.9163		1	10.4504		1.87688	6.50757e-06
STnc1220	Antisense	1	7.45545		0	0		1	4.998		-0.226243	0.681846
STnc1270	Overlap	5	411.77		7	340.22		7	356.675		0.137951	0.658568
STnc1275	intragenic	0	0		1	5.71264		1	3.18054		-0.437192	0.366342
STnc1280	Intergenic	1	63.0846		1	57.1264		1	62.2478		-0.559659	0.234128
STnc1290	intragenic	4	311.982		5	333.872		4	295.336		0.181949	0.58589
STnc1300	Overlap	2	65.9521		2	61.2522		2	50.8887		-0.475126	0.321162
STnc1310	Intergenic	2	169.181		2	132.026		2	108.593		0.163235	0.616349
STnc1320	Antisense	0	0		0	0		0	0		0	0.905093
STnc1330	Overlap	3	147.389		4	152.972		4	162.662		-0.346495	0.489433
STnc1340	Overlap	4	315.423		4	316.417		4	275.799		0.0363413	0.838173
STnc1380	Intergenic	0	0		0	0		0	0		0	0.905093
STnc1390	Intergenic	0	0		0	0		0	0		0	0.905093
STnc1400	Overlap	0	0		0	0		0	0		0	0.905093
STnc1410	Antisense	0	0		0	0		0	0		0	0.905093
STnc1420	antisense SibD	0	0		0	0		0	0		0	0.905093
STnc1430	Antisense STnc710	6	345.818		6	317.369		6	674.275		0.371582	0.322983
STnc1460	Intergenic	8	923.903		8	1034.94		8	993.693		-0.110505	0.889261
STnc1470	Overlap	0	0		0	0		0	0		-1.15506	0.00981095
STnc1480	Overlap	6	289.042		6	217.715		6	379.394		0.126717	0.677691
STnc150	Intergenic	2	33.8363		2	28.5632		2	38.6209		-0.267088	0.613221
STnc1500	Overlap	1	110.111		1	170.745		1	136.309		0.0607201	0.793898
STnc1510	Overlap	2	135.345		2	126.313		2	86.7834		0.495222	0.201413
STnc1530	Antisense	0	0		0	0		0	0		0	0.905093
STnc1540	intragenic	0	0		0	0		0	0		0	0.905093
STnc1550	Overlap	0	0		0	0		0	0		0	0.905093
STnc1560	Overlap	0	0		0	0		0	0		0	0.905093
STnc1565	intragenic	1	21.7929		1	13.9642		1	10.4504		-0.562803	0.231249
STnc1590	Intergenic	4	380.228		4	496.365		5	484.806		-0.378658	0.443415
STnc1600	Overlap	2	100.362		2	153.607		2	85.4203		0.269037	0.454159
STnc1640	Overlap	0	0		1	6.03001		1	3.18054		-2.72697	3.87312e-10
STnc1650	Overlap	4	290.763		4	198.673		4	254.898		0.110854	0.705049
STnc1660	Overlap	4	112.405		4	93.3065		4	155.847		0.0302654	0.849294
STnc1670	Intergenic	0	0		0	0		0	0		0	0.905093
STnc1690	Intergenic	3	305.1		3	260.243		3	295.336		-0.0154686	0.933812
STnc1700	Intergenic	2	9.17594		2	15.8685		1	15.9027		-1.52756	0.000552981
STnc1710	Intergenic	3	130.184		5	95.2107		3	118.135		0.405841	0.285305
STnc1740	Overlap	4	169.181		4	135.199		5	169.932		0.19445	0.56594
STnc1760	Overlap	5	212.194		5	198.356		5	211.279		0.0300931	0.84961
STnc1820	Overlap	3	193.842		3	289.123		3	231.271		0.0688433	0.779285
STnc1830	Overlap	6	298.792		5	256.117		7	348.951		-0.0505191	0.999148
STnc1860	Intergenic	4	177.784		3	225.015		3	227.636		-0.158455	0.801512
STnc1870	Intergenic	1	118.714		1	104.097		1	470.266		0.602248	0.126546
STnc1880	Overlap	2	103.803		2	107.906		2	101.777		-0.248654	0.643821
STnc1890	Intergenic	1	181.225		1	157.732		1	262.622		0.378947	0.314621
STnc1920	Overlap	3	26.9543		2	13.9642		2	9.996		0.0863335	0.748089
STnc1990	overlap	3	72.2606		2	86.9591		3	59.976		-0.230677	0.674254
STnc200	Overlap	0	0		0	0		0	0		0	0.905093
STnc2010	Overlap	1	2.29399		2	16.5032		1	15.4484		-0.600092	0.199015
STnc2030	Overlap	1	10.3229		1	5.07791		1	7.26982		1.64939	6.97594e-05
STnc2040	Overlap	1	18.3519		1	4.76054		0	0		1.66035	6.26157e-05
STnc2050	Intergenic	0	0		0	0		0	0		0	0.905093
STnc2070	Overlap	0	0		0	0		0	0		0	0.905093
STnc2080	Intergenic	2	27.5278		2	54.5875		2	29.988		0.0230777	0.862488
STnc2090	Overlap	2	177.21		2	136.151		2	153.575		-0.340644	0.498074
STnc2100	Overlap	0	0		2	4.44317		1	1.81745		-0.792306	0.0829275
STnc2110	Overlap	1	157.138		2	183.757		2	144.942		-0.445683	0.355899
STnc2130	Overlap	4	202.444		4	189.787		4	251.717		-0.250117	0.64137
STnc2160	Overlap	1	92.3329		1	132.343		1	64.5196		0.202477	0.553304
STnc2170	Overlap	0	0		0	0		0	0		0	0.905093
STnc2180	Intergenic	0	0		0	0		1	3.18054		-2.8484	6.02703e-11
STnc290	Intergenic	0	0		0	0		0	0		0	0.905093
STnc3000	Intergenic	0	0		0	0		0	0		0	0.905093
STnc3010	Overlap	3	85.451		3	107.271		3	50.8887		0.0519104	0.809829
STnc3020	Antisense	5	317.717		5	290.71		4	266.257		-0.030797	0.962357
STnc3030	Intergenic	2	29.8218		2	35.228		2	56.7954		-0.0287522	0.958545
STnc3040	intragenic	3	133.051		3	112.983		4	153.575		-0.0438231	0.986653
STnc3060	Intergenic	2	18.9254		2	25.0722		2	16.3571		-0.759214	0.0976116
STnc3070	Antisense	1	65.3786		1	46.9706		1	94.0532		-0.106642	0.896406
STnc3080	Overlap	2	81.4365		2	47.288		2	38.6209		0.100193	0.723656
STnc3090	Intergenic (antisense STnc4160)	0	0		0	0		0	0		0	0.905093
STnc310	Intergenic	1	25.8073		1	31.4195		1	76.7874		0.40094	0.290505
STnc3100	Overlap	2	96.9209		2	110.762		2	65.4283		-0.404922	0.407744
STnc3110	Intergenic	2	90.039		2	73.3123		2	64.0653		-0.172694	0.775878
STnc3120	Overlap	6	342.951		7	322.13		7	528.425		0.130294	0.671579
STnc3130	Intergenic	0	0		0	0		0	0		0	0.905093
STnc3140	Antisense	1	10.8964		1	28.8806		1	13.1765		-0.736636	0.108772
STnc3150	Overlap	5	552.277		5	433.526		5	594.762		-0.0832381	0.939848
STnc3160	Intergenic	0	0		0	0		0	0		0	0.905093
STnc3170	Intergenic	2	95.2004		2	94.8934		2	76.7874		0.521691	0.180425
STnc3180	Intergenic	0	0		0	0		0	0		0	0.905093
STnc320	Overlap	5	408.33		6	339.585		5	453.455		0.18207	0.585695
STnc3200	Overlap	0	0		1	15.2337		1	11.3591		-1.39773	0.00163269
STnc3210	Overlap	1	63.0846		1	58.0786		2	99.5056		-0.23092	0.67384
STnc3220	Antisense	7	831.57		8	762.003		7	801.043		0.0995209	0.724834
STnc3230	overlap (antisense DapZ)	4	415.785		3	338.95		4	484.806		0.334935	0.366722
STnc3240	Overlap	2	161.153		2	205.02		2	106.321		0.00446072	0.896833
STnc3250	overlap (antisense RUF_107c.19)	8	226.531		7	328.794		8	223.547		-0.0335755	0.967537
STnc3270	Overlap	0	0		1	2.85632		1	2.72618		-2.2076	4.55286e-07
STnc3280	Intergenic	1	12.0434		1	1.58685		1	11.3591		-1.56673	0.000392158
STnc3290	Overlap	0	0		0	0		0	0		0	0.905093
STnc3300	Overlap	1	7.45545		2	20.3116		1	12.2678		-0.985622	0.0288079
STnc3310	Overlap	3	46.4532		5	61.2522		4	57.2498		-1.78768	4.86339e-05
STnc3330	Intergenic	2	119.287		2	83.4681		2	84.966		0.140055	0.655009
STnc3340	Antisense	0	0		0	0		0	0		0	0.905093
STnc3350	Intergenic	2	20.6459		2	26.9764		3	32.2598		-0.440181	0.362644
STnc3390	Overlap	1	8.02895		1	5.71264		1	34.986		-0.135724	0.842869
STnc340	Intergenic	4	48.1737		4	80.6118		3	71.7894		-0.295071	0.568046
STnc3400	Overlap	3	123.875		3	46.3359		3	101.777		-0.0504818	0.999079
STnc3410	Overlap	0	0		0	0		1	1.81745		0.498131	0.199023
STnc3420	Intergenic	6	570.629		6	446.221		6	637.472		0.26432	0.46084
STnc3430	overlap	2	9.17594		1	11.4253		2	19.0833		0.540031	0.166867
STnc3440	Overlap	3	76.8485		3	82.516		3	86.7834		0.500813	0.196838
STnc3460	Overlap	1	20.6459		1	13.6469		2	19.0833		0.481693	0.212804
STnc3480	Overlap	7	224.811		9	201.529		9	233.543		-0.13726	0.840059
STnc3490	Overlap	0	0		0	0		0	0		0	0.905093
STnc350	Intergenic	2	244.31		2	298.962		2	342.136		0.105405	0.714537
STnc3500	intragenic	2	26.3808		2	18.7248		2	36.3491		-0.0787028	0.948291
STnc3510	Overlap	1	48.1737		1	57.7612		1	50.8887		-0.524993	0.267555
STnc3530	Overlap	5	86.0245		5	117.744		5	138.127		-0.250915	0.640033
STnc3540	Overlap	6	616.509		5	459.868		5	861.473		0.317564	0.388688
STnc3550	Overlap	1	20.6459		1	12.06		1	16.3571		-0.439453	0.363542
STnc3570	Overlap	3	131.904		4	89.1807		3	109.956		0.185437	0.580291
STnc3580	Intergenic	2	107.244		2	92.9892		2	152.212		0.265145	0.459668
STnc3600	Overlap	3	71.6871		3	54.5875		3	109.956		-0.207202	0.714806
STnc3610	Overlap	8	608.48		8	672.505		8	722.438		0.119541	0.690017
STnc3620	Overlap	0	0		0	0		0	0		0	0.905093
STnc3630	Intergenic	2	118.714		2	151.068		2	144.942		0.343845	0.355762
STnc3640	Intergenic	1	27.5278		1	28.8806		1	37.2578		0.594033	0.131388
STnc3680	Overlap	1	123.875		1	116.474		1	82.6942		0.20606	0.547709
STnc3700	Overlap	2	127.316		2	92.0371		2	122.224		0.08311	0.753809
STnc3720	Antisense	0	0		0	0		0	0		0	0.905093
STnc3730	Overlap	2	10.3229		3	20.629		2	34.5316		-0.155593	0.806691
STnc3740	Overlap	1	40.7183		1	33.0064		1	16.8115		-0.752609	0.100777
STnc3750	Overlap	1	14.3374		1	17.4553		1	32.2598		0.385232	0.307599
STnc3760	Intergenic	0	0		0	0		0	0		0	0.905093
STnc3770	Antisense	0	0		0	0		0	0		0	0.905093
STnc3790	Overlap	2	147.389		2	219.302		2	161.299		0.388042	0.304493
STnc380	Intergenic	1	198.43		1	138.056		1	161.753		0.43626	0.254442
STnc3800	Overlap	0	0		0	0		0	0		0	0.905093
STnc3830	Intergenic	1	4.58797		2	3.80843		2	17.2658		-1.76801	5.91727e-05
STnc3850	Overlap	1	12.0434		1	6.03001		0	0		-1.17086	0.00880932
STnc3860	Overlap	0	0		0	0		0	0		0	0.905093
STnc3870	Intergenic	2	57.9231		2	81.8812		2	44.982		0.307546	0.401712
STnc3880	Overlap	1	231.693		1	145.038		1	235.815		-0.425187	0.381429
STnc3890	Intergenic	2	19.4989		2	13.0121		2	23.1725		-0.224907	0.684141
STnc3920	Overlap	8	224.811		8	250.722		8	176.293		0.0875978	0.745849
STnc3950	Overlap	1	10.3229		1	3.49106		0	0		-1.19171	0.00762716
STnc3960	Overlap	1	52.1882		1	38.4017		1	74.97		-0.0430863	0.985278
STnc3970	Intergenic	3	83.7305		3	55.857		2	66.3371		-0.0232016	0.948204
STnc3990	Overlap	3	172.622		3	201.847		3	209.462		-0.134106	0.845831
STnc40	Overlap	3	335.495		3	338.316		3	333.957		-0.191392	0.742588
STnc400	Intergenic	2	44.7327		1	35.228		2	44.5276		-0.439806	0.363107
STnc4000	Antisense	2	164.593		2	128.217		2	185.38		0.114377	0.69894
STnc4010	Antisense	2	60.7906		3	89.1807		3	157.664		0.189991	0.573018
STnc4020	Antisense	1	10.3229		1	21.5811		1	23.6269		-0.148476	0.819606
STnc4040	Overlap	6	890.067		6	813.734		7	956.89		0.492997	0.203256
STnc4070	Intergenic	3	180.651		3	189.152		3	224.456		0.174655	0.59768
STnc4080	Overlap	1	29.2483		1	27.9285		1	29.0793		-0.941576	0.0372437
STnc4100	Overlap	3	337.216		3	306.896		3	365.763		0.260453	0.466357
STnc4110	Intergenic	0	0		0	0		0	0		0	0.905093
STnc4120	Overlap	3	346.965		3	365.292		4	392.116		0.0691633	0.77871
STnc4130	Overlap	2	86.598		2	85.3723		2	133.129		0.201905	0.5542
STnc4140	Overlap	4	197.856		4	156.78		4	162.662		-0.406028	0.406282
STnc4150	Overlap	2	184.666		2	250.722		2	192.65		0.192665	0.568768
STnc4160	Intergenic (antisense STnc3090)	1	28.1013		1	6.98212		1	40.8927		-0.241488	0.655885
STnc4170	Intergenic	1	12.0434		1	11.1079		1	5.45236		-1.03694	0.0211029
STnc4180	Intergenic	1	13.1904		1	13.3295		1	10.4504		0.171545	0.602738
STnc4190	Antisense	0	0		0	0		0	0		0	0.905093
STnc420	Antisense	2	68.8196		2	79.0249		2	99.5056		0.836143	0.0379922
STnc4200	Antisense	4	348.112		4	204.068		4	298.971		-0.1393	0.836332
STnc4210	Overlap	0	0		0	0		0	0		0	0.905093
STnc4220	intragenic	1	29.2483		1	7.61686		1	16.8115		-0.90961	0.0446097
STnc4230	Overlap	3	252.912		3	151.702		3	210.825		0.0714264	0.774653
STnc4240	Antisense	5	213.341		5	217.715		4	199.466		-0.222871	0.687642
STnc4250	Overlap	1	56.2027		3	41.5754		2	35.8947		-0.307189	0.548989
STnc4260	Intergenic	1	57.9231		1	14.9163		1	28.6249		0.156318	0.627781
STnc440	Intergenic	0	0		0	0		0	0		0	0.905093
STnc470	Overlap	1	25.8073		1	34.2759		1	22.7182		0.417005	0.273696
STnc475	intragenic	0	0		0	0		0	0		0	0.905093
STnc480	Intergenic	2	86.0245		2	26.3416		2	50.8887		0.266851	0.457248
STnc490	Antisense	0	0		0	0		0	0		0	0.905093
STnc500	Intergenic	6	180.078		6	181.853		5	149.486		-0.270386	0.607816
STnc520	Intergenic	3	22.9399		3	52.6833		2	24.99		-0.943177	0.0369036
STnc540	Intergenic	4	219.076		4	187.248		4	186.289		0.403435	0.28785
STnc610	Intergenic	1	41.8652		1	37.4496		1	48.1625		0.592896	0.132069
STnc620	Overlap	0	0		0	0		0	0		0	0.905093
STnc630	Overlap	9	939.961		9	769.62		10	851.477		0.282705	0.435117
STnc670	Overlap	8	377.361		7	343.393		6	392.116		0.189809	0.573308
STnc700	Intergenic	0	0		0	0		0	0		0	0.905093
STnc710	Antisense STnc1430	3	155.418		3	153.607		3	158.119		0.241027	0.494617
STnc740	Overlap	0	0		0	0		0	0		0	0.905093
STnc750	Intergenic	0	0		0	0		0	0		0	0.905093
STnc760	Overlap	4	211.047		4	182.17		4	211.279		0.221167	0.52443
STnc770	Overlap	5	812.645		5	676.631		5	940.532		-0.122146	0.86779
STnc780	Overlap	9	886.626		9	814.369		9	1300.39		0.346695	0.3523
STnc790	Overlap	7	1063.26		7	1225.04		7	1188.61		-0.120459	0.870896
STnc800	Overlap	4	809.777		4	936.239		4	839.664		0.546739	0.162103
STnc810	Intergenic	1	240.295		1	220.572		2	317.146		-0.041067	0.98151
STnc835	intragenic	1	2.29399		1	6.03001		0	0		-1.53023	0.000540332
STnc840	Overlap	0	0		0	0		0	0		0	0.905093
STnc850	Overlap	0	0		0	0		0	0		-1.34716	0.00243151
STnc870	Intergenic	0	0		0	0		0	0		0	0.905093
STnc880	Intergenic	3	95.2004		2	86.007		2	97.2338		-0.265236	0.616266
STnc890	Overlap	1	2.29399		0	0		0	0		0.573278	0.144261
STnc920	Overlap	0	0		0	0		0	0		0	0.905093
STnc930	Overlap	2	181.225		2	154.241		2	141.761		0.209123	0.542948
STnc950	intragenic	1	11.4699		1	11.1079		1	33.1685		0.0722196	0.773233
STnc980	Overlap	2	103.229		2	52.6833		2	81.7854		-0.381874	0.438955
StyR-150	Overlap	0	0		0	0		0	0		0	0.905093
StyR-199	Antisense	0	0		0	0		0	0		0	0.905093
StyR-219	Antisense	0	0		0	0		0	0		0	0.905093
StyR-243	Antisense	1	75.7015		1	55.857		1	38.1665		-0.654216	0.158257
StyR-248	Antisense	6	161.153		6	148.529		6	121.769		-0.0782422	0.949148
StyR-24a	Overlap	1	27.5278		1	23.1679		1	32.2598		0.0922543	0.737618
StyR-24d	Overlap	2	38.9978		2	47.9227		2	30.8967		-0.173385	0.77464
StyR-24e	Overlap	1	9.17594		2	17.4553		2	14.994		0.190083	0.572872
StyR-24g	Overlap	1	17.7784		1	13.3295		1	29.5336		0.399046	0.292532
StyR-291	Antisense	1	74.5545		1	76.1686		1	96.7794		0.425516	0.265066
StyR-305	Antisense	2	148.536		2	151.702		1	81.3311		-0.25879	0.626916
StyR-329b	intragenic	1	24.6604		2	14.2816		1	11.8135		-0.377042	0.445667
StyR-358	Antisense	3	149.683		3	176.14		3	135.855		-0.218855	0.694568
StyR-44e	Overlap	0	0		0	0		0	0		0	0.905093
StyR-44f	Overlap	0	0		0	0		0	0		0	0.905093
StyR-44g	intragenic	0	0		0	0		0	0		0	0.905093
t44	intragenic	0	0		0	0		0	0		0	0.905093
tp2	Intergenic	1	5.16147		2	17.1379		3	29.988		-0.0312542	0.963209
tpke11	Overlap	2	196.709		2	215.494		2	167.206		-0.303653	0.554518
tpke70	Overlap	6	165.74		5	160.589		5	136.309		0.319252	0.386518

## Sheet: C starvation
		Replicate_1			Replicate_2			Replicate_3			log2(FC)	p value
Gene ID	Location	Ins_count	read_count		Ins_count	read_count		Ins_count	read_count
AmgR	Overlap	9	317.056		11	353.453		11	344.673		-0.683408	0.0646404
ArcZ	Overlap	0	0		0	0		0	0		-0.374519	0.297611
art200b	Overlap	0	0		0	0		0	0		0	0.94888
art200c	Antisense	0	0		0	0		0	0		0	0.94888
art200d	Antisense	0	0		0	0		0	0		0	0.94888
art200e	Antisense	0	0		0	0		0	0		0	0.94888
art200f	Antisense	0	0		0	0		0	0		0	0.94888
art200g	Antisense	0	0		0	0		0	0		0	0.94888
C0664	Overlap	1	111.326		1	100.987		1	114.952		-0.0743699	0.796244
ChiX	Intergenic	3	66.7955		3	48.4736		3	89.8515		0.0237737	0.998351
CsrB	Intergenic	2	97.0762		2	82.809		2	115.134		-0.197718	0.561823
CsrC	Overlap	3	194.152		3	194.904		3	174.064		-0.247803	0.477174
CyaR	Overlap	1	40.0773		1	28.2762		1	43.4706		0.182348	0.680489
DapZ	intergenic (antisense STnc3230)	4	216.418		4	304.98		4	261.915		0.0337885	0.980796
DsrA	Intergenic	1	7.12486		1	10.0987		1	6.18411		0.71499	0.0715556
FnrS	Intergenic	1	48.0928		2	45.444		2	60.7498		0.311836	0.453408
GcvB	Intergenic	3	396.32		3	348.404		3	326.666		0.271602	0.519096
GlmY	Intergenic	2	140.716		2	139.361		2	135.869		0.249641	0.556919
GlmZ	Overlap	6	230.667		6	326.187		6	282.286		-0.339055	0.342614
Ig2335	Overlap	1	36.5149		1	51.5032		1	22.19		0.53749	0.180675
InvR	Intergenic	0	0		0	0		0	0		0	0.94888
IsrA	Overlap	4	238.683		4	255.496		4	210.987		0.257612	0.543037
IsrB-1	intergenic （antisense IsrB-2)	0	0		0	0		0	0		0	0.94888
IsrB-2	intergenic （antisense IsrB-1)	0	0		0	0		0	0		0	0.94888
IsrC	Intergenic	3	187.027		4	263.575		5	217.353		0.334791	0.418138
IsrD	Intergenic	0	0		0	0		0	0		0	0.94888
IsrF	Overlap	2	73.9204		2	86.8485		2	76.5738		0.712204	0.0727071
IsrG	Overlap	0	0		0	0		0	0		0	0.94888
IsrH_1_2	Overlap	6	302.806		6	322.147		8	310.297		0.128237	0.78672
IsrI	Overlap	8	777.5		8	840.208		8	771.559		0.14901	0.745341
IsrJ	Intergenic	0	0		0	0		0	0		-0.955835	0.0105051
IsrK	Intergenic	0	0		0	0		0	0		0	0.94888
IsrL	Overlap	5	423.038		6	395.867		6	349.766		0.0809947	0.882916
IsrM	Intergenic	4	107.763		4	131.283		6	114.77		-0.116229	0.713277
IsrN	Overlap	0	0		0	0		1	5.82034		-1.81834	1.51092e-06
IsrO	intragenic	1	340.212		1	296.901		2	327.212		0.0683634	0.908994
IsrP	Intergenic	3	165.653		2	185.815		3	229.721		-0.255658	0.464562
IsrQ	Overlap	4	60.5613		4	73.7202		5	60.7498		-0.276999	0.431251
IstR-1	intragenic	0	0		0	0		0	0		0	0.94888
IstR-2	intragenic	3	236.901		3	212.072		3	220.082		-0.449406	0.216081
MgrR	Antisense	1	11.5779		1	19.1875		1	13.0958		1.61203	3.42619e-05
MicA	Intergenic	0	0		0	0		0	0		0	0.94888
MicC	Overlap	3	79.264		3	107.046		3	84.7587		0.267859	0.525447
MicF	Intergenic	0	0		0	0		0	0		0	0.94888
OmrA	Intergenic	2	78.3734		3	63.6216		2	47.2902		0.298525	0.474605
OmrB	Intergenic	4	349.118		3	364.562		3	375.23		0.0416014	0.964536
OxyS	Intergenic	3	219.089		3	218.131		3	205.349		-0.186677	0.581413
RdlE	Intergenic	1	6.23425		1	5.04933		1	26.9191		-0.0450777	0.85577
RprA	Intergenic	1	3.56243		0	0		1	11.6407		-1.30592	0.000515747
RseX	Intergenic	0	0		0	0		0	0		0	0.94888
RUF_107c.102	Overlap	3	119.341		3	144.411		3	105.494		-0.287672	0.415126
RUF_107c.105	Overlap	0	0		0	0		0	0		0	0.94888
RUF_107c.112	Overlap	2	235.12		2	198.944		2	197.891		0.354149	0.389691
RUF_107c.19	intergenic (antisense STnc3250)	0	0		0	0		0	0		0	0.94888
RUF_107c.23	Overlap	2	155.856		3	117.144		3	182.431		0.260854	0.537441
RUF_107c.47	Overlap	4	291.229		4	372.641		4	267.372		0.356487	0.386337
RUF_107c.58	Overlap	7	610.956		7	684.689		7	553.66		-0.218271	0.526225
RUF_107c.82	Overlap	3	105.982		3	140.371		3	70.5716		-0.654007	0.0765603
RUF_107c.83	intragenic	1	72.1392		1	88.8682		1	79.8478		0.393246	0.335941
RUF_107c.92	Overlap	2	74.811		2	115.125		2	100.583		-0.0104426	0.927201
RUF_111	Overlap	4	219.98		3	250.447		3	240.635		0.377996	0.356312
RybA	Overlap	7	350.009		7	234.289		7	333.942		0.144719	0.753833
RybB	Overlap	0	0		0	0		0	0		0	0.94888
RybD	Overlap	2	84.6077		2	55.5426		2	81.4847		0.600253	0.132972
RydB	Intergenic	1	19.5934		1	8.07893		1	8.18485		0.585555	0.14316
RydC	Intergenic	0	0		0	0		0	0		0	0.94888
RyeF	Overlap	7	217.308		7	311.039		8	248.638		0.579019	0.147878
RyfA	Intergenic	2	99.748		3	84.8287		4	114.588		0.159826	0.724076
RyfD	Overlap	4	99.748		4	136.332		4	109.677		-0.00763433	0.933026
RyhB-1	intragenic	1	25.8276		1	30.296		1	18.7342		0.0377739	0.9725
RyhB-2	Overlap	3	134.482		4	182.786		4	163.879		-0.0579222	0.829545
RyjB	Overlap	0	0		1	4.03946		1	6.36599		-0.472864	0.194205
SdsR	Antisense SraC	0	0		0	0		0	0		0	0.94888
SgrS	Overlap	5	260.948		5	253.476		5	237.543		0.143096	0.757055
SibA	Intergenic	6	358.024		6	396.877		7	354.313		0.348899	0.397287
SibC	Intergenic	5	337.54		5	299.93		5	342.854		-0.0297876	0.887194
SibD	antisense STnc1420	5	284.104		4	388.798		5	345.037		-0.192718	0.570654
SLnc0031	Intergenic	5	224.433		6	229.24		6	277.739		-0.217871	0.526907
Spf	Overlap	3	237.792		3	217.121		3	272.465		-0.426629	0.238968
SraA	Intergenic	4	148.731		2	117.144		4	173.155		-1.05239	0.00494267
SraB	Intergenic	1	3.56243		0	0		0	0		0.729934	0.0656306
SraC	Antisense SdsR	3	118.451		3	115.125		3	126.41		0.382118	0.35073
SraF	Overlap	7	291.229		6	343.354		6	276.83		0.0176035	0.985503
SraG	Overlap	3	97.9668		3	89.8781		3	153.693		-0.983902	0.00848851
SraL	Overlap	3	72.1392		2	90.8879		3	75.8463		-0.224981	0.514859
sRNA1	Intergenic	2	73.9204		2	44.4341		2	49.1091		-0.386091	0.283823
sRNA10	Intergenic	1	25.8276		1	35.3453		1	37.1047		0.25001	0.556274
sRNA12	Overlap	3	97.0762		1	59.5821		3	88.2145		-0.603433	0.101211
sRNA16	Overlap	1	23.1558		1	37.365		1	32.0119		-0.215997	0.530107
sRNA3	Overlap	2	138.935		2	191.875		2	126.229		-0.127901	0.690687
sRNA9	Antisense	1	32.0619		1	20.1973		1	33.2851		-0.373082	0.299354
SroA	Overlap	0	0		0	0		0	0		0	0.94888
SroC	Overlap	3	62.3425		1	45.444		3	63.8418		0.0729	0.899615
SroG	Intergenic	0	0		0	0		0	0		0	0.94888
SsrS	Overlap	6	231.558		6	319.118		7	282.65		-0.0892717	0.766388
STnc070	Intergenic	7	521.896		7	508.972		7	487.09		0.0468964	0.953525
STnc1010	Intergenic	4	146.95		4	136.332		4	167.698		-0.401176	0.266507
STnc1030	Overlap	2	53.4364		2	106.036		2	54.7476		0.709232	0.0739522
STnc1040	Intergenic	1	3.56243		1	12.1184		1	13.0958		-0.427942	0.237603
STnc1080	Intergenic	1	71.2486		1	62.6117		1	70.0259		0.188782	0.668224
STnc1090	Overlap	0	0		0	0		0	0		0	0.94888
STnc1110	Overlap	1	71.2486		2	66.6512		2	74.2093		0.678111	0.0880664
STnc1130	Overlap	1	207.511		2	246.407		2	242.453		0.627724	0.115446
STnc1150	Intergenic	4	130.029		4	163.598		4	165.698		0.064807	0.916355
STnc1160	Overlap	3	172.778		3	173.697		3	222.264		0.287607	0.492391
STnc1170	Overlap	1	48.9834		1	66.6512		1	46.3808		-0.77552	0.0367851
STnc1180	Antisense	3	269.854		3	238.328		4	301.93		-0.116385	0.712973
STnc1190	Overlap	13	963.637		13	963.412		16	1094.22		-0.265849	0.44848
STnc1200	Overlap	3	326.853		3	253.476		3	334.851		0.0010439	0.951049
STnc1210	Antisense	1	9.79668		1	20.1973		1	4.00148		1.26927	0.00115991
STnc1220	Antisense	1	24.937		1	20.1973		1	18.7342		2.35409	1.20311e-09
STnc1270	Overlap	7	514.771		5	460.499		7	416.336		0.464476	0.250919
STnc1275	intragenic	1	8.90607		0	0		1	9.63993		0.199194	0.64856
STnc1280	Intergenic	1	108.654		1	83.8189		1	124.41		0.209562	0.629222
STnc1290	intragenic	4	408.789		4	523.111		5	392.873		0.6638	0.0952489
STnc1300	Overlap	2	115.779		2	72.7103		2	132.958		0.329745	0.42575
STnc1310	Intergenic	2	166.544		2	142.391		2	115.134		0.219684	0.610586
STnc1320	Antisense	0	0		0	0		0	0		0	0.94888
STnc1330	Overlap	4	126.466		4	216.111		4	171.882		-0.227973	0.509832
STnc1340	Overlap	4	330.415		3	351.433		4	335.579		0.202962	0.641504
STnc1380	Intergenic	0	0		0	0		0	0		0	0.94888
STnc1390	Intergenic	0	0		0	0		0	0		0	0.94888
STnc1400	Overlap	0	0		0	0		0	0		0	0.94888
STnc1410	Antisense	0	0		0	0		0	0		0	0.94888
STnc1420	antisense SibD	0	0		0	0		0	0		0	0.94888
STnc1430	Antisense STnc710	5	252.042		5	312.049		6	265.007		-0.236128	0.496262
STnc1460	Intergenic	9	856.764		8	798.804		8	982.182		-0.276751	0.43163
STnc1470	Overlap	0	0		0	0		0	0		-1.15506	0.002079
STnc1480	Overlap	6	302.806		6	352.443		6	338.671		0.32537	0.432414
STnc150	Intergenic	2	48.0928		2	28.2762		2	42.7431		-0.059208	0.82693
STnc1500	Overlap	1	138.044		1	176.727		1	155.694		0.248538	0.558853
STnc1510	Overlap	2	83.7171		2	77.7597		2	69.4803		-0.0701508	0.804754
STnc1530	Antisense	0	0		0	0		0	0		0	0.94888
STnc1540	intragenic	0	0		0	0		0	0		0	0.94888
STnc1550	Overlap	1	4.45304		0	0		0	0		0.815687	0.0389472
STnc1560	Overlap	0	0		0	0		0	0		0	0.94888
STnc1565	intragenic	1	24.937		1	18.1776		1	42.925		0.26519	0.530001
STnc1590	Intergenic	5	496.068		4	543.308		5	441.254		-0.252858	0.469038
STnc1600	Overlap	2	113.107		2	107.046		2	91.1247		0.184414	0.676541
STnc1640	Overlap	2	23.1558		1	6.0592		2	10.1856		-0.720253	0.0519076
STnc1650	Overlap	4	288.557		4	268.624		4	220.263		0.181707	0.681717
STnc1660	Overlap	4	114.888		4	130.273		4	112.405		0.043771	0.960023
STnc1670	Intergenic	0	0		0	0		0	0		0	0.94888
STnc1690	Intergenic	3	246.698		3	332.246		3	249.911		-0.0802303	0.784464
STnc1700	Intergenic	2	16.9215		2	19.1875		4	32.9213		-0.83403	0.025036
STnc1710	Intergenic	3	94.4044		3	101.996		5	126.41		0.31776	0.444149
STnc1740	Overlap	5	125.576		5	99.9767		5	132.595		-0.210327	0.539846
STnc1760	Overlap	5	259.167		5	280.743		5	225.538		0.323459	0.435344
STnc1820	Overlap	3	138.935		3	202.983		3	208.441		-0.309501	0.383274
STnc1830	Overlap	7	253.823		6	295.891		7	267.917		-0.186168	0.582324
STnc1860	Intergenic	3	206.621		3	196.924		4	180.43		-0.26158	0.455179
STnc1870	Intergenic	1	92.6231		1	121.184		2	104.948		-0.161255	0.627696
STnc1880	Overlap	2	122.013		2	149.46		2	133.686		0.113851	0.815742
STnc1890	Intergenic	1	168.325		1	222.171		1	191.889		0.357254	0.385239
STnc1920	Overlap	3	14.2497		1	5.04933		3	27.4647		-0.183255	0.58755
STnc1990	overlap	3	80.1546		3	115.125		3	78.0289		0.0768379	0.891485
STnc200	Overlap	0	0		0	0		0	0		0	0.94888
STnc2010	Overlap	0	0		1	8.07893		1	8.36674		-1.75982	3.20756e-06
STnc2030	Overlap	1	7.12486		1	19.1875		1	16.7335		2.4339	3.21329e-10
STnc2040	Overlap	1	17.8121		0	0		1	6.18411		1.75295	6.45526e-06
STnc2050	Intergenic	0	0		0	0		0	0		0	0.94888
STnc2070	Overlap	0	0		0	0		0	0		0	0.94888
STnc2080	Intergenic	2	37.4055		2	66.6512		2	32.0119		0.290935	0.486932
STnc2090	Overlap	2	210.183		2	209.042		2	200.984		0.0746085	0.896086
STnc2100	Overlap	0	0		0	0		2	6.54788		-1.13323	0.0025134
STnc2110	Overlap	1	185.246		1	190.865		2	171.7		-0.267896	0.445288
STnc2130	Overlap	4	217.308		4	238.328		4	249.365		-0.111693	0.722125
STnc2160	Overlap	1	63.2331		1	50.4933		1	74.5731		-0.366125	0.307888
STnc2170	Overlap	1	3.56243		0	0		0	0		0.729934	0.0656306
STnc2180	Intergenic	0	0		1	12.1184		1	3.8196		-1.54215	4.33309e-05
STnc290	Intergenic	0	0		0	0		0	0		0	0.94888
STnc3000	Intergenic	0	0		0	0		0	0		0	0.94888
STnc3010	Overlap	2	70.358		2	101.996		3	126.41		0.367622	0.370605
STnc3020	Antisense	5	311.712		5	265.595		5	304.658		-0.0186752	0.910146
STnc3030	Intergenic	2	48.0928		1	34.3354		2	43.6525		0.0590335	0.928321
STnc3040	intragenic	4	166.544		3	168.648		4	147.509		0.235415	0.582116
STnc3060	Intergenic	2	16.9215		2	31.3058		2	21.4625		-0.583092	0.112757
STnc3070	Antisense	1	63.2331		1	107.046		1	68.2071		0.115425	0.812553
STnc3080	Overlap	2	56.9989		2	44.4341		2	89.1239		0.297026	0.477026
STnc3090	Intergenic (antisense STnc4160)	0	0		0	0		0	0		0	0.94888
STnc310	Intergenic	1	17.8121		1	32.3157		1	21.8263		-0.345882	0.333629
STnc3100	Overlap	2	143.388		2	96.9471		2	114.77		-0.0144908	0.91881
STnc3110	Intergenic	2	68.5767		2	74.7301		2	81.6666		-0.177759	0.597468
STnc3120	Overlap	7	262.729		6	342.345		7	352.858		-0.161992	0.626332
STnc3130	Intergenic	0	0		0	0		0	0		0	0.94888
STnc3140	Antisense	1	15.1403		1	29.2861		1	30.193		-0.204201	0.550469
STnc3150	Overlap	5	499.631		5	512.002		5	547.112		-0.0915716	0.761809
STnc3160	Intergenic	0	0		0	0		0	0		0	0.94888
STnc3170	Intergenic	1	30.2806		2	91.8978		2	53.4744		-0.205149	0.548819
STnc3180	Intergenic	0	0		0	0		0	0		0	0.94888
STnc320	Overlap	5	317.056		5	345.374		5	409.061		0.0194155	0.989276
STnc3200	Overlap	1	13.3591		1	10.0987		1	15.2784		-0.166836	0.6174
STnc3210	Overlap	1	48.0928		1	51.5032		1	72.7542		-0.564645	0.124103
STnc3220	Antisense	8	674.19		7	750.33		7	801.933		-0.00811903	0.93202
STnc3230	overlap (antisense DapZ)	4	262.729		3	245.397		4	289.744		-0.286803	0.416424
STnc3240	Overlap	2	195.043		2	155.519		3	167.88		0.181607	0.681906
STnc3250	overlap (antisense RUF_107c.19)	8	243.136		8	268.624		8	238.27		-0.0660333	0.813081
STnc3270	Overlap	1	8.01546		1	8.07893		1	7.82108		-0.323944	0.363048
STnc3280	Intergenic	1	12.4685		1	22.2171		1	30.3749		-0.0479931	0.849802
STnc3290	Overlap	0	0		0	0		0	0		0	0.94888
STnc3300	Overlap	1	23.1558		2	45.444		2	22.9176		0.17718	0.690404
STnc3310	Overlap	5	153.184		6	156.529		6	158.24		-0.290889	0.410336
STnc3330	Intergenic	2	128.247		2	177.736		2	146.6		0.795009	0.0443491
STnc3340	Antisense	0	0		0	0		0	0		0	0.94888
STnc3350	Intergenic	2	26.7182		3	43.4242		2	46.9265		0.076793	0.891578
STnc3390	Overlap	1	8.01546		1	18.1776		1	8.00296		-0.297942	0.39995
STnc340	Intergenic	4	53.4364		4	83.8189		4	83.4855		-0.155982	0.63749
STnc3400	Overlap	3	112.216		3	101.996		3	107.858		0.303888	0.465999
STnc3410	Overlap	0	0		0	0		0	0		0	0.94888
STnc3420	Intergenic	6	523.677		6	697.817		6	546.02		0.363403	0.376518
STnc3430	overlap	1	11.5779		1	17.1677		2	18.3704		0.80726	0.041077
STnc3440	Overlap	3	56.9989		2	64.6314		3	100.037		0.310997	0.454728
STnc3460	Overlap	2	16.9215		2	34.3354		3	17.461		0.773898	0.050503
STnc3480	Overlap	9	343.774		9	292.861		10	290.835		0.350354	0.395173
STnc3490	Overlap	0	0		0	0		0	0		0	0.94888
STnc350	Intergenic	2	194.152		2	226.21		2	197.164		-0.402208	0.26535
STnc3500	intragenic	2	34.7337		2	43.4242		2	36.0133		0.43544	0.283568
STnc3510	Overlap	1	105.982		1	138.352		1	83.1217		0.496429	0.218131
STnc3530	Overlap	5	98.8574		5	158.549		6	128.411		-0.0775291	0.789888
STnc3540	Overlap	6	605.613		5	702.867		5	652.423		0.379165	0.354722
STnc3550	Overlap	1	40.9679		1	22.2171		1	15.2784		0.124765	0.793699
STnc3570	Overlap	3	141.607		3	165.618		3	125.319		0.576901	0.149433
STnc3580	Intergenic	2	159.419		2	104.016		2	101.856		0.316045	0.446818
STnc3600	Overlap	3	81.9359		3	111.085		4	100.765		0.151901	0.739638
STnc3610	Overlap	8	728.517		8	843.238		8	745.003		0.32942	0.426242
STnc3620	Overlap	0	0		0	0		0	0		0	0.94888
STnc3630	Intergenic	2	115.779		2	122.194		2	160.423		0.279131	0.506441
STnc3640	Intergenic	1	32.0619		1	43.4242		1	26.7372		0.701034	0.0774776
STnc3680	Overlap	1	121.123		1	93.9175		1	100.219		0.184234	0.676885
STnc3700	Overlap	2	125.576		2	179.756		2	141.689		0.466462	0.248786
STnc3720	Antisense	0	0		0	0		0	0		0	0.94888
STnc3730	Overlap	2	19.5934		3	25.2466		2	19.6436		-0.0360292	0.874342
STnc3740	Overlap	1	65.9049		1	52.513		1	68.7527		0.349045	0.397074
STnc3750	Overlap	1	15.1403		1	33.3256		1	20.1893		0.491371	0.223104
STnc3760	Intergenic	0	0		0	0		0	0		0	0.94888
STnc3770	Antisense	0	0		0	0		0	0		0	0.94888
STnc3790	Overlap	2	182.574		2	214.092		2	143.326		0.422418	0.299105
STnc380	Intergenic	1	106.873		1	98.9669		1	107.131		-0.214607	0.532486
STnc3800	Overlap	0	0		0	0		0	0		0	0.94888
STnc3830	Intergenic	1	10.6873		3	23.2269		2	9.45805		-0.903683	0.0154085
STnc3850	Overlap	1	16.0309		1	25.2466		1	10.1856		0.752121	0.057585
STnc3860	Overlap	0	0		0	0		0	0		0	0.94888
STnc3870	Intergenic	2	49.874		2	49.4834		2	41.288		-0.0417749	0.86254
STnc3880	Overlap	1	245.808		1	301.95		1	276.83		0.0308609	0.986891
STnc3890	Intergenic	2	13.3591		1	16.1579		2	10.1856		-0.669278	0.0701625
STnc3920	Overlap	8	177.231		7	232.269		8	203.894		0.00677761	0.962972
STnc3950	Overlap	1	13.3591		1	4.03946		1	6.00222		-0.086131	0.772653
STnc3960	Overlap	1	37.4055		1	43.4242		1	54.2019		-0.295558	0.403443
STnc3970	Intergenic	3	89.9513		2	47.4637		3	49.6548		-0.202842	0.552839
STnc3990	Overlap	3	217.308		4	174.707		4	188.979		-0.142281	0.663234
STnc40	Overlap	3	333.087		3	340.325		3	355.586		-0.161915	0.626474
STnc400	Intergenic	2	43.6397		2	50.4933		2	47.1084		-0.25583	0.464288
STnc4000	Antisense	2	133.591		2	150.47		2	146.964		-0.0199022	0.907608
STnc4010	Antisense	3	54.327		3	99.9767		3	58.3853		-0.281366	0.42461
STnc4020	Antisense	1	29.39		1	38.3749		1	21.0987		0.541603	0.177204
STnc4040	Overlap	7	520.115		7	559.466		6	485.816		-0.270376	0.441438
STnc4070	Intergenic	3	128.247		3	123.204		3	168.426		-0.331236	0.353094
STnc4080	Overlap	1	31.1712		1	60.592		1	37.6503		-0.427949	0.237596
STnc4100	Overlap	3	250.261		3	255.496		3	263.188		-0.128062	0.690377
STnc4110	Intergenic	0	0		0	0		0	0		0	0.94888
STnc4120	Overlap	3	373.164		3	296.901		3	336.306		-0.0689462	0.807187
STnc4130	Overlap	2	63.2331		2	69.6807		2	89.8515		-0.23105	0.504689
STnc4140	Overlap	4	225.324		4	212.072		4	169.699		-0.179088	0.595062
STnc4150	Overlap	2	128.247		2	181.776		2	161.151		-0.220816	0.521899
STnc4160	Intergenic (antisense STnc3090)	1	21.3746		1	28.2762		1	24.5545		0.0193594	0.989159
STnc4170	Intergenic	1	9.79668		1	5.04933		2	26.7372		-0.760247	0.0405326
STnc4180	Intergenic	1	11.5779		1	15.148		1	15.6422		0.350808	0.394515
STnc4190	Antisense	0	0		0	0		0	0		0	0.94888
STnc420	Antisense	2	44.5304		2	56.5525		2	36.559		-0.00132969	0.946117
STnc4200	Antisense	4	416.804		4	320.127		4	411.425		0.315862	0.447103
STnc4210	Overlap	0	0		0	0		0	0		0	0.94888
STnc4220	intragenic	1	34.7337		1	42.4144		2	44.3801		0.39793	0.329836
STnc4230	Overlap	3	163.872		3	281.753		3	219.536		0.179418	0.686103
STnc4240	Antisense	5	209.293		4	238.328		5	266.826		-0.0494135	0.846898
STnc4250	Overlap	2	32.0619		2	26.2565		3	33.4669		-0.818034	0.027871
STnc4260	Intergenic	1	56.1082		1	22.2171		1	34.922		0.415517	0.307565
STnc440	Intergenic	0	0		0	0		0	0		0	0.94888
STnc470	Overlap	1	16.0309		1	43.4242		1	16.3697		0.15993	0.723873
STnc475	intragenic	0	0		0	0		0	0		0	0.94888
STnc480	Intergenic	2	24.937		2	71.7005		2	57.2939		0.210978	0.6266
STnc490	Antisense	0	0		0	0		0	0		0	0.94888
STnc500	Intergenic	6	231.558		5	244.388		6	279.376		0.290647	0.487403
STnc520	Intergenic	3	100.639		3	84.8287		3	74.3912		0.489953	0.224514
STnc540	Intergenic	4	219.98		4	214.092		4	297.201		0.693186	0.0809798
STnc610	Intergenic	1	8.90607		1	22.2171		1	19.098		-0.784342	0.0347581
STnc620	Overlap	0	0		0	0		0	0		0	0.94888
STnc630	Overlap	10	574.442		10	594.811		9	671.158		-0.191792	0.572297
STnc670	Overlap	8	400.773		8	445.351		8	432.524		0.390442	0.339629
STnc700	Intergenic	0	0		0	0		0	0		0	0.94888
STnc710	Antisense STnc1430	3	106.873		2	150.47		3	131.321		-0.036205	0.87398
STnc740	Overlap	0	0		0	0		0	0		0	0.94888
STnc750	Intergenic	0	0		0	0		0	0		0	0.94888
STnc760	Overlap	2	170.106		2	190.865		3	196.8		0.106332	0.831013
STnc770	Overlap	5	704.47		5	715.995		5	732.271		-0.283818	0.420907
STnc780	Overlap	8	531.692		9	613.998		9	582.216		-0.420461	0.245449
STnc790	Overlap	7	1046.46		7	993.708		7	1008.74		-0.307505	0.386123
STnc800	Overlap	4	605.613		4	632.176		4	613.318		0.0677781	0.910205
STnc810	Intergenic	1	250.261		1	267.614		1	261.733		-0.0210463	0.905242
STnc835	intragenic	1	20.484		1	17.1677		1	18.9161		1.26677	0.00118685
STnc840	Overlap	0	0		0	0		0	0		0	0.94888
STnc850	Overlap	0	0		0	0		1	2.5464		-0.738378	0.0464584
STnc870	Intergenic	0	0		0	0		0	0		0	0.94888
STnc880	Intergenic	2	65.0143		2	108.056		2	71.481		-0.48391	0.184486
STnc890	Overlap	0	0		0	0		0	0		0	0.94888
STnc920	Overlap	0	0		0	0		0	0		0	0.94888
STnc930	Overlap	2	197.715		2	171.677		2	119.317		0.219715	0.610528
STnc950	intragenic	1	16.0309		1	10.0987		1	23.4632		0.0195812	0.989621
STnc980	Overlap	2	118.451		2	113.105		2	114.224		0.205281	0.637177
StyR-150	Overlap	0	0		0	0		0	0		0	0.94888
StyR-199	Antisense	0	0		0	0		0	0		0	0.94888
StyR-219	Antisense	0	0		0	0		0	0		0	0.94888
StyR-243	Antisense	1	107.763		1	107.046		1	97.3088		0.265051	0.530239
StyR-248	Antisense	6	193.262		6	171.677		7	181.34		0.268086	0.525062
StyR-24a	Overlap	1	37.4055		1	36.3552		1	39.8329		0.543291	0.175794
StyR-24d	Overlap	2	48.0928		2	58.5722		2	42.0156		0.163674	0.716561
StyR-24e	Overlap	2	23.1558		1	9.08879		2	14.5508		0.301878	0.469215
StyR-24g	Overlap	1	14.2497		1	7.06906		1	25.2821		-0.0493295	0.84707
StyR-291	Antisense	1	134.482		1	122.194		1	102.402		0.958185	0.014824
StyR-305	Antisense	2	159.419		2	163.598		2	116.589		-0.0175174	0.912543
StyR-329b	intragenic	1	35.6243		1	30.296		2	17.2791		0.309617	0.456904
StyR-358	Antisense	3	247.589		3	275.693		3	246.455		0.521202	0.194917
StyR-44e	Overlap	0	0		0	0		0	0		0	0.94888
StyR-44f	Overlap	0	0		0	0		0	0		0	0.94888
StyR-44g	intragenic	0	0		0	0		0	0		0	0.94888
t44	intragenic	0	0		0	0		0	0		0	0.94888
tp2	Intergenic	1	5.34364		1	4.03946		3	4.18337		-1.49305	7.46955e-05
tpke11	Overlap	2	260.057		2	196.924		3	196.073		-0.136951	0.67336
tpke70	Overlap	5	130.029		5	145.421		6	131.685		0.139469	0.764265

## Sheet: LL-37
		Replicate_1			Replicate_2			Replicate_3			log2(FC)	p value
Gene ID	Location	Ins_count	read_count		Ins_count	read_count		Ins_count	read_count
AmgR	Overlap	4	424.189		7	324.297		7	335.893		-0.597451	0.836226
ArcZ	Overlap	0	0		0	0		0	0		-0.374519	0.965697
art200b	Overlap	0	0		0	0		0	0		0	0.643693
art200c	Antisense	0	0		0	0		0	0		0	0.643693
art200d	Antisense	0	0		0	0		0	0		0	0.643693
art200e	Antisense	0	0		0	0		0	0		0	0.643693
art200f	Antisense	0	0		0	0		0	0		0	0.643693
art200g	Antisense	0	0		0	0		0	0		0	0.643693
C0664	Overlap	1	92.4552		1	9.14504		1	102.867		-1.32559	0.306599
ChiX	Intergenic	3	33.4351		2	60.7324		2	50.384		-0.469604	0.949362
CsrB	Intergenic	1	405.291		1	503.915		2	268.948		1.75505	0.0151594
CsrC	Overlap	2	308.184		2	236.364		2	428.264		0.497129	0.308001
CyaR	Overlap	1	37.5054		1	49.2425		1	74.4097		0.664946	0.227272
DapZ	intergenic (antisense STnc3230)	4	215.729		3	245.509		3	144.387		-0.356567	0.949675
DsrA	Intergenic	0	0		0	0		0	0		-2.39817	0.0261562
FnrS	Intergenic	1	78.7904		1	11.9589		1	2.33259		-1.47235	0.235312
GcvB	Intergenic	3	167.466		3	334.146		3	297.405		-0.206033	0.816737
GlmY	Intergenic	2	158.744		2	66.5947		2	100.768		-0.186664	0.799928
GlmZ	Overlap	5	198.866		4	260.751		5	272.213		-0.53478	0.891411
Ig2335	Overlap	1	53.7868		1	36.8146		1	50.8505		0.948743	0.127178
InvR	Intergenic	0	0		0	0		0	0		0	0.643693
IsrA	Overlap	4	93.9089		4	139.52		4	121.295		-0.741815	0.712545
IsrB-1	intergenic （antisense IsrB-2)	0	0		0	0		0	0		0	0.643693
IsrB-2	intergenic （antisense IsrB-1)	0	0		0	0		0	0		0	0.643693
IsrC	Intergenic	3	256.142		3	176.335		3	124.56		0.0268374	0.622292
IsrD	Intergenic	0	0		0	0		0	0		0	0.643693
IsrF	Overlap	2	106.992		2	76.4432		2	141.822		1.12093	0.0857579
IsrG	Overlap	0	0		0	0		0	0		0	0.643693
IsrH_1_2	Overlap	5	220.962		6	196.501		4	87.0057		-0.867027	0.610961
IsrI	Overlap	8	805.349		8	625.849		6	348.722		-0.35668	0.949776
IsrJ	Intergenic	0	0		0	0		0	0		-0.955835	0.543065
IsrK	Intergenic	0	0		0	0		0	0		0	0.643693
IsrL	Overlap	4	554.44		4	694.554		4	330.295		0.453178	0.331951
IsrM	Intergenic	5	70.359		3	78.5536		4	86.0726		-0.700435	0.747387
IsrN	Overlap	0	0		0	0		0	0		-2.74162	0.00909079
IsrO	intragenic	1	557.929		1	452.562		1	489.144		0.700712	0.212222
IsrP	Intergenic	2	148.568		2	148.197		1	324.463		-0.250358	0.855512
IsrQ	Overlap	4	94.4904		3	55.1047		3	73.2434		-0.115071	0.738652
IstR-1	intragenic	0	0		0	0		0	0		0	0.643693
IstR-2	intragenic	3	275.04		3	123.575		3	295.306		-0.495173	0.926578
MgrR	Antisense	0	0		1	2.34488		0	0		-1.74245	0.136395
MicA	Intergenic	0	0		0	0		0	0		0	0.643693
MicC	Overlap	2	72.1034		2	130.141		2	41.2869		-0.0239445	0.66304
MicF	Intergenic	0	0		0	0		0	0		0	0.643693
OmrA	Intergenic	1	133.159		1	30.9524		1	86.7724		0.499579	0.3067
OmrB	Intergenic	1	129.67		2	372.367		2	233.726		-0.649089	0.791342
OxyS	Intergenic	1	474.778		2	381.981		2	477.715		0.857243	0.154787
RdlE	Intergenic	1	26.4573		1	55.1047		1	25.192		1.63673	0.0216754
RprA	Intergenic	1	14.2462		1	30.718		1	10.2634		0.881201	0.147152
RseX	Intergenic	0	0		0	0		0	0		0	0.643693
RUF_107c.102	Overlap	2	113.388		2	32.5939		2	146.487		-0.860084	0.616424
RUF_107c.105	Overlap	0	0		0	0		0	0		0	0.643693
RUF_107c.112	Overlap	2	180.549		2	371.898		2	229.527		0.598476	0.257233
RUF_107c.19	intergenic (antisense STnc3250)	0	0		0	0		0	0		0	0.643693
RUF_107c.23	Overlap	2	92.1645		2	69.8775		3	165.147		-0.282986	0.884284
RUF_107c.47	Overlap	3	176.77		4	157.576		3	124.794		-0.659092	0.782722
RUF_107c.58	Overlap	6	925.134		6	883.786		7	872.623		0.322053	0.410334
RUF_107c.82	Overlap	0	0		1	3.28283		0	0		-6.63645	3.13332e-12
RUF_107c.83	intragenic	1	43.3202		1	33.7663		1	78.3751		-0.313195	0.911061
RUF_107c.92	Overlap	2	177.933		2	238.24		1	240.024		1.16564	0.0770124
RUF_111	Overlap	3	200.029		3	173.052		3	107.766		-0.228287	0.836155
RybA	Overlap	6	170.373		7	330.628		6	292.04		-0.0992939	0.725354
RybB	Overlap	0	0		0	0		0	0		0	0.643693
RybD	Overlap	1	5.81479		1	4.22079		1	64.3795		-1.87418	0.101649
RydB	Intergenic	1	20.3518		0	0		0	0		-1.52431	0.213134
RydC	Intergenic	0	0		0	0		0	0		0	0.643693
RyeF	Overlap	3	59.0201		3	143.507		4	297.172		-0.326689	0.923056
RyfA	Intergenic	1	51.4609		1	70.8154		1	79.0749		-0.416231	0.997032
RyfD	Overlap	3	147.696		2	33.0628		3	95.403		-0.557297	0.871508
RyhB-1	intragenic	0	0		1	3.28283		0	0		-3.93476	7.97391e-05
RyhB-2	Overlap	3	161.942		2	117.244		4	154.884		-0.208232	0.818651
RyjB	Overlap	0	0		0	0		0	0		-2.21091	0.0439963
SdsR	Antisense SraC	0	0		0	0		0	0		0	0.643693
SgrS	Overlap	5	143.916		5	134.596		5	179.61		-0.578121	0.853175
SibA	Intergenic	6	270.679		4	291.703		4	315.133		0.0110245	0.634864
SibC	Intergenic	3	239.279		3	351.263		3	211.799		-0.349686	0.943538
SibD	antisense STnc1420	4	241.895		4	340.242		4	357.12		-0.31724	0.914655
SLnc0031	Intergenic	5	325.628		4	240.585		5	429.43		0.192532	0.497634
Spf	Overlap	1	268.643		1	132.017		1	215.298		-0.718814	0.731844
SraA	Intergenic	3	65.7072		3	14.0693		2	6.99777		-3.91305	8.82357e-05
SraB	Intergenic	0	0		0	0		0	0		0	0.643693
SraC	Antisense SdsR	3	125.309		0	0		3	80.9409		-2.08982	0.0603158
SraF	Overlap	6	555.022		6	679.781		5	582.915		1.0119	0.110472
SraG	Overlap	2	35.1795		3	116.072		3	42.9197		-1.95152	0.0847887
SraL	Overlap	2	76.7553		2	63.3118		0	0		-2.45511	0.0221563
sRNA1	Intergenic	1	2.9074		0	0		2	11.8962		-4.29439	1.37359e-05
sRNA10	Intergenic	1	31.3999		1	40.0975		1	45.4855		0.495465	0.308886
sRNA12	Overlap	2	43.6109		3	12.8969		2	19.827		-2.38992	0.0267843
sRNA16	Overlap	1	124.146		1	118.182		1	91.4376		1.61533	0.0230846
sRNA3	Overlap	1	385.811		2	226.281		1	257.052		0.780075	0.181424
sRNA9	Antisense	1	14.537		1	2.34488		1	28.6909		-1.69337	0.151465
SroA	Overlap	0	0		0	0		0	0		0	0.643693
SroC	Overlap	1	40.4128		1	44.7872		1	62.7467		-0.146505	0.765378
SroG	Intergenic	0	0		0	0		0	0		0	0.643693
SsrS	Overlap	6	284.634		3	306.711		3	177.51		-0.232124	0.839513
STnc070	Intergenic	6	466.346		6	515.171		6	441.093		-0.048903	0.683449
STnc1010	Intergenic	2	146.242		3	299.441		3	125.96		-0.163703	0.78012
STnc1030	Overlap	2	76.4645		2	52.7598		2	36.3884		0.355616	0.389291
STnc1040	Intergenic	1	27.911		0	0		1	8.86385		-0.949547	0.547746
STnc1080	Intergenic	1	111.063		1	165.314		1	56.9152		0.763917	0.187409
STnc1090	Overlap	0	0		0	0		0	0		0	0.643693
STnc1110	Overlap	2	27.911		2	81.1329		2	23.7924		-0.202727	0.813862
STnc1130	Overlap	2	296.845		2	267.317		1	430.83		1.11382	0.08722
STnc1150	Intergenic	3	238.116		4	225.109		3	149.519		0.457676	0.329446
STnc1160	Overlap	2	138.974		2	98.7195		1	92.3706		-0.505295	0.917574
STnc1170	Overlap	1	112.226		1	100.361		1	233.026		0.580242	0.265911
STnc1180	Antisense	3	248.292		3	192.984		3	330.528		-0.213915	0.823602
STnc1190	Overlap	12	1006.25		12	1057.31		13	993.684		-0.246687	0.852286
STnc1200	Overlap	3	280.854		3	488.673		3	350.822		0.265448	0.447316
STnc1210	Antisense	0	0		0	0		0	0		-2.11762	0.0561826
STnc1220	Antisense	1	15.4092		0	0		1	6.76452		0.216745	0.480599
STnc1270	Overlap	4	400.93		4	355.484		4	477.715		0.28637	0.433431
STnc1275	intragenic	0	0		1	16.6487		0	0		-0.66022	0.781752
STnc1280	Intergenic	1	7.84997		1	20.8695		1	76.7423		-1.8826	0.0996919
STnc1290	intragenic	4	482.628		4	299.676		4	268.481		0.293737	0.428602
STnc1300	Overlap	2	258.177		2	126.389		2	139.022		0.997523	0.114114
STnc1310	Intergenic	1	187.236		2	241.523		2	264.283		0.925657	0.133754
STnc1320	Antisense	0	0		0	0		0	0		0	0.643693
STnc1330	Overlap	2	248.873		2	230.736		4	271.747		0.34633	0.395047
STnc1340	Overlap	4	302.951		4	513.529		2	335.427		0.343112	0.397053
STnc1380	Intergenic	0	0		0	0		0	0		0	0.643693
STnc1390	Intergenic	0	0		0	0		0	0		0	0.643693
STnc1400	Overlap	0	0		0	0		0	0		0	0.643693
STnc1410	Antisense	0	0		0	0		0	0		0	0.643693
STnc1420	antisense SibD	0	0		0	0		0	0		0	0.643693
STnc1430	Antisense STnc710	4	503.27		5	331.097		4	387.21		0.305676	0.420842
STnc1460	Intergenic	6	541.357		6	879.8		6	1031.71		-0.427175	0.98725
STnc1470	Overlap	0	0		0	0		0	0		-1.15506	0.40577
STnc1480	Overlap	6	342.491		5	222.764		6	268.248		0.0528422	0.601854
STnc150	Intergenic	2	122.692		2	7.9726		2	65.3126		0.0165469	0.630461
STnc1500	Overlap	1	219.799		1	168.363		1	204.335		0.577764	0.267105
STnc1510	Overlap	2	156.127		2	65.4222		2	69.278		0.143606	0.533016
STnc1530	Antisense	0	0		0	0		0	0		0	0.643693
STnc1540	intragenic	0	0		0	0		0	0		0	0.643693
STnc1550	Overlap	0	0		0	0		0	0		0	0.643693
STnc1560	Overlap	0	0		0	0		0	0		0	0.643693
STnc1565	intragenic	1	29.6554		0	0		1	8.39733		-1.81646	0.115892
STnc1590	Intergenic	4	377.671		4	354.546		4	523.667		-0.506311	0.916671
STnc1600	Overlap	1	51.1702		1	38.6906		1	97.9688		-0.639079	0.799994
STnc1640	Overlap	0	0		1	27.4351		0	0		-2.74284	0.00905443
STnc1650	Overlap	3	196.54		3	259.578		2	161.882		-0.165918	0.782025
STnc1660	Overlap	3	95.6533		4	155.935		2	45.4855		-0.386522	0.976419
STnc1670	Intergenic	0	0		0	0		0	0		0	0.643693
STnc1690	Intergenic	3	340.747		3	453.5		3	262.417		0.247173	0.459649
STnc1700	Intergenic	1	69.196		1	57.9186		1	133.191		0.998964	0.113745
STnc1710	Intergenic	3	69.196		3	154.762		3	60.1809		0.0163442	0.630623
STnc1740	Overlap	4	116.005		4	440.838		3	162.348		0.558392	0.276572
STnc1760	Overlap	5	273.005		4	286.545		5	308.602		0.508402	0.302047
STnc1820	Overlap	2	75.5923		2	33.0628		2	58.0815		-2.06864	0.0636315
STnc1830	Overlap	5	231.719		3	149.838		5	138.556		-0.870887	0.607933
STnc1860	Intergenic	3	120.657		3	131.313		3	130.625		-0.866613	0.611286
STnc1870	Intergenic	1	223.87		1	397.926		1	536.263		1.60991	0.0234536
STnc1880	Overlap	1	23.2592		2	110.444		2	85.6061		-1.02359	0.49392
STnc1890	Intergenic	1	306.73		1	271.068		1	127.36		0.543959	0.283772
STnc1920	Overlap	0	0		1	23.2143		2	65.5458		-0.418096	0.995365
STnc1990	overlap	1	71.522		2	73.8638		2	71.144		-0.232192	0.839573
STnc200	Overlap	0	0		0	0		0	0		0	0.643693
STnc2010	Overlap	1	7.84997		0	0		1	5.1317		-1.97586	0.0799781
STnc2030	Overlap	1	1.4537		1	15.9452		0	0		0.391113	0.367765
STnc2040	Overlap	0	0		0	0		0	0		-0.606518	0.828302
STnc2050	Intergenic	0	0		0	0		0	0		0	0.643693
STnc2070	Overlap	0	0		0	0		0	0		0	0.643693
STnc2080	Intergenic	1	10.1759		0	0		0	0		-4.01102	5.56322e-05
STnc2090	Overlap	2	147.114		2	61.9049		2	133.891		-0.869947	0.60867
STnc2100	Overlap	0	0		0	0		0	0		-2.10525	0.0579913
STnc2110	Overlap	1	590.492		1	343.76		1	221.363		0.691204	0.216151
STnc2130	Overlap	4	280.854		4	409.885		2	233.492		0.239586	0.464824
STnc2160	Overlap	1	91.583		1	116.072		1	21.4598		-0.378845	0.969561
STnc2170	Overlap	0	0		0	0		0	0		0	0.643693
STnc2180	Intergenic	0	0		1	34.7043		0	0		-1.81695	0.115763
STnc290	Intergenic	0	0		0	0		0	0		0	0.643693
STnc3000	Intergenic	0	0		0	0		0	0		0	0.643693
STnc3010	Overlap	1	159.907		2	64.9532		1	105.9		0.459879	0.328223
STnc3020	Antisense	4	458.496		2	218.309		4	328.662		0.108858	0.558894
STnc3030	Intergenic	1	116.005		1	40.332		1	30.7902		0.388691	0.36921
STnc3040	intragenic	3	55.822		2	21.8074		3	143.454		-1.26289	0.341021
STnc3060	Intergenic	2	17.4444		1	2.11039		0	0		-3.19129	0.0018561
STnc3070	Antisense	1	50.298		1	22.9798		1	123.627		-0.433753	0.981372
STnc3080	Overlap	2	125.6		1	31.4214		1	81.1742		0.465734	0.324989
STnc3090	Intergenic (antisense STnc4160)	0	0		0	0		0	0		0	0.643693
STnc310	Intergenic	1	46.5183		1	30.9524		1	18.1942		-0.00370885	0.646674
STnc3100	Overlap	2	72.9756		2	143.038		2	27.2913		-0.828251	0.641741
STnc3110	Intergenic	1	15.1185		2	114.43		1	12.1295		-1.56319	0.197555
STnc3120	Overlap	5	577.118		5	414.575		4	418.234		0.388789	0.369151
STnc3130	Intergenic	0	0		0	0		0	0		0	0.643693
STnc3140	Antisense	0	0		0	0		0	0		-4.83631	7.22939e-07
STnc3150	Overlap	5	495.711		5	513.529		5	490.311		-0.146533	0.765402
STnc3160	Intergenic	0	0		0	0		0	0		0	0.643693
STnc3170	Intergenic	2	86.0589		2	42.2079		2	23.3259		-0.468719	0.950151
STnc3180	Intergenic	0	0		0	0		0	0		0	0.643693
STnc320	Overlap	5	626.253		4	340.477		4	545.36		0.477161	0.318736
STnc3200	Overlap	1	8.14071		0	0		0	0		-2.8831	0.00565562
STnc3210	Overlap	1	119.785		1	177.039		1	129.226		0.728949	0.200858
STnc3220	Antisense	5	1268.21		6	1098.58		5	1142.04		0.648385	0.234494
STnc3230	overlap (antisense DapZ)	3	307.312		4	313.511		4	344.524		-0.0113056	0.652799
STnc3240	Overlap	2	254.397		2	304.835		2	227.194		0.775689	0.183035
STnc3250	overlap (antisense RUF_107c.19)	5	93.6182		5	277.869		6	197.104		-0.596447	0.837104
STnc3270	Overlap	0	0		2	7.73811		0	0		-2.4468	0.0227051
STnc3280	Intergenic	1	12.2111		1	1.87591		1	15.1618		-1.38065	0.278339
STnc3290	Overlap	0	0		0	0		0	0		0	0.643693
STnc3300	Overlap	1	4.65183		1	17.3521		1	2.09933		-1.95054	0.084987
STnc3310	Overlap	3	131.124		3	154.762		3	151.385		-0.391731	0.981072
STnc3330	Intergenic	1	149.731		2	104.113		2	239.79		0.849019	0.157475
STnc3340	Antisense	0	0		0	0		0	0		0	0.643693
STnc3350	Intergenic	1	78.7904		1	0.937953		1	33.1228		-1.08436	0.451958
STnc3390	Overlap	1	17.7351		0	0		0	0		-2.42343	0.0243102
STnc340	Intergenic	2	138.101		2	104.113		3	156.75		0.698631	0.213077
STnc3400	Overlap	3	161.07		3	200.253		2	187.307		1.06208	0.0984758
STnc3410	Overlap	0	0		0	0		0	0		0	0.643693
STnc3420	Intergenic	4	858.263		5	720.817		4	926.739		0.87024	0.150608
STnc3430	overlap	1	10.7574		0	0		0	0		-2.04488	0.0675297
STnc3440	Overlap	3	79.9534		3	61.9049		2	27.9911		-0.149453	0.767899
STnc3460	Overlap	1	43.0295		1	23.9178		0	0		-0.36396	0.956271
STnc3480	Overlap	8	457.333		7	306.007		7	469.084		0.73757	0.197478
STnc3490	Overlap	0	0		0	0		0	0		0	0.643693
STnc350	Intergenic	2	330.28		2	488.908		2	581.049		0.739919	0.196565
STnc3500	intragenic	2	40.9943		2	43.1458		2	70.6775		0.827878	0.16455
STnc3510	Overlap	1	3.19814		1	19.9315		1	89.8048		-1.93563	0.0880546
STnc3530	Overlap	5	185.783		5	211.743		4	208.767		0.594256	0.259224
STnc3540	Overlap	4	995.783		4	616.235		4	650.56		0.553465	0.279015
STnc3550	Overlap	0	0		0	0		1	22.6261		-3.00554	0.00368121
STnc3570	Overlap	3	177.642		2	256.296		3	308.602		1.32532	0.051515
STnc3580	Intergenic	2	127.925		1	93.0918		2	106.133		0.177712	0.508218
STnc3600	Overlap	3	142.172		3	208.695		2	218.797		1.086	0.0931357
STnc3610	Overlap	7	858.263		7	703.23		8	959.628		0.442537	0.337925
STnc3620	Overlap	0	0		0	0		0	0		0	0.643693
STnc3630	Intergenic	2	49.4257		1	15.2417		0	0		-3.544	0.000452419
STnc3640	Intergenic	0	0		0	0		1	24.4922		-2.84634	0.00641196
STnc3680	Overlap	1	234.918		1	87.2296		1	103.334		0.480323	0.31702
STnc3700	Overlap	2	346.562		2	196.032		2	324.23		1.38988	0.0434371
STnc3720	Antisense	0	0		0	0		0	0		0	0.643693
STnc3730	Overlap	1	43.0295		1	37.0491		2	28.9241		0.686515	0.218107
STnc3740	Overlap	1	232.592		1	306.242		1	174.711		2.23508	0.00301428
STnc3750	Overlap	0	0		0	0		0	0		-4.01499	5.4591e-05
STnc3760	Intergenic	0	0		0	0		0	0		0	0.643693
STnc3770	Antisense	0	0		0	0		0	0		0	0.643693
STnc3790	Overlap	1	134.612		1	34.9387		1	72.7769		-0.90635	0.580434
STnc380	Intergenic	1	248.292		1	224.64		1	260.317		1.00407	0.112444
STnc3800	Overlap	0	0		0	0		0	0		0	0.643693
STnc3830	Intergenic	1	27.911		1	10.3175		0	0		-1.96299	0.0824929
STnc3850	Overlap	0	0		0	0		1	30.0904		-1.69099	0.15223
STnc3860	Overlap	0	0		0	0		0	0		0	0.643693
STnc3870	Intergenic	1	31.3999		1	12.4279		1	21.6931		-1.19495	0.38101
STnc3880	Overlap	1	277.656		1	148.431		1	172.379		-0.477397	0.942412
STnc3890	Intergenic	0	0		1	0.937953		0	0		-4.16052	2.69192e-05
STnc3920	Overlap	6	147.986		4	67.2981		4	112.198		-0.955447	0.543353
STnc3950	Overlap	0	0		0	0		0	0		-3.08112	0.00279952
STnc3960	Overlap	1	69.196		2	40.8009		1	86.3059		0.185651	0.502534
STnc3970	Intergenic	2	138.974		2	149.135		2	93.7702		0.849492	0.15732
STnc3990	Overlap	4	592.527		4	411.996		3	374.614		1.07749	0.0950088
STnc40	Overlap	2	223.87		3	362.988		3	461.153		-0.196672	0.808602
STnc400	Intergenic	1	25.5851		1	50.1805		0	0		-2.37074	0.028296
STnc4000	Antisense	2	149.149		2	287.717		2	92.8371		0.123908	0.547611
STnc4010	Antisense	2	91.8737		2	35.8767		2	136.69		-0.112269	0.736285
STnc4020	Antisense	1	13.374		1	21.5729		1	31.7232		0.102781	0.563482
STnc4040	Overlap	5	505.305		6	370.022		5	607.64		-0.37521	0.966314
STnc4070	Intergenic	3	147.696		3	51.5874		2	284.809		-0.425666	0.988599
STnc4080	Overlap	1	4.94257		1	11.7244		1	79.3081		-1.64685	0.166893
STnc4100	Overlap	3	251.49		3	183.135		3	336.36		-0.167532	0.783414
STnc4110	Intergenic	0	0		0	0		0	0		0	0.643693
STnc4120	Overlap	3	284.343		3	198.612		3	284.576		-0.471877	0.947334
STnc4130	Overlap	2	145.079		2	240.116		2	127.826		0.92213	0.134781
STnc4140	Overlap	4	180.84		4	184.073		4	208.067		-0.254572	0.859217
STnc4150	Overlap	2	96.2348		2	87.6986		1	38.721		-1.38183	0.277751
STnc4160	Intergenic (antisense STnc3090)	1	9.88515		1	64.4843		0	0		-1.4985	0.223953
STnc4170	Intergenic	1	23.5499		1	6.33118		1	55.2824		0.0675077	0.590464
STnc4180	Intergenic	1	5.52405		1	3.28283		1	8.16407		-0.890042	0.593007
STnc4190	Antisense	0	0		0	0		0	0		0	0.643693
STnc420	Antisense	2	34.0165		1	53.6978		1	20.7601		-0.414551	0.998533
STnc4200	Antisense	4	664.34		4	574.731		4	341.491		0.731011	0.200046
STnc4210	Overlap	0	0		0	0		0	0		0	0.643693
STnc4220	intragenic	0	0		0	0		1	7.93081		-3.91691	8.66654e-05
STnc4230	Overlap	3	303.532		2	235.661		3	244.922		0.441324	0.338611
STnc4240	Antisense	3	414.595		3	272.241		3	270.814		0.349014	0.393378
STnc4250	Overlap	2	42.448		1	29.78		1	14.4621		-1.01369	0.500952
STnc4260	Intergenic	1	145.661		1	76.9121		1	62.98		1.72889	0.0164288
STnc440	Intergenic	0	0		0	0		0	0		0	0.643693
STnc470	Overlap	1	63.0905		0	0		1	26.3583		-0.808709	0.657495
STnc475	intragenic	0	0		0	0		0	0		0	0.643693
STnc480	Intergenic	2	53.7868		1	16.1797		2	68.3449		-0.0396881	0.675886
STnc490	Antisense	0	0		0	0		0	0		0	0.643693
STnc500	Intergenic	4	258.468		5	273.413		4	219.73		0.282038	0.436285
STnc520	Intergenic	3	79.3719		1	10.552		2	75.3427		-0.581352	0.850337
STnc540	Intergenic	3	222.707		2	284.669		4	226.028		0.704409	0.210708
STnc610	Intergenic	0	0		0	0		0	0		-4.84248	6.97696e-07
STnc620	Overlap	0	0		0	0		0	0		0	0.643693
STnc630	Overlap	9	656.49		8	288.655		8	589.679		-0.536674	0.889734
STnc670	Overlap	6	392.499		6	428.879		4	369.949		0.287388	0.432762
STnc700	Intergenic	0	0		0	0		0	0		0	0.643693
STnc710	Antisense STnc1430	2	68.3238		1	70.3465		2	146.253		-0.559462	0.869599
STnc740	Overlap	0	0		0	0		0	0		0	0.643693
STnc750	Intergenic	0	0		0	0		0	0		0	0.643693
STnc760	Overlap	4	225.905		3	249.495		4	236.758		0.45878	0.328833
STnc770	Overlap	5	954.207		5	1106.78		5	933.27		0.187637	0.501117
STnc780	Overlap	9	1001.89		8	1009.71		8	473.983		0.0239856	0.624551
STnc790	Overlap	7	1194.36		7	949.912		7	1067.63		-0.238385	0.844999
STnc800	Overlap	4	473.615		4	325.939		4	472.583		-0.493213	0.928322
STnc810	Intergenic	1	184.91		1	426.769		1	178.91		-0.124249	0.746424
STnc835	intragenic	0	0		0	0		0	0		-3.04135	0.00323602
STnc840	Overlap	0	0		0	0		0	0		0	0.643693
STnc850	Overlap	0	0		0	0		0	0		-1.34716	0.295307
STnc870	Intergenic	0	0		0	0		0	0		0	0.643693
STnc880	Intergenic	2	191.307		2	42.4424		1	23.0927		-0.942024	0.553373
STnc890	Overlap	0	0		0	0		0	0		0	0.643693
STnc920	Overlap	0	0		0	0		0	0		0	0.643693
STnc930	Overlap	2	170.373		2	64.4843		2	218.097		-0.0295118	0.667572
STnc950	intragenic	1	1.4537		1	153.121		1	54.8159		0.74976	0.192771
STnc980	Overlap	1	77.9182		2	98.7195		1	27.0581		-0.73817	0.715591
StyR-150	Overlap	0	0		0	0		0	0		0	0.643693
StyR-199	Antisense	0	0		0	0		0	0		0	0.643693
StyR-219	Antisense	0	0		0	0		0	0		0	0.643693
StyR-243	Antisense	0	0		0	0		0	0		-6.44822	1.37276e-11
StyR-248	Antisense	4	134.031		3	331.801		5	142.755		0.294368	0.42819
StyR-24a	Overlap	1	46.5183		1	13.1313		1	17.0279		-0.214956	0.82451
StyR-24d	Overlap	2	114.842		2	65.6567		2	67.8784		0.856968	0.154876
StyR-24e	Overlap	1	3.77962		0	0		1	6.06474		-1.96824	0.0814582
StyR-24g	Overlap	1	20.3518		1	25.0902		0	0		-0.895128	0.589072
StyR-291	Antisense	1	44.4832		1	98.0161		1	123.161		0.416206	0.353005
StyR-305	Antisense	1	31.3999		1	11.0209		1	3.03237		-3.66721	0.000266901
StyR-329b	intragenic	1	2.03518		1	12.6624		1	10.7299		-1.49996	0.223334
StyR-358	Antisense	3	46.8091		3	96.8436		2	35.6887		-1.68943	0.152728
StyR-44e	Overlap	0	0		0	0		0	0		0	0.643693
StyR-44f	Overlap	0	0		0	0		0	0		0	0.643693
StyR-44g	intragenic	0	0		0	0		0	0		0	0.643693
t44	intragenic	0	0		0	0		0	0		0	0.643693
tp2	Intergenic	1	1.16296		1	0.937953		1	1.39955		-2.84044	0.00654172
tpke11	Overlap	2	627.707		2	672.043		2	661.056		1.45705	0.036195
tpke70	Overlap	4	73.2664		3	113.258		3	147.42		-0.198948	0.810578

## Sheet: Cold
		Replicate_1			Replicate_2			Replicate_3			log2(FC)	p value
Gene ID	Location	Ins_count	read_count		Ins_count	read_count		Ins_count	read_count
AmgR	Overlap	10	467.802		10	464.187		11	415.537		-0.276424	0.707745
ArcZ	Overlap	0	0		0	0		0	0		-0.374519	0.575729
art200b	Overlap	0	0		0	0		0	0		0	0.884142
art200c	Antisense	0	0		0	0		0	0		0	0.884142
art200d	Antisense	0	0		0	0		0	0		0	0.884142
art200e	Antisense	0	0		0	0		0	0		0	0.884142
art200f	Antisense	0	0		0	0		0	0		0	0.884142
art200g	Antisense	0	0		0	0		0	0		0	0.884142
C0664	Overlap	1	218.406		1	142.672		1	133.177		0.482608	0.291588
ChiX	Intergenic	1	14.7572		2	63.2983		3	66.303		-0.696193	0.243832
CsrB	Intergenic	1	81.1644		2	103.488		2	154.897		-0.0351914	0.936681
CsrC	Overlap	2	213.979		2	207.98		3	182.333		-0.148006	0.894171
CyaR	Overlap	1	32.4658		1	33.1562		2	15.4326		-0.320829	0.646582
DapZ	intergenic (antisense STnc3230)	4	323.182		4	201.952		4	275.5		0.052695	0.806484
DsrA	Intergenic	1	13.2814		1	15.071		1	12.5747		1.47027	0.00355952
FnrS	Intergenic	2	36.8929		2	26.1231		2	44.0114		-0.223396	0.783306
GcvB	Intergenic	3	209.552		2	320.51		3	389.816		0.0109698	0.867857
GlmY	Intergenic	2	134.29		2	147.696		2	100.026		0.109044	0.725521
GlmZ	Overlap	6	394.016		6	242.141		6	346.376		-0.127131	0.925338
Ig2335	Overlap	1	11.8057		1	8.03788		1	32.5799		-0.647487	0.282944
InvR	Intergenic	0	0		0	0		0	0		0	0.884142
IsrA	Overlap	4	200.697		5	190.9		4	213.77		0.0413771	0.823031
IsrB-1	intergenic （antisense IsrB-2)	0	0		0	0		0	0		0	0.884142
IsrB-2	intergenic （antisense IsrB-1)	0	0		0	0		0	0		0	0.884142
IsrC	Intergenic	3	194.795		3	186.881		3	216.056		0.186772	0.618852
IsrD	Intergenic	0	0		0	0		0	0		0	0.884142
IsrF	Overlap	2	72.3101		2	36.1704		2	50.2988		0.089253	0.753661
IsrG	Overlap	0	0		0	0		0	0		0	0.884142
IsrH_1_2	Overlap	6	321.706		5	215.013		7	276.072		-0.0924409	0.97736
IsrI	Overlap	8	609.471		8	800.774		8	753.339		-0.00248117	0.887832
IsrJ	Intergenic	0	0		0	0		0	0		-0.955835	0.0980339
IsrK	Intergenic	0	0		0	0		0	0		0	0.884142
IsrL	Overlap	6	258.25		4	336.586		6	361.808		-0.217189	0.7923
IsrM	Intergenic	5	168.232		4	116.549		6	156.041		0.186213	0.619593
IsrN	Overlap	0	0		1	11.0521		0	0		-1.54455	0.00572342
IsrO	intragenic	1	293.668		1	419.979		1	272.642		0.076697	0.771687
IsrP	Intergenic	2	200.697		1	283.335		3	176.617		-0.0876762	0.984518
IsrQ	Overlap	3	119.533		2	67.3172		5	84.0219		0.156829	0.659151
IstR-1	intragenic	0	0		0	0		0	0		0	0.884142
IstR-2	intragenic	3	426.482		3	307.449		4	259.496		0.0892188	0.75371
MgrR	Antisense	1	11.8057		1	14.0663		1	22.8631		1.73312	0.000650066
MicA	Intergenic	0	0		0	0		0	0		0	0.884142
MicC	Overlap	3	106.252		2	43.2036		3	81.7355		-0.0398103	0.943602
MicF	Intergenic	0	0		0	0		0	0		0	0.884142
OmrA	Intergenic	2	70.8344		1	64.303		2	94.3102		0.582543	0.21392
OmrB	Intergenic	2	382.211		3	458.159		3	369.81		0.187682	0.617643
OxyS	Intergenic	2	185.94		1	214.008		3	188.62		-0.314971	0.654526
RdlE	Intergenic	1	5.90287		1	32.1515		1	21.1484		0.639099	0.177217
RprA	Intergenic	0	0		1	11.0521		2	24.0062		-0.510717	0.414418
RseX	Intergenic	0	0		0	0		0	0		0	0.884142
RUF_107c.102	Overlap	3	174.135		3	154.729		3	136.607		0.0490022	0.811874
RUF_107c.105	Overlap	0	0		0	0		1	8.00208		1.05675	0.0326822
RUF_107c.112	Overlap	2	261.202		2	169.8		2	197.766		0.328468	0.444662
RUF_107c.19	intergenic (antisense STnc3250)	0	0		0	0		0	0		0	0.884142
RUF_107c.23	Overlap	3	76.7373		3	132.625		3	168.615		-0.0551797	0.96666
RUF_107c.47	Overlap	3	231.687		3	373.761		4	212.055		0.137357	0.685908
RUF_107c.58	Overlap	7	916.42		7	605.855		7	674.461		0.0124688	0.865636
RUF_107c.82	Overlap	4	206.6		2	179.847		3	146.895		0.132273	0.692962
RUF_107c.83	intragenic	1	156.426		1	65.3078		1	120.031		0.80972	0.0947781
RUF_107c.92	Overlap	1	81.1644		1	68.322		3	113.744		-0.16125	0.874479
RUF_111	Overlap	3	205.125		3	201.952		4	169.758		0.0745336	0.774806
RybA	Overlap	7	332.036		6	301.42		7	260.639		0.121374	0.708173
RybB	Overlap	0	0		0	0		0	0		0	0.884142
RybD	Overlap	1	45.7472		2	73.3456		2	88.5945		0.480697	0.293238
RydB	Intergenic	1	8.8543		1	11.0521		1	9.14524		0.415158	0.353609
RydC	Intergenic	0	0		0	0		0	0		0	0.884142
RyeF	Overlap	6	190.367		6	219.032		8	216.056		0.28042	0.500405
RyfA	Intergenic	4	84.1158		3	98.464		3	77.1629		-0.0384976	0.941635
RyfD	Overlap	1	45.7472		4	158.748		4	94.8818		-0.373199	0.577427
RyhB-1	intragenic	1	20.66		0	0		1	21.1484		-1.66559	0.00277899
RyhB-2	Overlap	2	94.4458		2	112.53		4	157.755		-0.47622	0.452549
RyjB	Overlap	1	7.37858		0	0		1	2.85789		-0.539409	0.384202
SdsR	Antisense SraC	0	0		0	0		0	0		0	0.884142
SgrS	Overlap	5	168.232		5	309.458		5	209.197		-0.0322095	0.932215
SibA	Intergenic	3	258.25		6	371.752		6	302.936		0.0858432	0.758543
SibC	Intergenic	4	355.648		4	261.231		5	393.245		-0.0051616	0.891822
SibD	antisense STnc1420	4	453.045		5	322.52		5	393.245		0.00416236	0.877957
SLnc0031	Intergenic	6	343.842		5	261.231		6	240.062		-0.0207277	0.915041
Spf	Overlap	3	394.016		3	187.885		3	214.341		-0.368692	0.583239
SraA	Intergenic	4	236.115		5	324.529		4	226.345		-0.215741	0.794403
SraB	Intergenic	0	0		0	0		0	0		0	0.884142
SraC	Antisense SdsR	2	81.1644		3	156.739		3	99.4544		0.235147	0.556139
SraF	Overlap	6	305.473		6	396.87		6	337.802		0.205373	0.594371
SraG	Overlap	3	165.28		3	146.691		3	166.329		-0.463083	0.467575
SraL	Overlap	2	104.776		3	86.4072		3	124.604		0.164687	0.648472
sRNA1	Intergenic	0	0		2	59.2793		2	30.2936		-2.55229	3.14425e-06
sRNA10	Intergenic	1	28.0386		1	39.1847		1	28.0073		0.205202	0.594595
sRNA12	Overlap	3	85.5916		3	118.559		2	126.319		-0.165375	0.868361
sRNA16	Overlap	1	32.4658		1	17.0805		1	26.8641		-0.502536	0.423285
sRNA3	Overlap	1	219.882		1	216.018		2	240.634		0.45679	0.314406
sRNA9	Antisense	1	35.4172		1	50.2367		1	24.5778		-0.0430614	0.948476
SroA	Overlap	0	0		0	0		0	0		0	0.884142
SroC	Overlap	2	70.8344		1	45.2131		2	45.1546		-0.03248	0.93262
SroG	Intergenic	0	0		0	0		0	0		0	0.884142
SsrS	Overlap	5	259.726		6	315.487		7	282.359		-0.0402694	0.94429
STnc070	Intergenic	7	318.755		7	583.751		7	561.86		-0.0552781	0.966808
STnc1010	Intergenic	4	239.066		5	249.174		5	246.35		0.304054	0.472533
STnc1030	Overlap	2	61.9801		2	85.4024		1	51.4419		0.646961	0.172511
STnc1040	Intergenic	0	0		1	13.0616		1	19.4336		-0.945927	0.101881
STnc1080	Intergenic	1	53.1258		1	75.3551		1	57.7293		0.0462863	0.815843
STnc1090	Overlap	0	0		0	0		0	0		0	0.884142
STnc1110	Overlap	1	69.3587		1	51.2415		1	64.5882		0.475233	0.297989
STnc1130	Overlap	1	123.96		1	179.847		2	189.192		0.11207	0.72125
STnc1150	Intergenic	3	119.533		3	192.909		4	141.751		0.0288886	0.84138
STnc1160	Overlap	2	60.5044		2	185.876		3	120.603		-0.47167	0.457721
STnc1170	Overlap	1	66.4072		1	78.3693		1	77.1629		-0.314153	0.655639
STnc1180	Antisense	3	253.823		3	302.425		3	273.785		-0.078501	0.998304
STnc1190	Overlap	13	1097.93		14	1315.2		14	1292.34		0.0263416	0.845134
STnc1200	Overlap	3	215.455		3	205.971		3	314.939		-0.327378	0.637748
STnc1210	Antisense	0	0		1	11.0521		1	2.28631		-0.348393	0.60975
STnc1220	Antisense	1	7.37858		0	0		1	11.4315		0.119849	0.710311
STnc1270	Overlap	4	258.25		4	329.553		7	394.388		-0.0527807	0.963059
STnc1275	intragenic	1	8.8543		1	23.1089		1	4.00104		1.36411	0.006631
STnc1280	Intergenic	1	79.6887		1	97.4593		1	125.175		0.136696	0.686824
STnc1290	intragenic	4	305.473		4	368.738		4	266.355		0.16998	0.64132
STnc1300	Overlap	2	57.5529		2	103.488		2	112.601		0.0862828	0.757913
STnc1310	Intergenic	2	289.24		1	101.478		2	128.605		0.375153	0.394065
STnc1320	Antisense	0	0		0	0		0	0		0	0.884142
STnc1330	Overlap	4	162.329		3	206.975		4	174.331		-0.12266	0.932028
STnc1340	Overlap	3	261.202		4	355.676		4	283.502		0.0152283	0.861551
STnc1380	Intergenic	0	0		0	0		0	0		0	0.884142
STnc1390	Intergenic	0	0		0	0		0	0		0	0.884142
STnc1400	Overlap	0	0		0	0		0	0		0	0.884142
STnc1410	Antisense	0	0		0	0		0	0		0	0.884142
STnc1420	antisense SibD	0	0		0	0		0	0		0	0.884142
STnc1430	Antisense STnc710	5	302.522		5	275.297		6	327.514		-0.107212	0.955183
STnc1460	Intergenic	8	1124.5		7	846.991		8	933.957		-0.142167	0.902875
STnc1470	Overlap	1	22.1357		1	7.03314		0	0		1.35761	0.00688023
STnc1480	Overlap	6	280.386		4	230.084		6	402.39		0.166829	0.645574
STnc150	Intergenic	2	44.2715		1	18.0852		2	34.8662		-0.399412	0.544172
STnc1500	Overlap	1	157.902		1	139.658		1	153.754		0.194256	0.608949
STnc1510	Overlap	2	67.883		2	88.4166		2	84.0219		-0.0184193	0.911592
STnc1530	Antisense	0	0		0	0		0	0		0	0.884142
STnc1540	intragenic	0	0		0	0		0	0		0	0.884142
STnc1550	Overlap	1	11.8057		0	0		0	0		1.22624	0.0140818
STnc1560	Overlap	0	0		0	0		0	0		0	0.884142
STnc1565	intragenic	1	25.0872		0	0		1	24.0062		-1.4234	0.0112429
STnc1590	Intergenic	5	727.528		5	506.386		5	538.426		-0.00727412	0.894968
STnc1600	Overlap	2	147.572		2	107.507		2	106.313		0.386774	0.382033
STnc1640	Overlap	1	5.90287		1	23.1089		1	6.85893		-0.901703	0.12054
STnc1650	Overlap	2	118.057		3	294.387		5	339.517		0.00551602	0.875947
STnc1660	Overlap	4	122.484		4	141.668		4	124.032		0.16127	0.653107
STnc1670	Intergenic	0	0		0	0		0	0		0	0.884142
STnc1690	Intergenic	3	264.153		3	281.326		3	258.924		-0.110252	0.950623
STnc1700	Intergenic	2	16.2329		0	0		1	15.4326		-2.64655	1.30705e-06
STnc1710	Intergenic	3	153.475		4	133.63		4	128.605		0.68652	0.15024
STnc1740	Overlap	3	132.814		3	136.644		5	156.041		0.0431489	0.820435
STnc1760	Overlap	5	273.008		5	317.496		5	301.793		0.546877	0.23972
STnc1820	Overlap	3	243.493		3	205.971		3	204.053		-0.0443438	0.950399
STnc1830	Overlap	4	293.668		7	347.638		7	370.382		0.116209	0.715422
STnc1860	Intergenic	3	283.338		3	210.994		3	181.19		-0.0753263	0.996925
STnc1870	Intergenic	1	153.475		1	94.4451		1	122.889		0.0360163	0.830896
STnc1880	Overlap	2	92.9701		2	70.3314		2	146.324		-0.331455	0.632274
STnc1890	Intergenic	1	242.017		1	227.07		1	215.485		0.596951	0.204087
STnc1920	Overlap	0	0		1	4.01894		1	9.71681		-2.05306	0.000198497
STnc1990	overlap	2	36.8929		2	93.4403		3	106.313		-0.241685	0.756972
STnc200	Overlap	0	0		0	0		0	0		0	0.884142
STnc2010	Overlap	0	0		0	0		1	4.57262		-3.07039	1.73109e-08
STnc2030	Overlap	1	7.37858		0	0		1	7.4305		0.645968	0.1731
STnc2040	Overlap	0	0		0	0		0	0		-0.606518	0.318973
STnc2050	Intergenic	0	0		0	0		0	0		0	0.884142
STnc2070	Overlap	0	0		0	0		0	0		0	0.884142
STnc2080	Intergenic	1	44.2715		2	12.0568		2	65.7314		-0.0826118	0.992127
STnc2090	Overlap	2	277.435		2	156.739		2	203.481		0.0757525	0.773048
STnc2100	Overlap	0	0		0	0		0	0		-2.10525	0.00013387
STnc2110	Overlap	2	249.396		2	247.165		2	250.351		0.178652	0.629673
STnc2130	Overlap	3	225.785		4	387.828		4	304.079		0.235056	0.556254
STnc2160	Overlap	1	20.66		1	55.2604		1	73.7335		-0.85168	0.144758
STnc2170	Overlap	0	0		0	0		0	0		0	0.884142
STnc2180	Intergenic	0	0		0	0		0	0		-3.53629	7.29855e-11
STnc290	Intergenic	0	0		0	0		0	0		0	0.884142
STnc3000	Intergenic	0	0		0	0		0	0		0	0.884142
STnc3010	Overlap	1	88.543		2	110.521		3	94.3102		0.375436	0.393769
STnc3020	Antisense	4	222.833		4	416.965		5	312.081		0.0483039	0.812894
STnc3030	Intergenic	1	97.3973		2	30.142		2	41.1536		0.304956	0.471487
STnc3040	intragenic	1	81.1644		3	78.3693		4	154.897		-0.449183	0.48377
STnc3060	Intergenic	2	57.5529		2	27.1278		2	25.721		0.00314279	0.879471
STnc3070	Antisense	1	98.873		1	77.3646		1	56.0146		0.0800312	0.766888
STnc3080	Overlap	2	115.106		2	101.478		2	72.0187		0.92075	0.0601321
STnc3090	Intergenic (antisense STnc4160)	0	0		0	0		0	0		0	0.884142
STnc310	Intergenic	1	14.7572		1	45.2131		1	16.0042		-0.415337	0.524444
STnc3100	Overlap	2	144.62		2	117.554		2	70.8756		-0.147809	0.894465
STnc3110	Intergenic	1	85.5916		2	108.511		2	77.7345		0.0813925	0.764931
STnc3120	Overlap	6	495.841		5	328.548		6	320.655		0.0769754	0.771286
STnc3130	Intergenic	0	0		0	0		0	0		0	0.884142
STnc3140	Antisense	1	29.5143		1	37.1752		1	38.8673		0.331391	0.441389
STnc3150	Overlap	4	532.734		5	581.741		5	643.024		0.078065	0.769717
STnc3160	Intergenic	0	0		0	0		0	0		0	0.884142
STnc3170	Intergenic	2	121.009		1	26.1231		2	49.1556		-0.182364	0.843251
STnc3180	Intergenic	0	0		0	0		0	0		0	0.884142
STnc320	Overlap	4	339.415		5	381.799		6	484.697		0.181579	0.625763
STnc3200	Overlap	0	0		1	17.0805		1	9.71681		-1.41448	0.0117939
STnc3210	Overlap	1	79.6887		1	91.4309		1	66.303		-0.0977221	0.969428
STnc3220	Antisense	8	796.887		7	891.2		7	855.08		0.185639	0.620356
STnc3230	overlap (antisense DapZ)	3	252.348		4	264.245		3	269.213		-0.305887	0.666923
STnc3240	Overlap	2	129.863		2	203.961		2	172.616		0.130207	0.695837
STnc3250	overlap (antisense RUF_107c.19)	6	290.716		7	296.397		6	212.055		0.0109356	0.867908
STnc3270	Overlap	0	0		0	0		1	2.85789		-2.83997	1.96141e-07
STnc3280	Intergenic	0	0		1	18.0852		1	48.0125		-1.17823	0.0381436
STnc3290	Overlap	0	0		0	0		0	0		0	0.884142
STnc3300	Overlap	1	10.33		1	21.0994		2	22.2915		-0.55681	0.366551
STnc3310	Overlap	4	208.076		6	179.847		4	103.455		-0.28082	0.701598
STnc3330	Intergenic	2	53.1258		2	150.71		2	93.1671		0.0814557	0.76484
STnc3340	Antisense	0	0		0	0		0	0		0	0.884142
STnc3350	Intergenic	3	35.4172		2	61.2888		3	44.583		0.346488	0.424707
STnc3390	Overlap	1	14.7572		0	0		1	26.8641		-0.906568	0.118365
STnc340	Intergenic	3	119.533		4	121.573		4	83.4503		0.40314	0.365477
STnc3400	Overlap	3	81.1644		3	108.511		3	93.1671		0.109499	0.724878
STnc3410	Overlap	0	0		0	0		1	4.00104		0.774076	0.108806
STnc3420	Intergenic	5	507.646		5	429.022		6	474.981		0.0480817	0.813219
STnc3430	overlap	1	11.8057		1	12.0568		2	21.7199		0.733736	0.12661
STnc3440	Overlap	2	118.057		3	83.393		3	104.027		0.796388	0.099845
STnc3460	Overlap	1	8.8543		0	0		1	6.28735		-1.67508	0.00262061
STnc3480	Overlap	5	219.882		7	235.108		8	264.069		-0.0152636	0.906881
STnc3490	Overlap	0	0		0	0		0	0		0	0.884142
STnc350	Intergenic	2	236.115		2	254.198		2	288.075		-0.0711001	0.990575
STnc3500	intragenic	1	47.2229		2	28.1326		2	24.0062		0.188094	0.617096
STnc3510	Overlap	1	129.863		1	101.478		1	68.0177		0.350349	0.4205
STnc3530	Overlap	5	118.057		4	117.554		5	93.7387		-0.285755	0.694719
STnc3540	Overlap	5	715.722		3	537.533		6	573.864		0.269023	0.514152
STnc3550	Overlap	1	39.8443		1	10.0473		1	18.862		-0.149761	0.891557
STnc3570	Overlap	1	98.873		3	156.739		4	154.326		0.478682	0.294984
STnc3580	Intergenic	2	131.339		2	160.758		2	107.457		0.456747	0.314445
STnc3600	Overlap	2	73.7858		3	143.677		3	59.444		-0.0256175	0.92235
STnc3610	Overlap	8	529.782		7	739.485		8	597.87		0.00777298	0.872598
STnc3620	Overlap	0	0		0	0		0	0		0	0.884142
STnc3630	Intergenic	2	61.9801		2	81.3835		2	98.3113		-0.444913	0.488805
STnc3640	Intergenic	1	22.1357		1	45.2131		1	13.7179		0.243586	0.545524
STnc3680	Overlap	1	59.0287		1	43.2036		1	100.026		-0.525723	0.398443
STnc3700	Overlap	2	151.999		2	165.781		2	184.619		0.645431	0.173419
STnc3720	Antisense	0	0		0	0		0	0		0	0.884142
STnc3730	Overlap	2	50.1744		2	39.1847		3	28.0073		0.770128	0.110456
STnc3740	Overlap	1	85.5916		1	10.0473		1	37.1525		-0.575804	0.347871
STnc3750	Overlap	0	0		1	10.0473		1	20.0052		-1.39555	0.0130425
STnc3760	Intergenic	0	0		0	0		0	0		0	0.884142
STnc3770	Antisense	0	0		0	0		0	0		0	0.884142
STnc3790	Overlap	1	225.785		1	169.8		2	180.047		0.522201	0.258808
STnc380	Intergenic	1	91.4944		1	131.62		1	132.606		-0.050909	0.960249
STnc3800	Overlap	0	0		0	0		0	0		0	0.884142
STnc3830	Intergenic	1	11.8057		1	17.0805		2	22.8631		-0.603737	0.321523
STnc3850	Overlap	1	10.33		0	0		1	11.4315		-0.964448	0.0947847
STnc3860	Overlap	0	0		0	0		0	0		0	0.884142
STnc3870	Intergenic	2	69.3587		2	94.4451		2	32.0083		0.301305	0.47573
STnc3880	Overlap	1	236.115		1	274.293		1	283.502		-0.0230313	0.918483
STnc3890	Intergenic	2	41.3201		2	28.1326		2	16.0042		0.306517	0.469678
STnc3920	Overlap	6	175.61		4	176.833		7	231.489		-0.0673432	0.98493
STnc3950	Overlap	1	10.33		0	0		1	6.28735		-0.958633	0.0969688
STnc3960	Overlap	1	84.1158		2	35.1657		3	50.8704		-0.0416966	0.94643
STnc3970	Intergenic	3	97.3973		2	62.2935		2	46.2978		-0.0695919	0.988308
STnc3990	Overlap	3	205.125		3	125.592		3	261.782		-0.17155	0.859217
STnc40	Overlap	3	410.249		3	276.302		3	385.815		-0.122751	0.931893
STnc400	Intergenic	1	30.99		2	62.2935		2	57.1577		-0.225613	0.780099
STnc4000	Antisense	2	94.4458		2	279.316		2	143.466		0.0993251	0.739296
STnc4010	Antisense	3	81.1644		3	110.521		3	120.031		0.298974	0.478451
STnc4020	Antisense	1	8.8543		1	26.1231		1	23.4347		-0.130917	0.919674
STnc4040	Overlap	6	637.509		6	757.57		7	669.317		0.1267	0.700725
STnc4070	Intergenic	3	122.484		3	216.018		3	168.044		-0.0858884	0.987204
STnc4080	Overlap	1	82.6401		1	40.1894		1	48.0125		-0.0477417	0.955497
STnc4100	Overlap	3	259.726		3	298.406		3	253.209		-0.0544077	0.965501
STnc4110	Intergenic	0	0		0	0		0	0		0	0.884142
STnc4120	Overlap	3	339.415		3	280.321		3	310.938		-0.179544	0.847409
STnc4130	Overlap	2	61.9801		2	100.473		2	96.025		-0.0350041	0.9364
STnc4140	Overlap	4	290.716		4	157.743		4	209.769		-0.097175	0.97025
STnc4150	Overlap	2	200.697		2	165.781		2	192.05		0.033043	0.835266
STnc4160	Intergenic (antisense STnc3090)	1	8.8543		1	32.1515		1	35.4378		-0.144586	0.899267
STnc4170	Intergenic	0	0		1	5.02367		2	15.4326		-2.15822	8.89252e-05
STnc4180	Intergenic	1	8.8543		1	14.0663		1	7.4305		-0.126941	0.925621
STnc4190	Antisense	0	0		0	0		0	0		0	0.884142
STnc420	Antisense	1	19.1843		2	111.526		2	45.1546		0.0290116	0.841199
STnc4200	Antisense	4	432.385		4	455.145		4	334.944		0.403614	0.365004
STnc4210	Overlap	0	0		0	0		0	0		0	0.884142
STnc4220	intragenic	1	26.5629		1	36.1704		1	10.86		-0.446914	0.486442
STnc4230	Overlap	2	180.037		3	118.559		3	193.193		-0.250715	0.744072
STnc4240	Antisense	4	270.056		4	200.947		4	284.645		0.0219554	0.851605
STnc4250	Overlap	1	33.9415		1	67.3172		2	28.5789		-0.423109	0.514952
STnc4260	Intergenic	1	8.8543		1	42.1989		1	34.2946		-0.139311	0.907135
STnc440	Intergenic	0	0		0	0		0	0		0	0.884142
STnc470	Overlap	1	17.7086		1	11.0521		1	19.4336		-0.344119	0.6154
STnc475	intragenic	0	0		0	0		0	0		0	0.884142
STnc480	Intergenic	2	88.543		2	41.1941		3	43.4399		0.414696	0.35406
STnc490	Antisense	0	0		0	0		0	0		0	0.884142
STnc500	Intergenic	4	193.319		5	228.075		6	249.208		0.116432	0.715108
STnc520	Intergenic	1	45.7472		1	66.3125		3	77.7345		0.0204582	0.853817
STnc540	Intergenic	4	271.532		4	172.814		4	213.77		0.533723	0.249768
STnc610	Intergenic	1	11.8057		1	22.1042		1	19.4336		-0.655253	0.276438
STnc620	Overlap	0	0		0	0		0	0		0	0.884142
STnc630	Overlap	9	683.257		10	680.205		10	802.494		0.041738	0.822502
STnc670	Overlap	7	336.463		8	344.624		7	320.655		0.0400337	0.825
STnc700	Intergenic	0	0		0	0		0	0		0	0.884142
STnc710	Antisense STnc1430	1	107.727		2	111.526		3	181.19		-0.0215383	0.916252
STnc740	Overlap	0	0		0	0		0	0		0	0.884142
STnc750	Intergenic	0	0		0	0		0	0		0	0.884142
STnc760	Overlap	2	90.0187		2	240.132		4	184.619		-0.117874	0.939197
STnc770	Overlap	5	873.624		5	874.119		5	935.1		0.0328191	0.835595
STnc780	Overlap	8	836.731		9	671.163		9	824.786		0.00725542	0.873366
STnc790	Overlap	7	1624.76		7	909.285		7	1098.57		-0.0977634	0.969366
STnc800	Overlap	4	839.683		4	651.068		4	572.149		0.205486	0.594224
STnc810	Intergenic	1	188.892		1	364.719		1	318.94		0.0874177	0.756288
STnc835	intragenic	1	8.8543		1	9.04261		1	9.71681		0.308857	0.466976
STnc840	Overlap	0	0		0	0		0	0		0	0.884142
STnc850	Overlap	0	0		0	0		0	0		-1.34716	0.0167809
STnc870	Intergenic	0	0		0	0		0	0		0	0.884142
STnc880	Intergenic	2	72.3101		2	114.54		2	118.316		-0.166018	0.867409
STnc890	Overlap	0	0		0	0		1	4.00104		0.774076	0.108806
STnc920	Overlap	0	0		0	0		0	0		0	0.884142
STnc930	Overlap	2	203.649		2	158.748		2	211.484		0.469943	0.302638
STnc950	intragenic	0	0		1	18.0852		1	9.71681		-1.48	0.00825012
STnc980	Overlap	2	50.1744		2	122.578		2	61.1588		-0.460812	0.470199
StyR-150	Overlap	0	0		0	0		0	0		0	0.884142
StyR-199	Antisense	0	0		0	0		0	0		0	0.884142
StyR-219	Antisense	0	0		0	0		0	0		0	0.884142
StyR-243	Antisense	1	109.203		1	69.3267		1	57.7293		-0.182872	0.842502
StyR-248	Antisense	5	187.416		4	97.4593		7	193.765		0.0149333	0.861987
StyR-24a	Overlap	1	29.5143		1	46.2178		1	26.8641		0.361581	0.408402
StyR-24d	Overlap	2	88.543		2	37.1752		2	42.8683		0.248136	0.539844
StyR-24e	Overlap	0	0		1	6.02841		2	15.4326		-1.37686	0.014389
StyR-24g	Overlap	1	47.2229		1	46.2178		1	17.7189		1.19074	0.0169259
StyR-291	Antisense	1	44.2715		1	76.3598		1	74.8766		0.0584428	0.798114
StyR-305	Antisense	2	227.26		1	186.881		2	108.6		0.181883	0.625358
StyR-329b	intragenic	1	22.1357		2	22.1042		2	22.8631		0.0709778	0.77994
StyR-358	Antisense	3	247.92		3	215.013		3	265.212		0.437923	0.331804
StyR-44e	Overlap	0	0		0	0		0	0		0	0.884142
StyR-44f	Overlap	0	0		0	0		0	0		0	0.884142
StyR-44g	intragenic	0	0		0	0		0	0		0	0.884142
t44	intragenic	0	0		0	0		0	0		0	0.884142
tp2	Intergenic	0	0		2	20.0947		3	8.57366		-1.39791	0.0128807
tpke11	Overlap	2	308.425		2	192.909		3	322.37		0.173087	0.637137
tpke70	Overlap	4	205.125		5	133.63		6	128.605		0.305677	0.470651

## Sheet: Desiccation
		Replicate_1			Replicate_2			Replicate_3			log2(FC)	p value
Gene ID	Location	Ins_count	read_count		Ins_count	read_count		Ins_count	read_count
AmgR	Overlap	12	389.125		11	393.699		11	454.03		-0.401286	0.255249
ArcZ	Overlap	0	0		0	0		0	0		-0.374519	0.285155
art200b	Overlap	0	0		0	0		0	0		0	0.916379
art200c	Antisense	0	0		0	0		0	0		0	0.916379
art200d	Antisense	0	0		0	0		0	0		0	0.916379
art200e	Antisense	0	0		0	0		0	0		0	0.916379
art200f	Antisense	0	0		0	0		0	0		0	0.916379
art200g	Antisense	0	0		0	0		0	0		0	0.916379
C0664	Overlap	1	119.164		1	170.024		1	116.44		0.212809	0.65801
ChiX	Intergenic	3	50.1745		3	35.1382		3	61.2615		-0.444249	0.211936
CsrB	Intergenic	2	149.705		2	168.134		2	168.578		0.528586	0.209368
CsrC	Overlap	3	184.337		2	185.137		3	225.494		-0.173353	0.581555
CyaR	Overlap	1	32.4498		2	25.6924		2	25.6342		-0.20739	0.523012
DapZ	intergenic (antisense STnc3230)	4	228.239		4	239.166		4	275.894		-0.0323044	0.850774
DsrA	Intergenic	1	9.54406		1	6.04528		1	20.855		1.1568	0.00407878
FnrS	Intergenic	3	55.0829		2	38.5387		4	74.2958		0.393822	0.363618
GcvB	Intergenic	3	283.595		3	255.035		3	264.597		-0.139375	0.642881
GlmY	Intergenic	2	125.709		2	118.261		2	152.067		0.171263	0.737064
GlmZ	Overlap	6	255.235		7	272.415		7	291.535		-0.361474	0.300558
Ig2335	Overlap	1	40.6304		1	27.2038		1	49.965		0.667377	0.106858
InvR	Intergenic	0	0		0	0		0	0		0	0.916379
IsrA	Overlap	4	224.694		4	168.134		5	276.763		0.158396	0.76217
IsrB-1	intergenic （antisense IsrB-2)	0	0		0	0		0	0		0	0.916379
IsrB-2	intergenic （antisense IsrB-1)	0	0		0	0		0	0		0	0.916379
IsrC	Intergenic	3	214.605		4	183.248		3	201.163		0.189549	0.701865
IsrD	Intergenic	0	0		0	0		0	0		0	0.916379
IsrF	Overlap	2	67.3538		2	75.9438		2	53.0064		0.430208	0.31628
IsrG	Overlap	0	0		0	0		0	0		0	0.916379
IsrH_1_2	Overlap	7	335.133		8	289.796		6	301.094		0.111703	0.855215
IsrI	Overlap	8	782.068		8	768.129		8	811.606		0.133048	0.812347
IsrJ	Intergenic	1	1.09075		0	0		0	0		-0.601162	0.0985206
IsrK	Intergenic	0	0		0	0		0	0		0	0.916379
IsrL	Overlap	6	335.133		5	310.199		6	284.583		-0.246533	0.459639
IsrM	Intergenic	6	118.074		6	132.618		5	128.606		-0.0135539	0.888758
IsrN	Overlap	1	5.99912		1	3.40047		1	8.25509		-0.0232589	0.86906
IsrO	intragenic	2	314.681		2	245.967		2	239.398		-0.208942	0.520418
IsrP	Intergenic	3	175.883		3	145.465		3	183.35		-0.45193	0.204789
IsrQ	Overlap	5	85.8965		5	80.4778		5	56.9167		-0.100423	0.716283
IstR-1	intragenic	0	0		0	0		0	0		0	0.916379
IstR-2	intragenic	4	224.149		3	303.02		3	281.108		-0.187736	0.556445
MgrR	Antisense	1	17.9974		1	10.5792		1	19.5515		1.72435	1.47371e-05
MicA	Intergenic	0	0		0	0		0	0		0	0.916379
MicC	Overlap	3	76.0798		3	84.2561		3	78.2061		0.0962463	0.886534
MicF	Intergenic	0	0		0	0		0	0		0	0.916379
OmrA	Intergenic	3	54.5375		2	76.6995		2	26.5032		-0.055287	0.804695
OmrB	Intergenic	3	329.134		3	398.989		4	382.775		0.0661686	0.947945
OxyS	Intergenic	3	201.789		3	241.056		3	169.012		-0.271349	0.421799
RdlE	Intergenic	1	18.5427		1	15.491		1	13.9033		0.613234	0.140712
RprA	Intergenic	2	14.1797		2	25.6924		2	15.6412		0.983849	0.015228
RseX	Intergenic	0	0		0	0		0	0		0	0.916379
RUF_107c.102	Overlap	3	124.073		3	148.487		3	100.365		-0.279569	0.409679
RUF_107c.105	Overlap	0	0		0	0		0	0		0	0.916379
RUF_107c.112	Overlap	2	268.87		2	237.277		2	267.204		0.646529	0.119037
RUF_107c.19	intergenic (antisense STnc3250)	0	0		0	0		0	0		0	0.916379
RUF_107c.23	Overlap	3	161.976		3	224.053		3	143.812		0.47548	0.263294
RUF_107c.47	Overlap	4	246.237		4	262.592		4	230.274		0.0367598	0.991706
RUF_107c.58	Overlap	7	556.555		7	579.969		7	577.422		-0.322567	0.349729
RUF_107c.82	Overlap	3	153.523		3	146.22		2	116.44		-0.219538	0.502876
RUF_107c.83	intragenic	1	76.3525		1	71.4099		1	89.0681		0.368241	0.399417
RUF_107c.92	Overlap	2	108.802		3	125.817		2	98.6266		0.200709	0.680689
RUF_111	Overlap	4	180.792		3	239.544		4	220.281		0.220486	0.643782
RybA	Overlap	7	295.866		7	275.438		7	286.756		0.06864	0.942883
RybB	Overlap	0	0		0	0		0	0		0	0.916379
RybD	Overlap	2	54.2648		2	58.5637		1	46.0547		0.144895	0.788786
RydB	Intergenic	1	12.5436		1	12.0906		1	14.3378		0.806598	0.0487512
RydC	Intergenic	0	0		0	0		0	0		0	0.916379
RyeF	Overlap	8	284.686		8	234.255		8	234.618		0.544745	0.194669
RyfA	Intergenic	5	140.161		3	123.55		3	99.4956		0.433804	0.311832
RyfD	Overlap	4	121.073		4	140.553		4	114.268		0.1188	0.840907
RyhB-1	intragenic	1	12.5436		1	10.2014		1	28.6756		-0.588834	0.105158
RyhB-2	Overlap	4	197.971		4	182.87		3	212.46		0.251304	0.588006
RyjB	Overlap	1	6.5445		1	6.42311		1	6.95165		0.721987	0.079599
SdsR	Antisense SraC	0	0		0	0		0	0		0	0.916379
SgrS	Overlap	5	251.963		5	246.345		5	228.536		0.0941334	0.89083
SibA	Intergenic	7	363.492		7	345.715		7	401.458		0.349892	0.426357
SibC	Intergenic	5	335.951		5	352.138		5	276.328		-0.0585172	0.798269
SibD	antisense STnc1420	5	340.314		5	292.44		5	414.492		-0.154769	0.614761
SLnc0031	Intergenic	6	206.152		6	204.406		6	256.342		-0.351836	0.312286
Spf	Overlap	3	252.236		3	233.499		3	275.894		-0.357576	0.305265
SraA	Intergenic	4	123.8		4	106.548		4	118.613		-1.36584	0.000294678
SraB	Intergenic	0	0		0	0		0	0		0	0.916379
SraC	Antisense SdsR	3	118.619		3	120.528		3	122.523		0.389763	0.369159
SraF	Overlap	8	239.42		7	325.69		7	288.059		-0.0825143	0.750983
SraG	Overlap	3	117.528		3	106.926		3	96.4542		-1.03669	0.00555616
SraL	Overlap	3	70.8987		3	88.4122		2	74.7303		-0.253376	0.449019
sRNA1	Intergenic	2	11.4529		2	13.2241		2	6.51718		-2.7198	1.20908e-12
sRNA10	Intergenic	1	35.7221		1	39.6722		1	64.7373		0.717325	0.0816803
sRNA12	Overlap	3	81.8062		3	85.7674		3	73.8613		-0.596419	0.101034
sRNA16	Overlap	2	29.1776		1	33.6269		2	40.841		-0.0442837	0.826682
sRNA3	Overlap	2	168.794		1	200.25		2	195.95		0.195685	0.690193
sRNA9	Antisense	1	17.452		1	23.4255		1	43.8823		-0.455855	0.201205
SroA	Overlap	0	0		0	0		0	0		0	0.916379
SroC	Overlap	3	61.6274		3	52.8962		2	69.951		0.182304	0.715741
SroG	Intergenic	0	0		0	0		0	0		0	0.916379
SsrS	Overlap	7	280.595		7	318.133		7	265.032		-0.0295799	0.856274
STnc070	Intergenic	7	505.563		7	479.089		7	622.173		0.120092	0.83831
STnc1010	Intergenic	5	154.614		4	156.044		5	205.943		-0.214129	0.511792
STnc1030	Overlap	2	55.3556		2	60.075		2	59.5235		0.495609	0.241824
STnc1040	Intergenic	1	14.4524		1	22.6698		1	13.4688		0.455092	0.286346
STnc1080	Intergenic	1	50.7199		1	40.8056		1	71.2545		-0.165586	0.59533
STnc1090	Overlap	0	0		0	0		0	0		0	0.916379
STnc1110	Overlap	2	68.7172		1	69.8986		2	89.937		0.774826	0.0588922
STnc1130	Overlap	1	258.235		1	250.501		2	224.191		0.702829	0.0884346
STnc1150	Intergenic	4	174.793		4	184.003		4	209.419		0.374347	0.390685
STnc1160	Overlap	3	189.79		3	148.865		3	182.481		0.164418	0.750387
STnc1170	Overlap	1	100.076		1	46.4731		1	65.6062		-0.443429	0.21271
STnc1180	Antisense	3	248.964		3	231.232		3	293.707		-0.182693	0.56519
STnc1190	Overlap	13	949.225		14	890.168		14	884.598		-0.413239	0.242623
STnc1200	Overlap	3	343.314		3	344.581		3	283.28		0.0915961	0.895994
STnc1210	Antisense	1	2.1815		1	2.26698		1	1.73791		-0.507372	0.158332
STnc1220	Antisense	1	14.4524		1	19.6472		1	22.5929		2.17827	3.78226e-08
STnc1270	Overlap	7	535.558		6	481.733		6	483.574		0.576947	0.167661
STnc1275	intragenic	1	4.363		1	12.8462		1	10.4275		1.20225	0.0027993
STnc1280	Intergenic	1	96.5314		1	111.082		1	88.1991		0.123405	0.831652
STnc1290	intragenic	5	423.756		4	375.185		4	332.376		0.441383	0.302592
STnc1300	Overlap	2	141.525		2	128.462		2	120.785		0.650604	0.116575
STnc1310	Intergenic	2	162.794		2	154.91		2	224.625		0.568435	0.174509
STnc1320	Antisense	0	0		0	0		0	0		0	0.916379
STnc1330	Overlap	4	164.976		4	181.736		4	208.55		-0.0914086	0.733681
STnc1340	Overlap	4	406.032		4	333.246		4	328.9		0.266678	0.561044
STnc1380	Intergenic	0	0		0	0		0	0		0	0.916379
STnc1390	Intergenic	0	0		0	0		0	0		0	0.916379
STnc1400	Overlap	0	0		0	0		0	0		0	0.916379
STnc1410	Antisense	0	0		0	0		0	0		0	0.916379
STnc1420	antisense SibD	0	0		0	0		0	0		0	0.916379
STnc1430	Antisense STnc710	6	283.868		6	291.685		6	306.742		-0.141418	0.63912
STnc1460	Intergenic	9	910.503		8	794.577		8	728.62		-0.393515	0.263697
STnc1470	Overlap	0	0		0	0		0	0		-1.15506	0.00208732
STnc1480	Overlap	6	320.135		6	354.405		6	316.735		0.322602	0.468322
STnc150	Intergenic	2	44.7207		2	40.05		2	40.4065		0.0427221	0.996052
STnc1500	Overlap	1	157.341		1	204.028		1	181.177		0.452221	0.2897
STnc1510	Overlap	2	86.9873		2	55.1632		2	71.6889		-0.199709	0.535955
STnc1530	Antisense	0	0		0	0		0	0		0	0.916379
STnc1540	intragenic	0	0		0	0		0	0		0	0.916379
STnc1550	Overlap	1	2.72687		1	3.40047		1	2.60687		1.96212	7.63497e-07
STnc1560	Overlap	0	0		1	1.51132		0	0		0.442815	0.300867
STnc1565	intragenic	1	19.0881		1	41.1835		1	31.2824		0.373288	0.392191
STnc1590	Intergenic	5	458.115		5	455.285		5	461.851		-0.353993	0.309636
STnc1600	Overlap	2	94.0772		2	92.1905		2	66.9097		-0.121111	0.676919
STnc1640	Overlap	2	16.0886		1	15.1132		1	5.64822		-0.74001	0.0444956
STnc1650	Overlap	5	284.686		4	292.063		5	275.025		0.321665	0.469803
STnc1660	Overlap	4	89.7142		4	108.437		4	97.7576		-0.228003	0.489091
STnc1670	Intergenic	0	0		0	0		0	0		0	0.916379
STnc1690	Intergenic	3	321.226		3	366.495		3	328.9		0.22493	0.635603
STnc1700	Intergenic	3	20.1789		2	13.2241		2	18.2481		-1.19459	0.00147666
STnc1710	Intergenic	5	117.528		5	119.772		3	126.868		0.500415	0.236886
STnc1740	Overlap	5	121.891		5	118.261		5	123.826		-0.177147	0.574881
STnc1760	Overlap	5	255.508		5	258.814		5	289.797		0.397767	0.35828
STnc1820	Overlap	3	151.069		3	127.329		3	137.73		-0.690468	0.0598502
STnc1830	Overlap	7	309.5		7	292.44		7	297.183		-0.0470781	0.821085
STnc1860	Intergenic	3	194.426		4	188.537		3	185.957		-0.297081	0.38456
STnc1870	Intergenic	1	114.256		1	166.245		1	106.013		0.0944928	0.890099
STnc1880	Overlap	2	92.7137		2	86.5231		2	97.3232		-0.428856	0.226799
STnc1890	Intergenic	1	155.705		1	204.784		1	257.211		0.42126	0.327528
STnc1920	Overlap	3	22.9057		3	16.6245		3	36.0617		0.674101	0.103147
STnc1990	overlap	3	94.0772		3	98.6137		3	105.144		0.221082	0.642681
STnc200	Overlap	0	0		0	0		0	0		0	0.916379
STnc2010	Overlap	1	10.3621		1	11.3349		1	9.12405		-0.406326	0.24987
STnc2030	Overlap	1	16.0886		1	10.2014		1	13.4688		2.41034	1.07439e-09
STnc2040	Overlap	0	0		0	0		1	5.21374		0.271969	0.551904
STnc2050	Intergenic	0	0		0	0		0	0		0	0.916379
STnc2070	Overlap	1	1.09075		0	0		0	0		0.354673	0.419237
STnc2080	Intergenic	2	39.8124		2	30.2264		2	62.1304		0.260167	0.572389
STnc2090	Overlap	2	171.793		2	234.632		2	220.715		0.0782344	0.923252
STnc2100	Overlap	1	4.63569		1	3.02264		1	2.17239		-0.0491508	0.816939
STnc2110	Overlap	2	210.242		2	191.56		2	169.447		-0.211911	0.515471
STnc2130	Overlap	4	236.693		4	228.965		4	257.211		-0.0751352	0.765433
STnc2160	Overlap	1	72.8076		1	79.7221		1	87.3302		-0.00810384	0.89985
STnc2170	Overlap	0	0		0	0		0	0		0	0.916379
STnc2180	Intergenic	1	4.09031		1	5.66745		1	6.51718		-0.871266	0.0189165
STnc290	Intergenic	0	0		0	0		0	0		0	0.916379
STnc3000	Intergenic	0	0		0	0		0	0		0	0.916379
STnc3010	Overlap	4	85.8965		2	108.437		2	95.1508		0.356162	0.417035
STnc3020	Antisense	5	292.594		5	233.121		5	279.804		-0.152264	0.619301
STnc3030	Intergenic	2	29.1776		2	23.8033		1	40.841		-0.376448	0.282924
STnc3040	intragenic	4	144.524		4	142.442		3	116.44		-0.0259097	0.863694
STnc3060	Intergenic	2	23.4511		2	15.491		2	24.3308		-0.69927	0.0568389
STnc3070	Antisense	1	62.4454		1	38.1608		1	66.0407		-0.393856	0.263322
STnc3080	Overlap	2	80.4428		2	75.1882		2	44.7513		0.382845	0.378727
STnc3090	Intergenic (antisense STnc4160)	0	0		0	0		0	0		0	0.916379
STnc310	Intergenic	1	33.2679		1	27.2038		1	35.1927		0.0840787	0.911316
STnc3100	Overlap	3	117.528		2	138.286		2	179.874		0.274504	0.547553
STnc3110	Intergenic	2	101.985		2	110.326		2	118.613		0.373777	0.391495
STnc3120	Overlap	7	282.504		7	289.796		7	265.032		-0.344295	0.321671
STnc3130	Intergenic	0	0		0	0		0	0		0	0.916379
STnc3140	Antisense	1	27.2687		1	30.9821		1	45.6202		0.284758	0.530121
STnc3150	Overlap	5	491.928		5	535.385		5	478.361		-0.142046	0.637965
STnc3160	Intergenic	0	0		0	0		0	0		0	0.916379
STnc3170	Intergenic	2	39.267		2	78.5887		2	46.4892		-0.22406	0.495487
STnc3180	Intergenic	0	0		0	0		0	0		0	0.916379
STnc320	Overlap	6	337.314		6	341.181		5	391.031		0.0216284	0.960652
STnc3200	Overlap	1	13.089		1	2.64481		1	2.60687		-1.43617	0.000144147
STnc3210	Overlap	2	77.7159		1	64.2311		2	50.834		-0.402821	0.253602
STnc3220	Antisense	7	769.797		7	777.574		7	772.503		0.0547379	0.971386
STnc3230	overlap (antisense DapZ)	4	276.505		4	245.59		4	300.659		-0.244219	0.463262
STnc3240	Overlap	3	188.972		3	201.006		3	181.612		0.326759	0.461786
STnc3250	overlap (antisense RUF_107c.19)	8	259.326		8	274.305		8	280.239		0.0525891	0.975795
STnc3270	Overlap	1	8.726		1	7.17877		1	5.64822		-0.47367	0.185512
STnc3280	Intergenic	1	22.9057		1	42.6948		1	22.5929		0.394936	0.362106
STnc3290	Overlap	0	0		0	0		0	0		0	0.916379
STnc3300	Overlap	2	27.8141		2	24.559		1	19.986		-0.0881198	0.740063
STnc3310	Overlap	6	158.977		6	159.066		6	142.074		-0.31695	0.357229
STnc3330	Intergenic	2	104.712		2	119.394		2	104.275		0.345811	0.43249
STnc3340	Antisense	0	0		0	0		0	0		0	0.916379
STnc3350	Intergenic	3	26.9961		3	30.6042		3	45.6202		-0.0954424	0.725878
STnc3390	Overlap	1	22.6331		1	6.80094		1	25.6342		0.254539	0.582284
STnc340	Intergenic	4	78.2613		4	84.2561		4	78.2061		-0.00385868	0.908504
STnc3400	Overlap	4	104.712		3	109.193		3	131.212		0.396855	0.35951
STnc3410	Overlap	0	0		0	0		0	0		0	0.916379
STnc3420	Intergenic	6	556.555		5	612.463		6	573.946		0.353928	0.420342
STnc3430	overlap	2	14.4524		2	21.9141		1	8.25509		0.662682	0.10951
STnc3440	Overlap	3	101.44		3	75.1882		3	127.302		0.771171	0.060164
STnc3460	Overlap	2	23.9965		2	29.4707		2	11.7309		0.683963	0.0978916
STnc3480	Overlap	10	325.589		10	339.669		9	411.886		0.562237	0.179627
STnc3490	Overlap	0	0		0	0		0	0		0	0.916379
STnc350	Intergenic	2	203.97		2	262.214		2	208.115		-0.281999	0.406136
STnc3500	intragenic	2	30.2683		2	47.9844		2	59.5235		0.654721	0.114127
STnc3510	Overlap	1	105.257		1	109.193		1	93.4129		0.435761	0.309428
STnc3530	Overlap	6	129.799		6	134.13		5	143.812		0.0264644	0.970572
STnc3540	Overlap	6	662.631		6	760.572		6	760.337		0.533765	0.204572
STnc3550	Overlap	1	30.2683		1	16.6245		1	23.4618		0.0465612	0.98817
STnc3570	Overlap	3	121.346		4	161.711		4	145.116		0.561812	0.179982
STnc3580	Intergenic	2	150.523		2	154.91		2	139.902		0.630002	0.129444
STnc3600	Overlap	3	88.6234		4	102.392		3	81.2475		0.0479725	0.985272
STnc3610	Overlap	8	792.975		8	856.919		8	796.399		0.409908	0.342168
STnc3620	Overlap	1	2.1815		0	0		0	0		0.556569	0.184403
STnc3630	Intergenic	2	136.616		2	116.372		2	118.613		0.190648	0.699771
STnc3640	Intergenic	1	26.178		1	31.7377		1	16.0757		0.226701	0.632356
STnc3680	Overlap	1	152.432		1	131.863		1	127.302		0.569743	0.173444
STnc3700	Overlap	2	147.797		2	168.89		2	168.578		0.597452	0.151992
STnc3720	Antisense	0	0		0	0		0	0		0	0.916379
STnc3730	Overlap	3	32.7225		2	23.4255		3	46.4892		0.5672	0.175521
STnc3740	Overlap	1	37.0855		1	57.808		1	58.6546		0.0482565	0.984689
STnc3750	Overlap	1	27.5414		1	23.0476		1	14.7723		0.452389	0.289502
STnc3760	Intergenic	0	0		0	0		0	0		0	0.916379
STnc3770	Antisense	0	0		0	0		0	0		0	0.916379
STnc3790	Overlap	2	185.427		2	193.449		2	162.06		0.440007	0.304255
STnc380	Intergenic	1	145.615		1	131.107		1	152.067		0.234153	0.618773
STnc3800	Overlap	0	0		0	0		0	0		0	0.916379
STnc3830	Intergenic	3	19.3608		3	20.7807		3	24.7653		-0.254315	0.447573
STnc3850	Overlap	1	17.7247		1	4.53396		1	4.34478		-0.306013	0.372118
STnc3860	Overlap	0	0		0	0		0	0		0	0.916379
STnc3870	Intergenic	2	38.9943		2	49.8736		2	39.1031		-0.179296	0.571115
STnc3880	Overlap	1	293.412		1	339.669		1	236.791		0.0972715	0.884451
STnc3890	Intergenic	2	17.452		2	22.6698		2	18.2481		-0.132924	0.654824
STnc3920	Overlap	7	169.066		8	174.558		8	209.419		-0.139661	0.642354
STnc3950	Overlap	1	8.18062		1	4.91179		1	3.91031		-0.395123	0.261933
STnc3960	Overlap	1	49.6291		1	37.4052		3	74.7303		-0.0806374	0.75465
STnc3970	Intergenic	3	55.9009		3	62.7198		2	62.9994		-0.184324	0.562354
STnc3990	Overlap	3	145.615		3	164.734		3	218.108		-0.293225	0.390009
STnc40	Overlap	3	355.312		3	364.984		3	358.01		-0.0941404	0.728393
STnc400	Intergenic	2	37.0855		2	42.6948		2	45.1858		-0.43078	0.224902
STnc4000	Antisense	3	123.8		2	108.815		2	169.447		-0.142849	0.636488
STnc4010	Antisense	3	69.2626		3	53.6519		3	66.9097		-0.397164	0.259705
STnc4020	Antisense	1	19.9062		1	17.0024		1	24.7653		0.0591715	0.96229
STnc4040	Overlap	7	563.1		7	514.982		6	579.16		-0.18767	0.556559
STnc4070	Intergenic	3	152.978		3	165.112		3	170.75		-0.100673	0.715801
STnc4080	Overlap	1	21.815		1	32.8712		1	23.8963		-1.09229	0.00354583
STnc4100	Overlap	3	296.957		3	284.506		3	273.721		0.0242391	0.966007
STnc4110	Intergenic	0	0		0	0		0	0		0	0.916379
STnc4120	Overlap	3	317.408		3	290.551		3	328.031		-0.16885	0.589524
STnc4130	Overlap	3	65.445		2	69.5207		2	63.4338		-0.381089	0.277603
STnc4140	Overlap	4	223.604		4	202.139		4	228.536		-0.0632933	0.788792
STnc4150	Overlap	3	192.79		2	193.827		2	223.322		0.160754	0.75755
STnc4160	Intergenic (antisense STnc3090)	1	29.7229		2	36.6495		1	32.1514		0.417975	0.331722
STnc4170	Intergenic	2	13.089		1	13.9797		2	20.855		-0.310819	0.365529
STnc4180	Intergenic	1	10.6348		1	10.9571		1	15.2067		0.156081	0.766716
STnc4190	Antisense	0	0		0	0		0	0		0	0.916379
STnc420	Antisense	2	46.0842		2	53.274		2	35.1927		-0.0312164	0.85297
STnc4200	Antisense	4	377.399		4	369.896		4	391.031		0.313123	0.483417
STnc4210	Overlap	0	0		0	0		0	0		0	0.916379
STnc4220	intragenic	1	28.3595		1	40.05		1	43.4478		0.266533	0.561296
STnc4230	Overlap	4	216.241		3	193.449		3	245.046		0.184658	0.711222
STnc4240	Antisense	5	229.603		5	241.433		5	236.791		-0.0560786	0.803119
STnc4250	Overlap	2	41.4485		2	31.3599		1	27.8066		-0.701588	0.0560674
STnc4260	Intergenic	1	26.9961		1	22.6698		1	19.117		-0.196837	0.540836
STnc440	Intergenic	0	0		0	0		0	0		0	0.916379
STnc470	Overlap	1	32.1771		1	24.9368		1	36.0617		0.586277	0.160387
STnc475	intragenic	0	0		0	0		0	0		0	0.916379
STnc480	Intergenic	2	51.5379		2	38.9165		2	57.7856		0.26614	0.561977
STnc490	Antisense	0	0		0	0		0	0		0	0.916379
STnc500	Intergenic	6	241.328		6	229.721		6	269.377		0.263336	0.566854
STnc520	Intergenic	3	85.6239		3	67.2538		3	60.827		0.207511	0.667903
STnc540	Intergenic	4	268.87		4	332.49		4	243.742		0.905193	0.0261154
STnc610	Intergenic	1	4.90837		0	0		0	0		-3.98822	3.44626e-25
STnc620	Overlap	0	0		0	0		0	0		0	0.916379
STnc630	Overlap	10	654.995		10	721.278		9	778.585		0.0350815	0.98826
STnc670	Overlap	8	466.296		8	444.328		8	385.382		0.406629	0.346473
STnc700	Intergenic	0	0		0	0		0	0		0	0.916379
STnc710	Antisense STnc1430	3	127.618		3	122.417		2	116.44		-0.10749	0.702745
STnc740	Overlap	0	0		0	0		0	0		0	0.916379
STnc750	Intergenic	0	0		0	0		0	0		0	0.916379
STnc760	Overlap	5	188.154		2	174.558		3	112.53		-0.155149	0.614074
STnc770	Overlap	5	698.353		5	740.925		5	709.503		-0.286738	0.39928
STnc780	Overlap	10	682.264		9	648.734		9	593.497		-0.265112	0.431133
STnc790	Overlap	7	1047.39		7	1173.54		7	1029.71		-0.217273	0.506599
STnc800	Overlap	4	555.464		4	559.566		4	620.001		-0.0270884	0.86131
STnc810	Intergenic	1	224.422		1	228.209		2	272.418		-0.130353	0.659607
STnc835	intragenic	1	14.1797		1	12.8462		1	5.64822		0.441472	0.302485
STnc840	Overlap	0	0		0	0		0	0		0	0.916379
STnc850	Overlap	0	0		0	0		0	0		-1.34716	0.000354425
STnc870	Intergenic	0	0		0	0		0	0		0	0.916379
STnc880	Intergenic	2	104.167		2	114.105		2	71.6889		-0.23263	0.481644
STnc890	Overlap	1	2.72687		1	3.7783		1	7.38613		2.40749	1.12481e-09
STnc920	Overlap	0	0		0	0		0	0		0	0.916379
STnc930	Overlap	2	184.882		2	211.585		2	154.24		0.410152	0.341849
STnc950	intragenic	1	10.0894		1	9.06792		1	13.0344		-0.500833	0.163355
STnc980	Overlap	2	140.707		2	114.483		2	130.778		0.357772	0.414661
StyR-150	Overlap	0	0		0	0		0	0		0	0.916379
StyR-199	Antisense	0	0		0	0		0	0		0	0.916379
StyR-219	Antisense	0	0		0	0		0	0		0	0.916379
StyR-243	Antisense	1	44.7207		1	46.8509		1	62.1304		-0.756377	0.0402173
StyR-248	Antisense	6	178.883		6	206.295		6	160.757		0.261374	0.570278
StyR-24a	Overlap	1	43.63		1	63.4755		2	48.6616		0.972137	0.0165402
StyR-24d	Overlap	2	36.8128		2	52.5184		2	58.6546		0.143852	0.790854
StyR-24e	Overlap	2	21.2696		2	13.6019		2	22.1584		0.632095	0.128088
StyR-24g	Overlap	1	21.815		1	18.1358		1	11.2964		0.194392	0.692646
StyR-291	Antisense	1	92.1684		1	115.994		1	78.2061		0.625099	0.132664
StyR-305	Antisense	2	166.067		2	142.442		2	136.861		0.0123365	0.941609
StyR-329b	intragenic	2	12.8163		2	32.4934		2	27.8066		0.0921751	0.894815
StyR-358	Antisense	3	265.052		3	183.625		3	226.798		0.319485	0.473258
StyR-44e	Overlap	0	0		0	0		0	0		0	0.916379
StyR-44f	Overlap	0	0		0	0		0	0		0	0.916379
StyR-44g	intragenic	0	0		0	0		0	0		0	0.916379
t44	intragenic	0	0		0	0		0	0		0	0.916379
tp2	Intergenic	1	4.363		1	3.02264		1	3.04135		-1.80186	2.11574e-06
tpke11	Overlap	2	166.885		2	195.338		2	140.771		-0.511506	0.155217
tpke70	Overlap	7	137.434		6	103.903		6	142.943		0.0447206	0.991948

## Sheet: H2O2
		Replicate_1			Replicate_2			Replicate_3			log2(FC)	p value
Gene ID	Location	Ins_count	read_count		Ins_count	read_count		Ins_count	read_count
AmgR	Overlap	11	481.25		11	481.049		11	486.004		-0.170538	0.881255
ArcZ	Overlap	0	0		0	0		1	1.79918		0.120482	0.594904
art200b	Overlap	0	0		0	0		0	0		0	0.802773
art200c	Antisense	0	0		0	0		0	0		0	0.802773
art200d	Antisense	0	0		0	0		0	0		0	0.802773
art200e	Antisense	0	0		0	0		0	0		0	0.802773
art200f	Antisense	0	0		0	0		0	0		0	0.802773
art200g	Antisense	0	0		0	0		0	0		0	0.802773
C0664	Overlap	1	106.611		1	84.5192		1	89.5092		-0.298808	0.653008
ChiX	Intergenic	3	51.053		3	66.3515		3	55.5497		-0.182941	0.858403
CsrB	Intergenic	2	81.0842		1	82.9394		2	74.4411		-0.490023	0.369656
CsrC	Overlap	3	213.221		2	171.408		3	215.002		-0.163356	0.894534
CyaR	Overlap	1	28.5296		1	28.4364		1	18.2167		-0.377253	0.526614
DapZ	intergenic (antisense STnc3230)	4	311.574		4	312.8		4	294.166		0.276144	0.370219
DsrA	Intergenic	1	4.50468		1	3.9495		1	4.27305		-0.00930577	0.819662
FnrS	Intergenic	1	24.025		2	25.2768		2	33.7346		-0.562799	0.28577
GcvB	Intergenic	3	310.823		3	282.784		3	274.6		-0.0281746	0.854156
GlmY	Intergenic	2	139.645		2	155.61		2	111.099		0.202666	0.46901
GlmZ	Overlap	6	411.427		6	325.439		6	391.996		0.0946241	0.637481
Ig2335	Overlap	1	57.81		1	62.402		1	48.8028		1.21197	0.00202646
InvR	Intergenic	0	0		0	0		0	0		0	0.802773
IsrA	Overlap	4	271.031		4	319.909		5	245.813		0.499384	0.156031
IsrB-1	intergenic （antisense IsrB-2)	0	0		0	0		0	0		0	0.802773
IsrB-2	intergenic （antisense IsrB-1)	0	0		0	0		0	0		0	0.802773
IsrC	Intergenic	3	210.969		3	200.634		3	158.328		0.110228	0.611633
IsrD	Intergenic	0	0		0	0		0	0		0	0.802773
IsrF	Overlap	2	33.0343		2	52.9233		2	45.2044		-0.151135	0.917196
IsrG	Overlap	0	0		0	0		0	0		0	0.802773
IsrH_1_2	Overlap	5	222.231		7	274.885		7	325.877		-0.0725248	0.936223
IsrI	Overlap	8	701.228		8	811.227		8	637.135		-0.00936323	0.819766
IsrJ	Intergenic	0	0		0	0		0	0		-0.955835	0.0468857
IsrK	Intergenic	0	0		0	0		0	0		0	0.802773
IsrL	Overlap	5	331.845		5	303.321		5	314.182		-0.214582	0.800684
IsrM	Intergenic	5	120.125		6	106.636		5	108.85		-0.188854	0.84755
IsrN	Overlap	1	3.00312		0	0		0	0		-2.07458	4.11082e-06
IsrO	intragenic	1	377.642		1	331.758		1	347.242		0.20012	0.472676
IsrP	Intergenic	3	311.574		3	190.366		2	265.154		0.127068	0.584271
IsrQ	Overlap	3	63.8163		5	46.6041		5	47.9032		-0.581194	0.266783
IstR-1	intragenic	0	0		0	0		0	0		0	0.802773
IstR-2	intragenic	3	206.464		3	239.339		3	245.363		-0.405258	0.484721
MgrR	Antisense	1	15.0156		1	17.3778		1	25.6383		1.98914	9.33048e-07
MicA	Intergenic	0	0		0	0		0	0		0	0.802773
MicC	Overlap	2	65.3178		3	91.6283		3	51.0518		-0.138077	0.941484
MicF	Intergenic	0	0		0	0		0	0		0	0.802773
OmrA	Intergenic	2	78.0811		1	50.5536		2	65.6701		0.343206	0.292333
OmrB	Intergenic	3	391.156		3	380.731		3	348.816		0.0819392	0.658826
OxyS	Intergenic	3	191.449		3	224.331		3	223.098		-0.198115	0.83061
RdlE	Intergenic	1	9.00936		1	6.31919		1	2.69877		-0.769341	0.120938
RprA	Intergenic	0	0		1	4.7394		1	0.89959		-2.107	2.84677e-06
RseX	Intergenic	0	0		0	0		0	0		0	0.802773
RUF_107c.102	Overlap	3	170.427		3	109.006		3	157.878		-0.059317	0.911671
RUF_107c.105	Overlap	0	0		0	0		0	0		0	0.802773
RUF_107c.112	Overlap	2	170.427		2	138.232		2	190.713		0.00846254	0.787494
RUF_107c.19	intergenic (antisense STnc3250)	0	0		0	0		0	0		0	0.802773
RUF_107c.23	Overlap	3	175.682		3	149.291		3	153.155		0.350209	0.284885
RUF_107c.47	Overlap	4	287.549		4	238.55		4	213.878		0.0297112	0.749501
RUF_107c.58	Overlap	7	813.094		7	778.841		7	626.115		0.0399017	0.731487
RUF_107c.82	Overlap	3	163.67		3	117.695		3	150.232		-0.170915	0.880561
RUF_107c.83	intragenic	1	135.891		1	110.586		1	123.469		1.00628	0.00919001
RUF_107c.92	Overlap	1	114.869		1	105.057		2	95.1317		0.123427	0.590139
RUF_111	Overlap	3	204.212		3	152.451		3	178.344		-0.0384638	0.873089
RybA	Overlap	6	252.262		6	251.188		7	288.768		-0.0485539	0.891725
RybB	Overlap	0	0		0	0		0	0		0	0.802773
RybD	Overlap	2	40.5421		2	56.0828		2	45.8791		-0.0146234	0.829351
RydB	Intergenic	1	10.5109		1	3.1596		0	0		-1.13595	0.0160015
RydC	Intergenic	0	0		0	0		0	0		0	0.802773
RyeF	Overlap	6	253.013		7	198.265		7	163.276		0.234946	0.423919
RyfA	Intergenic	3	64.5671		2	61.6121		3	98.5051		-0.270465	0.701533
RyfD	Overlap	4	102.106		4	110.586		4	85.9109		-0.212595	0.804282
RyhB-1	intragenic	1	7.5078		1	20.5374		1	17.3171		-0.73006	0.144589
RyhB-2	Overlap	3	119.374		3	163.509		3	141.461		-0.238347	0.75802
RyjB	Overlap	1	3.00312		0	0		1	1.57428		-1.08915	0.0214852
SdsR	Antisense SraC	0	0		0	0		0	0		0	0.802773
SgrS	Overlap	5	289.801		5	271.725		5	277.074		0.300392	0.340684
SibA	Intergenic	5	266.527		6	341.236		6	293.266		0.0443337	0.723698
SibC	Intergenic	5	254.514		5	278.834		5	299.114		-0.265476	0.710209
SibD	antisense STnc1420	5	291.303		5	338.867		5	312.158		-0.294658	0.660028
SLnc0031	Intergenic	6	249.259		6	254.348		6	299.339		-0.0819632	0.953806
Spf	Overlap	3	331.094		3	311.22		3	345.218		0.0179034	0.770545
SraA	Intergenic	4	741.02		4	493.687		4	819.752		1.15148	0.00323214
SraB	Intergenic	0	0		0	0		0	0		0	0.802773
SraC	Antisense SdsR	3	78.8319		2	90.0485		3	94.0072		-0.0697896	0.931133
SraF	Overlap	7	229.739		6	242.499		7	179.918		-0.468957	0.396542
SraG	Overlap	3	125.38		3	141.392		3	121.67		-0.761907	0.125165
SraL	Overlap	2	44.296		2	37.1253		2	55.9995		-1.02212	0.032156
sRNA1	Intergenic	1	23.2742		2	29.2263		2	22.9396		-1.47929	0.0013161
sRNA10	Intergenic	1	36.7882		1	30.0162		1	16.4175		-0.0379766	0.87219
sRNA12	Overlap	3	152.408		3	99.5273		3	149.557		0.106895	0.617115
sRNA16	Overlap	1	12.7633		1	26.0667		1	28.1122		-0.714724	0.15473
sRNA3	Overlap	1	120.876		2	217.222		1	154.954		-0.0370705	0.87052
sRNA9	Antisense	1	38.2898		1	63.1919		1	44.3048		0.376778	0.257806
SroA	Overlap	0	0		0	0		0	0		0	0.802773
SroC	Overlap	2	39.0405		2	59.2424		3	63.646		-0.0240288	0.846551
SroG	Intergenic	0	0		0	0		0	0		0	0.802773
SsrS	Overlap	6	220.729		7	265.406		7	253.46		-0.252752	0.732504
STnc070	Intergenic	7	455.723		7	507.115		7	484.879		-0.0221084	0.843033
STnc1010	Intergenic	4	192.2		5	199.845		4	196.111		-0.0151924	0.830389
STnc1030	Overlap	2	60.0624		2	41.8647		2	38.6824		0.160921	0.53106
STnc1040	Intergenic	1	10.5109		1	6.31919		1	12.3694		-0.288954	0.669725
STnc1080	Intergenic	1	50.3022		1	63.9818		1	46.7787		-0.156279	0.907649
STnc1090	Overlap	0	0		0	0		0	0		0	0.802773
STnc1110	Overlap	2	74.3272		1	66.3515		1	31.4857		0.292341	0.350318
STnc1130	Overlap	2	148.654		1	172.198		2	139.886		0.0336998	0.742433
STnc1150	Intergenic	4	122.377		4	176.148		4	187.115		0.129331	0.580637
STnc1160	Overlap	3	159.916		3	181.677		3	163.276		0.124564	0.588303
STnc1170	Overlap	1	57.81		1	63.9818		1	67.0195		-0.542794	0.307432
STnc1180	Antisense	3	346.86		3	308.851		3	261.781		0.0597648	0.696805
STnc1190	Overlap	13	977.515		13	1032.4		15	924.329		-0.306817	0.639547
STnc1200	Overlap	3	249.259		3	282.784		3	314.632		-0.106271	0.999174
STnc1210	Antisense	1	6.00624		0	0		1	5.17264		-0.30611	0.64073
STnc1220	Antisense	1	7.5078		0	0		1	0.89959		-0.776207	0.117134
STnc1270	Overlap	6	322.835		7	431.285		5	338.471		0.109897	0.612177
STnc1275	intragenic	0	0		1	3.9495		1	6.74693		-0.287081	0.672923
STnc1280	Intergenic	1	108.863		1	163.509		1	92.208		0.38634	0.248512
STnc1290	intragenic	4	313.826		4	298.582		5	242.215		0.0362186	0.737981
STnc1300	Overlap	2	108.112		2	88.4687		2	97.8304		0.244009	0.411731
STnc1310	Intergenic	2	128.383		2	190.366		2	149.107		0.357584	0.277183
STnc1320	Antisense	0	0		0	0		0	0		0	0.802773
STnc1330	Overlap	4	141.897		3	142.182		3	125.718		-0.522603	0.33037
STnc1340	Overlap	4	376.141		4	368.883		4	359.161		0.320923	0.316892
STnc1380	Intergenic	0	0		0	0		0	0		0	0.802773
STnc1390	Intergenic	0	0		0	0		0	0		0	0.802773
STnc1400	Overlap	0	0		0	0		0	0		0	0.802773
STnc1410	Antisense	0	0		0	0		0	0		0	0.802773
STnc1420	antisense SibD	0	0		0	0		0	0		0	0.802773
STnc1430	Antisense STnc710	6	346.86		6	334.127		6	342.969		0.0732942	0.673535
STnc1460	Intergenic	8	874.658		8	858.621		8	788.941		-0.337376	0.589298
STnc1470	Overlap	1	5.25546		0	0		0	0		-0.273358	0.696519
STnc1480	Overlap	6	274.035		6	263.036		6	240.191		-0.0273784	0.852694
STnc150	Intergenic	2	45.7976		2	32.3859		2	22.7147		-0.31349	0.62842
STnc1500	Overlap	1	128.383		1	169.828		1	176.095		0.253728	0.398894
STnc1510	Overlap	2	85.5889		2	64.7717		2	81.8627		-0.0684697	0.928677
STnc1530	Antisense	0	0		0	0		0	0		0	0.802773
STnc1540	intragenic	0	0		0	0		0	0		0	0.802773
STnc1550	Overlap	0	0		0	0		0	0		0	0.802773
STnc1560	Overlap	0	0		0	0		0	0		0	0.802773
STnc1565	intragenic	1	30.0312		1	15.798		1	20.0159		-0.0668059	0.925583
STnc1590	Intergenic	5	385.15		5	439.974		5	465.538		-0.449822	0.421957
STnc1600	Overlap	2	51.053		2	97.9475		2	84.3366		-0.272141	0.698627
STnc1640	Overlap	0	0		1	19.7475		1	17.3171		-1.49605	0.00114726
STnc1650	Overlap	3	186.193		3	229.071		5	190.263		-0.174425	0.874083
STnc1660	Overlap	4	107.361		4	142.182		4	108.85		0.0379216	0.734976
STnc1670	Intergenic	0	0		0	0		0	0		0	0.802773
STnc1690	Intergenic	3	259.77		3	227.491		3	194.986		-0.35579	0.559926
STnc1700	Intergenic	2	14.2648		2	21.3273		2	6.97183		-1.55915	0.000675455
STnc1710	Intergenic	3	71.3241		3	105.847		4	116.047		0.161417	0.530299
STnc1740	Overlap	5	170.427		4	150.871		5	182.617		0.284757	0.359551
STnc1760	Overlap	5	222.982		5	236.97		5	197.685		0.10715	0.616696
STnc1820	Overlap	3	239.499		3	196.685		3	240.191		0.00371898	0.796049
STnc1830	Overlap	7	355.119		7	301.742		7	286.744		0.0167125	0.772677
STnc1860	Intergenic	3	182.439		3	144.552		4	186.44		-0.453263	0.417318
STnc1870	Intergenic	1	118.623		1	141.392		1	106.152		0.0356359	0.739011
STnc1880	Overlap	2	247.757		2	180.887		2	206.231		0.750927	0.0447207
STnc1890	Intergenic	1	134.39		1	128.754		1	115.597		-0.253174	0.731761
STnc1920	Overlap	1	7.5078		3	15.798		2	18.6665		-0.150561	0.918263
STnc1990	overlap	3	60.8132		3	49.7637		3	47.2285		-0.689516	0.17256
STnc200	Overlap	0	0		0	0		0	0		0	0.802773
STnc2010	Overlap	0	0		0	0		1	1.79918		-3.40151	1.2452e-14
STnc2030	Overlap	1	4.50468		1	9.47879		1	6.29713		1.50432	0.000162881
STnc2040	Overlap	0	0		1	7.89899		1	0.89959		0.753259	0.0441431
STnc2050	Intergenic	0	0		0	0		0	0		0	0.802773
STnc2070	Overlap	1	5.25546		0	0		0	0		0.881705	0.0207032
STnc2080	Intergenic	2	29.2804		2	29.2263		2	47.0036		-0.0307588	0.858904
STnc2090	Overlap	2	209.468		2	236.97		2	191.838		0.110725	0.610817
STnc2100	Overlap	2	9.76014		0	0		1	4.27305		-0.163165	0.894889
STnc2110	Overlap	2	226.735		2	211.693		2	194.986		-0.0607907	0.914407
STnc2130	Overlap	4	262.773		4	231.44		4	243.339		-0.0464754	0.887881
STnc2160	Overlap	1	50.3022		1	70.301		1	64.0958		-0.38948	0.508098
STnc2170	Overlap	0	0		0	0		0	0		0	0.802773
STnc2180	Intergenic	0	0		1	10.2687		1	3.59836		-1.63784	0.000338987
STnc290	Intergenic	0	0		0	0		0	0		0	0.802773
STnc3000	Intergenic	0	0		0	0		0	0		0	0.802773
STnc3010	Overlap	2	70.5733		3	97.9475		3	82.0876		0.144191	0.557047
STnc3020	Antisense	5	295.807		4	297.792		5	353.089		0.0817834	0.65909
STnc3030	Intergenic	2	35.2866		2	56.8727		2	43.4052		0.148261	0.550668
STnc3040	intragenic	3	96.8506		3	82.9394		3	103.903		-0.528753	0.323268
STnc3060	Intergenic	2	15.0156		2	18.9576		2	15.5179		-1.01661	0.0332065
STnc3070	Antisense	1	61.5639		1	46.6041		1	55.5497		-0.388533	0.509521
STnc3080	Overlap	2	40.5421		2	56.0828		2	64.0958		0.0898551	0.645472
STnc3090	Intergenic (antisense STnc4160)	0	0		0	0		0	0		0	0.802773
STnc310	Intergenic	1	29.2804		1	48.9738		1	21.1404		0.063342	0.690624
STnc3100	Overlap	2	88.592		2	80.5697		2	102.778		-0.384568	0.515495
STnc3110	Intergenic	2	89.3428		2	100.317		2	86.1358		0.113143	0.606857
STnc3120	Overlap	7	412.178		5	417.067		7	412.012		0.222941	0.440385
STnc3130	Intergenic	0	0		0	0		0	0		0	0.802773
STnc3140	Antisense	1	25.5265		1	22.1172		1	29.4616		-0.106587	0.999762
STnc3150	Overlap	5	463.231		5	525.283		5	517.939		-0.141883	0.934399
STnc3160	Intergenic	0	0		0	0		0	0		0	0.802773
STnc3170	Intergenic	2	123.128		1	47.394		2	44.3048		0.055436	0.704313
STnc3180	Intergenic	0	0		0	0		0	0		0	0.802773
STnc320	Overlap	6	423.44		6	421.016		5	375.129		0.211628	0.456232
STnc3200	Overlap	0	0		1	8.68889		1	7.42162		-1.83039	5.47906e-05
STnc3210	Overlap	1	48.0499		1	82.9394		1	56.8991		-0.455812	0.4139
STnc3220	Antisense	7	823.605		7	839.663		7	777.696		0.127305	0.583891
STnc3230	overlap (antisense DapZ)	3	274.785		3	338.867		4	274.825		-0.135978	0.945395
STnc3240	Overlap	2	218.477		2	198.265		2	185.99		0.40101	0.234713
STnc3250	overlap (antisense RUF_107c.19)	6	208.717		7	266.196		8	261.781		-0.0983911	0.984459
STnc3270	Overlap	1	6.00624		1	3.1596		1	3.82326		-1.11087	0.0187638
STnc3280	Intergenic	1	16.5172		1	11.0586		1	9.2208		-0.776009	0.117242
STnc3290	Overlap	0	0		0	0		0	0		0	0.802773
STnc3300	Overlap	1	13.514		2	22.1172		2	27.6624		-0.316273	0.623806
STnc3310	Overlap	4	108.112		6	120.855		5	134.489		-0.658334	0.196689
STnc3330	Intergenic	2	127.633		2	117.695		2	85.686		0.339917	0.295874
STnc3340	Antisense	0	0		0	0		0	0		0	0.802773
STnc3350	Intergenic	1	15.7664		3	28.4364		3	17.9918		-0.808026	0.100716
STnc3390	Overlap	1	12.7633		1	8.68889		1	13.0441		-0.209002	0.810795
STnc340	Intergenic	4	65.3178		3	67.1414		4	70.3929		-0.247299	0.742131
STnc3400	Overlap	3	82.5858		3	92.4182		3	113.123		0.133746	0.57358
STnc3410	Overlap	0	0		0	0		0	0		0	0.802773
STnc3420	Intergenic	6	455.723		6	447.873		6	428.43		-0.0325602	0.862216
STnc3430	overlap	0	0		2	15.798		2	4.04816		-1.09472	0.0207566
STnc3440	Overlap	3	63.8163		3	52.1334		3	59.5979		0.0170027	0.772158
STnc3460	Overlap	2	12.7633		1	19.7475		1	9.6706		0.127267	0.583952
STnc3480	Overlap	9	171.178		8	215.643		9	181.267		-0.356535	0.558752
STnc3490	Overlap	0	0		0	0		0	0		0	0.802773
STnc350	Intergenic	2	231.991		2	294.632		2	282.246		-0.0186028	0.836619
STnc3500	intragenic	2	26.2773		2	26.8566		2	17.7669		-0.245483	0.745346
STnc3510	Overlap	1	71.3241		1	82.9394		1	57.7987		-0.107847	0.997884
STnc3530	Overlap	5	96.8506		5	88.4687		4	81.6378		-0.581169	0.266808
STnc3540	Overlap	5	569.842		5	565.568		5	548.075		0.161914	0.529537
STnc3550	Overlap	1	38.2898		1	6.31919		1	30.5861		-0.143312	0.93174
STnc3570	Overlap	3	89.3428		3	125.594		3	66.5697		-0.0756057	0.941959
STnc3580	Intergenic	2	94.5982		2	126.384		2	90.4088		0.103233	0.623163
STnc3600	Overlap	2	45.0468		4	82.9394		3	60.4975		-0.512335	0.342448
STnc3610	Overlap	8	715.493		7	798.588		8	757.905		0.302872	0.337751
STnc3620	Overlap	0	0		0	0		0	0		0	0.802773
STnc3630	Intergenic	2	89.3428		2	126.384		2	163.051		0.179548	0.502868
STnc3640	Intergenic	1	45.0468		1	34.7556		1	36.4334		0.90012	0.0184504
STnc3680	Overlap	1	97.6014		1	91.6283		1	58.4734		-0.186111	0.852581
STnc3700	Overlap	2	134.39		2	135.863		2	134.489		0.340162	0.29561
STnc3720	Antisense	0	0		0	0		0	0		0	0.802773
STnc3730	Overlap	2	35.2866		2	21.3273		2	20.6906		0.182406	0.498614
STnc3740	Overlap	1	39.0405		1	49.7637		1	53.0758		-0.0456254	0.88631
STnc3750	Overlap	1	9.00936		1	6.31919		1	15.7428		-0.594842	0.25327
STnc3760	Intergenic	0	0		0	0		0	0		0	0.802773
STnc3770	Antisense	0	0		0	0		0	0		0	0.802773
STnc3790	Overlap	2	171.178		2	142.972		2	189.364		0.331684	0.304867
STnc380	Intergenic	1	189.196		1	211.693		1	170.472		0.64293	0.0793433
STnc3800	Overlap	0	0		0	0		0	0		0	0.802773
STnc3830	Intergenic	2	20.2711		1	7.89899		3	10.3453		-1.05817	0.0259575
STnc3850	Overlap	1	21.7726		1	16.5879		1	6.07223		0.47885	0.170535
STnc3860	Overlap	0	0		0	0		0	0		0	0.802773
STnc3870	Intergenic	2	39.7913		2	45.0243		2	56.6742		-0.0432432	0.881908
STnc3880	Overlap	1	276.287		1	213.273		1	242.664		-0.142787	0.932717
STnc3890	Intergenic	0	0		1	19.7475		2	4.49795		-2.20078	9.53165e-07
STnc3920	Overlap	8	206.464		7	183.257		8	195.211		-0.0544327	0.902612
STnc3950	Overlap	1	9.00936		1	7.89899		1	1.34939		-0.511389	0.343575
STnc3960	Overlap	1	24.025		2	48.1839		2	27.4375		-0.771568	0.119693
STnc3970	Intergenic	3	34.5359		3	101.107		3	66.7946		-0.156256	0.907692
STnc3990	Overlap	3	172.679		3	198.265		3	217.476		-0.124544	0.966713
STnc40	Overlap	3	349.863		3	371.253		3	381.426		-0.0629976	0.918506
STnc400	Intergenic	2	47.2991		1	51.3435		2	59.1481		-0.102656	0.992422
STnc4000	Antisense	2	228.988		2	178.517		2	176.545		0.407099	0.229147
STnc4010	Antisense	3	101.355		3	77.4101		3	82.3125		0.0556493	0.703942
STnc4020	Antisense	1	20.2711		1	37.9152		1	29.0118		0.511575	0.147875
STnc4040	Overlap	7	905.44		7	723.548		7	789.615		0.352512	0.282465
STnc4070	Intergenic	3	225.985		3	198.265		3	264.255		0.382485	0.25223
STnc4080	Overlap	1	47.2991		1	48.1839		1	44.3048		-0.264332	0.712204
STnc4100	Overlap	3	288.299		3	252.768		3	448.671		0.190355	0.486881
STnc4110	Intergenic	0	0		0	0		0	0		0	0.802773
STnc4120	Overlap	3	292.053		3	358.614		4	338.921		-0.0921967	0.972895
STnc4130	Overlap	2	114.119		2	77.4101		2	82.5374		0.0590719	0.698005
STnc4140	Overlap	4	204.963		4	199.055		4	190.038		-0.200602	0.826073
STnc4150	Overlap	2	289.801		3	233.02		2	287.419		0.564946	0.115953
STnc4160	Intergenic (antisense STnc3090)	1	32.2835		1	21.3273		1	17.3171		-0.0800948	0.950323
STnc4170	Intergenic	1	16.5172		1	11.0586		1	5.39754		-0.901192	0.0629644
STnc4180	Intergenic	1	11.2617		1	11.8485		1	6.29713		-0.167835	0.88625
STnc4190	Antisense	0	0		0	0		0	0		0	0.802773
STnc420	Antisense	2	57.81		2	70.301		2	64.5456		0.492543	0.160755
STnc4200	Antisense	4	343.106		4	314.38		4	335.097		0.115435	0.603112
STnc4210	Overlap	0	0		0	0		0	0		0	0.802773
STnc4220	intragenic	1	28.5296		1	9.47879		1	19.1163		-0.768575	0.121368
STnc4230	Overlap	3	168.175		3	180.097		4	187.34		-0.0983432	0.984369
STnc4240	Antisense	5	253.764		5	258.297		5	221.074		-0.00870659	0.818572
STnc4250	Overlap	2	47.2991		1	64.7717		2	49.7024		-0.0265218	0.851122
STnc4260	Intergenic	1	35.2866		1	26.8566		1	58.2485		0.525678	0.13885
STnc440	Intergenic	0	0		0	0		0	0		0	0.802773
STnc470	Overlap	1	9.76014		1	18.9576		1	10.7951		-0.631822	0.219074
STnc475	intragenic	0	0		0	0		0	0		0	0.802773
STnc480	Intergenic	2	48.0499		2	43.4445		2	41.1563		0.124871	0.587808
STnc490	Antisense	0	0		0	0		0	0		0	0.802773
STnc500	Intergenic	4	180.938		5	225.121		6	190.038		-0.0512225	0.896665
STnc520	Intergenic	3	87.8412		3	87.6788		3	75.3407		0.446965	0.195023
STnc540	Intergenic	4	224.483		4	247.238		4	174.296		0.516314	0.144794
STnc610	Intergenic	1	16.5172		1	9.47879		2	8.54611		-1.25081	0.00741294
STnc620	Overlap	0	0		0	0		0	0		0	0.802773
STnc630	Overlap	9	816.098		10	839.663		9	820.876		0.239085	0.418326
STnc670	Overlap	7	400.916		7	357.824		8	331.499		0.158059	0.535462
STnc700	Intergenic	0	0		0	0		0	0		0	0.802773
STnc710	Antisense STnc1430	2	105.86		2	155.61		3	126.617		-0.0421006	0.879798
STnc740	Overlap	0	0		0	0		0	0		0	0.802773
STnc750	Intergenic	0	0		0	0		0	0		0	0.802773
STnc760	Overlap	2	153.159		2	216.432		4	246.263		0.223669	0.439376
STnc770	Overlap	5	843.126		5	873.629		5	712.476		-0.115119	0.984306
STnc780	Overlap	9	885.92		9	808.857		9	848.539		0.13795	0.566898
STnc790	Overlap	7	1314.62		7	1053.73		7	1305.76		-0.0457148	0.886475
STnc800	Overlap	4	831.113		4	724.338		4	793.214		0.408642	0.227753
STnc810	Intergenic	1	337.851		1	282.784		1	235.468		0.0985424	0.630947
STnc835	intragenic	0	0		1	7.10909		1	4.49795		-1.2152	0.00947629
STnc840	Overlap	0	0		0	0		0	0		0	0.802773
STnc850	Overlap	0	0		0	0		0	0		-1.34716	0.00369349
STnc870	Intergenic	0	0		0	0		0	0		0	0.802773
STnc880	Intergenic	2	75.078		2	104.267		2	87.935		-0.334299	0.594274
STnc890	Overlap	1	6.75702		1	7.89899		0	0		2.03638	5.28069e-07
STnc920	Overlap	0	0		0	0		0	0		0	0.802773
STnc930	Overlap	2	155.411		2	140.602		2	154.73		0.133253	0.574366
STnc950	intragenic	1	15.0156		1	11.8485		1	16.4175		-0.102933	0.992939
STnc980	Overlap	2	84.8381		2	101.897		2	83.2121		-0.154129	0.911639
StyR-150	Overlap	0	0		0	0		0	0		0	0.802773
StyR-199	Antisense	0	0		0	0		0	0		0	0.802773
StyR-219	Antisense	0	0		0	0		0	0		0	0.802773
StyR-243	Antisense	1	69.0717		1	68.7212		1	74.666		-0.282928	0.68003
StyR-248	Antisense	6	93.8475		6	111.376		5	91.0835		-0.611808	0.237146
StyR-24a	Overlap	1	25.5265		1	44.2344		1	27.6624		0.287177	0.356588
StyR-24d	Overlap	2	45.0468		2	38.7051		2	36.2085		-0.131977	0.952851
StyR-24e	Overlap	2	18.7695		2	18.1677		2	14.6183		0.516238	0.144843
StyR-24g	Overlap	1	20.2711		1	14.2182		1	14.3934		0.15856	0.53469
StyR-291	Antisense	1	84.0873		1	64.7717		1	81.4129		0.323589	0.313883
StyR-305	Antisense	2	127.633		2	153.24		2	108.176		-0.190668	0.844227
StyR-329b	intragenic	1	13.514		1	4.7394		2	21.1404		-0.859008	0.0782871
StyR-358	Antisense	3	222.982		3	267.776		3	197.46		0.351007	0.284045
StyR-44e	Overlap	0	0		0	0		0	0		0	0.802773
StyR-44f	Overlap	0	0		0	0		0	0		0	0.802773
StyR-44g	intragenic	0	0		0	0		0	0		0	0.802773
t44	intragenic	0	0		0	0		0	0		0	0.802773
tp2	Intergenic	0	0		1	3.1596		1	1.12449		-2.90268	5.99552e-11
tpke11	Overlap	2	314.577		2	177.727		2	221.299		-0.0368794	0.870168
tpke70	Overlap	4	110.365		5	140.602		6	125.493		0.0221955	0.762875

[truncated: 9 more sheets: Low Fe2+, Heat, N starvation, NO, Osmolarity, P starvation, PCN starvation, RAW, HeLa]
